# Supplementary material for: Dual role of DMXL2 in olfactory information transmission and the first wave of spermatogenesis
Source: PLoS Genet. 2019 Feb 8;15(2):e1007909. doi: 10.1371/journal.pgen.1007909 (PMC6383954; doi:10.1371/journal.pgen.1007909)
Supplement: S1 File — (XLSX) [file pgen.1007909.s006.xlsx]

## Sheet: ALL
Gene ID	Gene name	FC KO/WT	log2FC KO/WT	raw pValue	adj pValue	Dmxl2 dcKO_1	Dmxl2 dcKO_2	Dmxl2 dcKO_3	Loxp/loxp_1	Loxp/loxp_2	Loxp/loxp_3	Gene description	Chromosome/scaffold name	Gene start (bp)	Gene end (bp)	Strand
ENSMUSG00000041268	Dmxl2	0.569863	-0.811312	7.81063e-42	2.0977e-37	2626.23	2768.16	2839.28	4985.49	4986.75	4610.07	Dmx-like 2 [Source:MGI Symbol;Acc:MGI:2444630]	9	54365158	54501626	-1
ENSMUSG00000108740	Gm6008	7.25382	2.85874	3.2437e-35	4.35581e-31	74.4576	107.736	116.591	0	0	0	predicted gene 6008 [Source:MGI Symbol;Acc:MGI:3647051]	7	116803626	116804499	-1
ENSMUSG00000086333	1700120E14Rik	2.41521	1.27215	1.81501e-19	1.62485e-15	281.875	246.254	285.371	96.7914	115.267	92.8981	RIKEN cDNA 1700120E14 gene [Source:MGI Symbol;Acc:MGI:1920856]	18	74525140	74531124	-1
ENSMUSG00000036223	Ska1	1.59809	0.676348	2.47991e-18	1.66507e-14	792.442	814.618	860.556	503.022	518.7	501.439	spindle and kinetochore associated complex subunit 1 [Source:MGI Symbol;Acc:MGI:1913718]	18	74195299	74207818	-1
ENSMUSG00000051910	Sox6	0.751032	-0.413054	9.10279e-17	4.88947e-13	7954.2	7914.22	7547.35	10658	10629.9	9989.71	SRY (sex determining region Y)-box 6 [Source:MGI Symbol;Acc:MGI:98368]	7	115470872	116038796	-1
ENSMUSG00000078963	Hsbp1l1	1.64202	0.715474	1.21219e-13	5.42597e-10	689.265	737.664	710.652	392.298	412.225	470.824	heat shock factor binding protein 1-like 1 [Source:MGI Symbol;Acc:MGI:1913505]	18	80229758	80247102	-1
ENSMUSG00000087621	1700003G18Rik	1.50099	0.585916	2.61178e-13	1.00206e-09	748.831	709.08	753.958	476.624	506.978	471.88	RIKEN cDNA 1700003G18 gene [Source:MGI Symbol;Acc:MGI:1916600]	7	116081759	116093159	-1
ENSMUSG00000059422	Gm8116	1.58305	0.66271	9.84159e-11	3.30394e-07	979.649	1243.36	1081.52	660.674	708.207	668.233	predicted gene 8116 [Source:MGI Symbol;Acc:MGI:3648797]	9	78820638	78821838	-1
ENSMUSG00000090639	Gm20425	1.54287	0.625621	2.78058e-10	8.29755e-07	1150.9	1353.3	1120.39	821.26	725.79	749.519	predicted gene 20425 [Source:MGI Symbol;Acc:MGI:5141890]	9	103190208	103230307	-1
ENSMUSG00000024570	Rbfa	1.46419	0.550102	7.77761e-10	2.08883e-06	632.89	626.629	607.386	412.83	451.299	391.65	ribosome binding factor A [Source:MGI Symbol;Acc:MGI:1915981]	18	80192265	80200658	-1
ENSMUSG00000073894	Rbmxl2	0.791636	-0.33709	5.54805e-09	1.35458e-05	2354.99	2293.24	2530.59	3067.26	3057.5	2974.85	RNA binding motif protein, X-linked-like 2 [Source:MGI Symbol;Acc:MGI:1923822]	7	107209445	107210916	1
ENSMUSG00000028530	Jak1	1.20817	0.272823	7.3399e-09	1.51637e-05	3817.55	3834.53	3933.02	3262.31	3216.72	3085.69	Janus kinase 1 [Source:MGI Symbol;Acc:MGI:96628]	4	101152367	101265282	-1
ENSMUSG00000020878	Lrrc46	0.866128	-0.207348	7.26718e-09	1.51637e-05	36912.9	35935.5	36872.9	42916.7	42600.8	41265.8	leucine rich repeat containing 46 [Source:MGI Symbol;Acc:MGI:1916547]	11	97034602	97041407	-1
ENSMUSG00000030815	Phkg2	0.89409	-0.161508	1.42911e-08	2.74154e-05	88382.2	86688.1	87784.5	98900.2	98120.3	97090.1	phosphorylase kinase, gamma 2 (testis) [Source:MGI Symbol;Acc:MGI:1916211]	7	127573340	127583307	1
ENSMUSG00000074207	Adh1	1.71153	0.775285	2.13565e-08	3.82381e-05	511.63	573.86	491.905	269.843	250.07	351.535	alcohol dehydrogenase 1 (class I) [Source:MGI Symbol;Acc:MGI:87921]	3	138260991	138290698	1
ENSMUSG00000028015	Ctso	1.28315	0.359688	3.001e-08	5.03736e-05	1146.65	1115.84	1138.15	903.386	846.918	884.643	cathepsin O [Source:MGI Symbol;Acc:MGI:2139628]	3	81932601	81956725	1
ENSMUSG00000037852	Cpe	1.25976	0.333147	4.18037e-08	6.60425e-05	5482.21	5057.01	5595.28	4423.07	4138.86	4189.91	carboxypeptidase E [Source:MGI Symbol;Acc:MGI:101932]	8	64592542	64693054	-1
ENSMUSG00000037075	Rnf139	0.88143	-0.182083	7.34886e-08	0.000109649	48213.4	48055.9	48819.6	56197.6	53992.7	54518.5	ring finger protein 139 [Source:MGI Symbol;Acc:MGI:1923091]	15	58889229	58902390	1
ENSMUSG00000030030	1700003E16Rik	0.874421	-0.1936	8.10804e-08	0.000114609	41736.7	40965.1	39983.1	47582.5	46654.7	46176.7	RIKEN cDNA 1700003E16 gene [Source:MGI Symbol;Acc:MGI:1919087]	6	83156404	83162945	1
ENSMUSG00000031099	Smarca1	1.28559	0.362426	8.9354e-08	0.000119989	1174.3	1179.6	1254.75	959.114	897.713	932.148	SWI/SNF related, matrix associated, actin dependent regulator of chromatin, subfamily a, member 1 [Source:MGI Symbol;Acc:MGI:1935127]	X	47809368	47892974	-1
ENSMUSG00000026365	Cfh	1.47732	0.562985	1.71509e-07	0.000209373	364.842	383.673	364.209	258.844	252.024	222.744	complement component factor h [Source:MGI Symbol;Acc:MGI:88385]	1	140084708	140183764	-1
ENSMUSG00000032554	Trf	1.64228	0.7157	1.64925e-07	0.000209373	429.727	507.9	363.099	239.779	249.093	263.915	transferrin [Source:MGI Symbol;Acc:MGI:98821]	9	103204001	103230444	-1
ENSMUSG00000049353	Rd3	0.813337	-0.298074	2.05268e-07	0.000229704	3306.98	3579.48	3448.89	4430.4	4206.26	4105.46	retinal degeneration 3 [Source:MGI Symbol;Acc:MGI:1921273]	1	191977370	191988283	1
ENSMUSG00000022037	Clu	1.18749	0.247914	2.02007e-07	0.000229704	49193.1	49169.5	52730.4	43441.7	41908.3	41649	clusterin [Source:MGI Symbol;Acc:MGI:88423]	14	65968483	65981548	1
ENSMUSG00000031530	Dusp4	0.800312	-0.321365	3.50368e-07	0.000326878	1412.57	1407.17	1322.48	1799.44	1721.19	1673.22	dual specificity phosphatase 4 [Source:MGI Symbol;Acc:MGI:2442191]	8	34807297	34819894	1
ENSMUSG00000111184	AC163703,1	0.777741	-0.362639	3.52961e-07	0.000326878	2015.67	1945.85	1748.87	2384.59	2491.91	2514.58		8	84967678	84969433	-1
ENSMUSG00000018509	Cenpv	0.896021	-0.158395	3.46534e-07	0.000326878	14448	14198.1	14527.3	16107.7	16023.1	16075.6	centromere protein V [Source:MGI Symbol;Acc:MGI:1920389]	11	62524946	62539261	-1
ENSMUSG00000097329	4931403G20Rik	0.803279	-0.316026	3.31115e-07	0.000326878	2200.75	2458.15	2257.43	2854.61	2949.07	2840.78	RIKEN cDNA 4931403G20 gene [Source:MGI Symbol;Acc:MGI:1918184]	12	69847635	69853671	1
ENSMUSG00000024726	Carnmt1	0.690088	-0.535147	3.29625e-07	0.000326878	2693.24	2061.28	2304.07	3758	3373.02	3311.61	carnosine N-methyltransferase 1 [Source:MGI Symbol;Acc:MGI:1914633]	19	18670780	18704788	1
ENSMUSG00000020923	Ubtf	1.1822	0.241469	4.43047e-07	0.00039663	2486.88	2570.28	2590.55	2163.14	2152.95	2139.82	upstream binding transcription factor, RNA polymerase I [Source:MGI Symbol;Acc:MGI:98512]	11	102304560	102319742	-1
ENSMUSG00000043445	Pgp	0.842307	-0.247582	4.95021e-07	0.000428864	23207.4	22951.1	21660.5	27856.1	26282.8	26529.8	phosphoglycolate phosphatase [Source:MGI Symbol;Acc:MGI:1914328]	17	24470473	24471591	1
ENSMUSG00000022912	Pros1	1.24441	0.315457	6.77519e-07	0.000568629	2374.13	2468.04	2481.73	2015.75	2016.19	1824.18	protein S (alpha) [Source:MGI Symbol;Acc:MGI:1095733]	16	62854307	62929346	1
ENSMUSG00000028392	Bspry	0.884344	-0.17732	8.91025e-07	0.000725159	21632.1	21000.9	20744.4	23912.6	23599.4	24209.5	B-box and SPRY domain containing [Source:MGI Symbol;Acc:MGI:2177191]	4	62480053	62497298	1
ENSMUSG00000031849	Comp	0.885885	-0.174809	1.09356e-06	0.000839134	18887.8	18452.6	18554.7	20720.7	20879.9	21547.1	cartilage oligomeric matrix protein [Source:MGI Symbol;Acc:MGI:88469]	8	70373558	70382066	1
ENSMUSG00000075227	Znhit2	0.876422	-0.190303	1.08909e-06	0.000839134	16362.6	16525.4	17150	19237.3	18687.9	19219.3	zinc finger, HIT domain containing 2 [Source:MGI Symbol;Acc:MGI:1352481]	19	6061192	6062472	1
ENSMUSG00000042707	Dnali1	0.899959	-0.152069	1.61478e-06	0.00118943	11993	12159.9	12216.6	13570.6	13479.4	13378.4	dynein, axonemal, light intermediate polypeptide 1 [Source:MGI Symbol;Acc:MGI:1922813]	4	125055338	125065703	-1
ENSMUSG00000031139	Mcf2	1.34805	0.43087	1.63864e-06	0.00118943	625.444	671.703	716.204	514.021	473.766	485.604	mcf,2 transforming sequence [Source:MGI Symbol;Acc:MGI:96932]	X	60055956	60179089	-1
ENSMUSG00000100954	Gm10138	0.844471	-0.243881	1.75865e-06	0.00124295	2533.69	2627.45	2498.39	3067.99	2935.39	3084.64	predicted gene 10138 [Source:MGI Symbol;Acc:MGI:3708522]	1	151339604	151345231	-1
ENSMUSG00000041096	Tspyl2	1.24157	0.312165	1.81067e-06	0.0012469	2573.04	2468.04	2778.21	2104.48	2139.27	2024.76	TSPY-like 2 [Source:MGI Symbol;Acc:MGI:106244]	X	152336852	152342425	-1
ENSMUSG00000036687	Tmem184a	1.15478	0.20762	1.93442e-06	0.00129882	7427.68	7676.76	7482.95	6597.94	6638.58	6293.85	transmembrane protein 184a [Source:MGI Symbol;Acc:MGI:2385897]	5	139802485	139819917	-1
ENSMUSG00000002409	Dyrk1b	0.860481	-0.216784	2.03156e-06	0.00133077	28392.8	27692.6	27080.3	33446.5	31194.3	32145.9	dual-specificity tyrosine-(Y)-phosphorylation regulated kinase 1b [Source:MGI Symbol;Acc:MGI:1330302]	7	28179469	28187294	1
ENSMUSG00000047604	Frat2	0.796076	-0.329022	2.16461e-06	0.00138416	2402.85	2275.65	2237.44	3125.19	2832.83	2770.05	frequently rearranged in advanced T cell lymphomas 2 [Source:MGI Symbol;Acc:MGI:2673967]	19	41845972	41848132	-1
ENSMUSG00000036932	Aifm1	1.30078	0.379373	2.21801e-06	0.00138533	752.022	748.657	795.042	564.616	568.519	619.672	apoptosis-inducing factor, mitochondrion-associated 1 [Source:MGI Symbol;Acc:MGI:1349419]	X	48474944	48513563	-1
ENSMUSG00000064068	Mtx1	0.874674	-0.193183	2.74353e-06	0.00167461	9808.19	9949.11	9729.28	11480.8	11387	10873.3	metaxin 1 [Source:MGI Symbol;Acc:MGI:103025]	3	89209081	89227088	-1
ENSMUSG00000049580	Tsku	1.44426	0.53033	2.99605e-06	0.00174924	332.932	377.077	349.774	233.179	259.839	222.744	tsukushi, small leucine rich proteoglycan [Source:MGI Symbol;Acc:MGI:2443855]	7	98350668	98361328	-1
ENSMUSG00000025218	Poll	0.877338	-0.188796	2.94846e-06	0.00174924	5772.59	5715.52	5730.75	6598.68	6369.95	6677.05	polymerase (DNA directed), lambda [Source:MGI Symbol;Acc:MGI:1889000]	19	45552275	45560531	-1
ENSMUSG00000026173	Plcd4	0.903449	-0.146485	3.69294e-06	0.00211024	14384.1	14692.8	14683.9	16212.6	16027	16219.2	phospholipase C, delta 4 [Source:MGI Symbol;Acc:MGI:107469]	1	74542888	74567794	1
ENSMUSG00000096520	Gm3376	1.34974	0.432678	4.17805e-06	0.00233771	896.682	1048.78	1060.43	776.531	716.021	702.014	predicted gene 3376 [Source:MGI Symbol;Acc:MGI:3781554]	Y	3771673	3783267	1
ENSMUSG00000024457	Trim26	1.19622	0.258482	4.83666e-06	0.00265098	1906.11	2052.49	1956.52	1648.39	1663.55	1618.33	tripartite motif-containing 26 [Source:MGI Symbol;Acc:MGI:1337056]	17	36837134	36859398	1
ENSMUSG00000026074	Map4k4	1.17151	0.22837	5.86093e-06	0.00291494	3303.79	3129.85	3318.97	2806.95	2791.8	2707.77	mitogen-activated protein kinase kinase kinase kinase 4 [Source:MGI Symbol;Acc:MGI:1349394]	1	39900913	40026310	1
ENSMUSG00000040007	Bahd1	1.18528	0.245232	5.77496e-06	0.00291494	1699.76	1645.73	1710.01	1430.61	1401.76	1421.97	bromo adjacent homology domain containing 1 [Source:MGI Symbol;Acc:MGI:2139371]	2	118900377	118924528	1
ENSMUSG00000018554	Ybx2	0.902114	-0.148619	5.71908e-06	0.00291494	116150	115764	116328	127848	126540	131842	Y box protein 2 [Source:MGI Symbol;Acc:MGI:1096372]	11	69935796	69941605	1
ENSMUSG00000040829	Zmynd15	0.899626	-0.152603	5.46195e-06	0.00291494	12731.2	12347.9	12701.8	14068.5	13969.7	13980.1	zinc finger, MYND-type containing 15 [Source:MGI Symbol;Acc:MGI:3603821]	11	70459433	70466202	1
ENSMUSG00000078627	March10	0.907921	-0.139361	5.60356e-06	0.00291494	58423.7	57527.9	57588.4	64111.8	64437	62668.2	membrane-associated ring finger (C3HC4) 10 [Source:MGI Symbol;Acc:MGI:2443469]	11	105360798	105456735	-1
ENSMUSG00000086040	Wipf3	1.18891	0.249636	6.31232e-06	0.00297421	3356.97	3249.68	3491.08	2889.81	2864.09	2714.1	WAS/WASL interacting protein family, member 3 [Source:MGI Symbol;Acc:MGI:3044681]	6	54429603	54503768	1
ENSMUSG00000037437	Adam32	0.901667	-0.149333	6.09435e-06	0.00297421	47174.2	48040.5	48257.7	54099	52334	52761.9	a disintegrin and metallopeptidase domain 32 [Source:MGI Symbol;Acc:MGI:2653822]	8	24836140	24948804	-1
ENSMUSG00000006728	Cdk4	1.19882	0.26162	6.27086e-06	0.00297421	1897.61	1928.26	2032.02	1583.13	1630.34	1661.61	cyclin-dependent kinase 4 [Source:MGI Symbol;Acc:MGI:88357]	10	127063534	127067920	1
ENSMUSG00000046196	Ttc39d	0.891106	-0.166331	8.05263e-06	0.00372878	27928	27891.6	27148	31698.4	31164	30306.9	tetratricopeptide repeat domain 39D [Source:MGI Symbol;Acc:MGI:1914987]	17	80207460	80217936	1
ENSMUSG00000052926	Rnaseh2a	0.857229	-0.222247	9.58016e-06	0.00436092	32032.7	32597.9	33752.7	39072.2	36455.6	39449	ribonuclease H2, large subunit [Source:MGI Symbol;Acc:MGI:1916974]	8	84956610	84969767	-1
ENSMUSG00000038056	Kmt2c	1.17399	0.231422	9.77391e-06	0.00437496	3116.58	3050.7	3162.4	2752.69	2572.99	2599.04	lysine (K)-specific methyltransferase 2C [Source:MGI Symbol;Acc:MGI:2444959]	5	25271798	25498783	-1
ENSMUSG00000034573	Ptpn13	1.18716	0.247515	1.12983e-05	0.0048165	1922.07	2054.68	2045.35	1689.45	1711.42	1657.39	protein tyrosine phosphatase, non-receptor type 13 [Source:MGI Symbol;Acc:MGI:103293]	5	103425192	103598303	1
ENSMUSG00000041629	Fam104a	0.896061	-0.15833	1.1128e-05	0.0048165	10520.9	10480.1	10214.5	11777	11451.5	11628.1	family with sequence similarity 104, member A [Source:MGI Symbol;Acc:MGI:106351]	11	113661319	113684155	-1
ENSMUSG00000022269	March11	0.853501	-0.228535	1.12808e-05	0.0048165	19813.2	19990.6	20378	23642.8	22308	24704.6	membrane-associated ring finger (C3HC4) 11 [Source:MGI Symbol;Acc:MGI:3608327]	15	26309048	26409576	1
ENSMUSG00000051510	Mafg	1.24391	0.31488	1.15168e-05	0.00483291	908.383	846.499	855.004	705.404	697.462	683.012	v-maf musculoaponeurotic fibrosarcoma oncogene family, protein G (avian) [Source:MGI Symbol;Acc:MGI:96911]	11	120625117	120633600	-1
ENSMUSG00000031637	Lrp2bp	0.898937	-0.153709	1.18305e-05	0.00484871	8433.92	8229.73	8341.28	9285.37	9379.59	9167.35	Lrp2 binding protein [Source:MGI Symbol;Acc:MGI:1914870]	8	45999303	46029477	1
ENSMUSG00000041679	Lrrc29	0.880674	-0.183321	1.19155e-05	0.00484871	3996.25	3878.51	3875.28	4429.67	4405.53	4523.5	leucine rich repeat containing 29 [Source:MGI Symbol;Acc:MGI:2443262]	8	105312265	105326278	-1
ENSMUSG00000016458	Wt1	1.1756	0.233402	1.25794e-05	0.00501377	2904.91	2900.08	3063.58	2583.3	2502.66	2436.46	Wilms tumor 1 homolog [Source:MGI Symbol;Acc:MGI:98968]	2	105126529	105173616	1
ENSMUSG00000029762	Akr1b8	1.25508	0.327774	1.26945e-05	0.00501377	2336.91	2731.88	2565.01	1967.36	2095.32	1982.53	aldo-keto reductase family 1, member B8 [Source:MGI Symbol;Acc:MGI:107673]	6	34354119	34368463	1
ENSMUSG00000032348	Gsta4	1.2651	0.339257	1.302e-05	0.00506781	2049.71	2331.72	2247.44	1617.59	1800.31	1789.34	glutathione S-transferase, alpha 4 [Source:MGI Symbol;Acc:MGI:1309515]	9	78182774	78209349	1
ENSMUSG00000024640	Psat1	1.20781	0.272392	1.33333e-05	0.00511559	1456.18	1492.92	1582.31	1254.62	1264.03	1218.23	phosphoserine aminotransferase 1 [Source:MGI Symbol;Acc:MGI:2183441]	19	15904678	15947337	-1
ENSMUSG00000002396	Ocel1	0.798023	-0.325498	1.36896e-05	0.00517834	1840.17	1933.76	1658.93	2311.26	2193	2345.68	occludin/ELL domain containing 1 [Source:MGI Symbol;Acc:MGI:1924340]	8	71371298	71379361	1
ENSMUSG00000007950	Abhd8	0.834366	-0.261248	1.39787e-05	0.00521423	9041.28	9364.26	8788.77	11552.6	10298.8	10837.4	abhydrolase domain containing 8 [Source:MGI Symbol;Acc:MGI:1918946]	8	71456705	71463655	-1
ENSMUSG00000070489	4930527J03Rik	0.656695	-0.606705	1.42912e-05	0.0052578	171.252	213.274	171.001	328.504	268.63	287.14	RIKEN cDNA 4930527J03 gene [Source:MGI Symbol;Acc:MGI:1922414]	1	178276047	178276641	-1
ENSMUSG00000022425	Enpp2	1.22571	0.293618	1.50058e-05	0.00544609	1915.69	2182.21	2085.32	1696.05	1678.21	1645.77	ectonucleotide pyrophosphatase/phosphodiesterase 2 [Source:MGI Symbol;Acc:MGI:1321390]	15	54838898	54920146	-1
ENSMUSG00000045252	Zfp574	0.89519	-0.159734	1.52265e-05	0.00545251	16862.5	16425.4	16461.6	18928.6	18529.6	18148.9	zinc finger protein 574 [Source:MGI Symbol;Acc:MGI:2442951]	7	25072567	25083492	1
ENSMUSG00000070563	Spaca4	0.856237	-0.223917	1.5522e-05	0.0054852	3478.23	3672.93	3361.16	4121.7	4112.48	4066.4	sperm acrosome associated 4 [Source:MGI Symbol;Acc:MGI:1916613]	7	45725107	45725813	-1
ENSMUSG00000025195	Dnmbp	1.19392	0.255711	1.6568e-05	0.0057788	1459.37	1512.71	1487.93	1283.95	1216.16	1220.34	dynamin binding protein [Source:MGI Symbol;Acc:MGI:1917352]	19	43846821	43940191	-1
ENSMUSG00000001472	Tcf25	1.14009	0.189147	1.70802e-05	0.00588106	3834.57	3730.09	3720.93	3255.71	3363.25	3270.43	transcription factor 25 (basic helix-loop-helix) [Source:MGI Symbol;Acc:MGI:1914105]	8	123373753	123403835	1
ENSMUSG00000015222	Map2	0.861332	-0.215359	1.86887e-05	0.00635346	6856.48	6831.36	7398.56	8209.67	8270.88	8042.02	microtubule-associated protein 2 [Source:MGI Symbol;Acc:MGI:97175]	1	66175273	66442583	1
ENSMUSG00000031161	Hdac6	1.204	0.267832	1.91023e-05	0.00641289	4264.29	3998.33	4498.21	3504.29	3635.79	3421.39	histone deacetylase 6 [Source:MGI Symbol;Acc:MGI:1333752]	X	7930120	7947889	-1
ENSMUSG00000042632	Pla2g6	0.901169	-0.150131	1.93708e-05	0.00642274	22074.6	22134.3	21895.9	25055	24366.2	23968.8	phospholipase A2, group VI [Source:MGI Symbol;Acc:MGI:1859152]	15	79286228	79328390	-1
ENSMUSG00000025410	Dctn2	0.916741	-0.125413	1.97277e-05	0.00646131	26327.1	26050.2	25826.7	28631.2	28223.7	28479.6	dynactin 2 [Source:MGI Symbol;Acc:MGI:107733]	10	127266368	127281950	1
ENSMUSG00000020823	Sec14l1	0.914697	-0.128635	2.03899e-05	0.00651918	20102.5	20180.8	20379.1	22370.5	21946.6	22022.1	SEC14-like lipid binding 1 [Source:MGI Symbol;Acc:MGI:1921386]	11	117115168	117159268	1
ENSMUSG00000021477	Ctsl	1.24943	0.321275	2.03188e-05	0.00651918	20146.1	21572.5	20061.5	17542.7	14815.7	16781.8	cathepsin L [Source:MGI Symbol;Acc:MGI:88564]	13	64359337	64370890	-1
ENSMUSG00000045064	Zc2hc1c	0.888117	-0.171178	2.21609e-05	0.00700205	3930.3	3921.38	3966.33	4373.94	4512.01	4435.88	zinc finger, C2HC-type containing 1C [Source:MGI Symbol;Acc:MGI:1919600]	12	85288591	85299358	1
ENSMUSG00000037706	Cd81	1.17347	0.230785	2.30838e-05	0.00720887	3083.61	3022.11	2842.61	2569.37	2552.47	2485.02	CD81 antigen [Source:MGI Symbol;Acc:MGI:1096398]	7	143052739	143067934	1
ENSMUSG00000068860	Gm128	0.900225	-0.151642	2.3643e-05	0.00729863	24171.1	23541.5	23731.4	26784.8	26788.8	25834.1	predicted gene 128 [Source:MGI Symbol;Acc:MGI:2684974]	3	95236920	95241598	-1
ENSMUSG00000034151	Zbbx	0.881978	-0.181185	2.47499e-05	0.00755342	32516.7	33968.8	31728.4	36830.6	36809.2	37840.1	zinc finger, B-box domain containing [Source:MGI Symbol;Acc:MGI:2674085]	3	75037907	75165034	-1
ENSMUSG00000025495	Ptdss2	0.904395	-0.144975	2.5179e-05	0.00755342	19220.7	19509.1	18912.2	21320.5	21534.4	20913.7	phosphatidylserine synthase 2 [Source:MGI Symbol;Acc:MGI:1351664]	7	141122382	141157606	1
ENSMUSG00000031860	Pbx4	0.86873	-0.203021	2.53121e-05	0.00755342	5080.14	5096.58	5183.32	5950.47	5652.96	6104.88	pre B cell leukemia homeobox 4 [Source:MGI Symbol;Acc:MGI:1931321]	8	69832491	69872292	1
ENSMUSG00000027482	Bpifa3	0.814791	-0.295498	2.93826e-05	0.00762449	3709.05	3979.65	3561.04	4513.26	4418.23	4946.82	BPI fold containing family A, member 3 [Source:MGI Symbol;Acc:MGI:1920638]	2	154130336	154138356	1
ENSMUSG00000036432	Siah2	0.890169	-0.167849	2.89996e-05	0.00762449	6961.79	6744.51	6857.8	7886.3	7658.4	7571.19	seven in absentia 2 [Source:MGI Symbol;Acc:MGI:108062]	3	58674938	58692400	-1
ENSMUSG00000062232	Rapgef2	1.39184	0.476989	3.00926e-05	0.00762449	878.6	659.61	756.179	534.552	525.538	552.11	Rap guanine nucleotide exchange factor (GEF) 2 [Source:MGI Symbol;Acc:MGI:2659071]	3	79062516	79286517	-1
ENSMUSG00000033147	Slc22a15	0.811301	-0.30169	2.88934e-05	0.00762449	3625.02	3929.08	3889.71	4917.29	4925.21	4332.43	solute carrier family 22 (organic anion/cation transporter), member 15 [Source:MGI Symbol;Acc:MGI:3607704]	3	101855776	101924453	-1
ENSMUSG00000037622	Wdtc1	0.907824	-0.139515	2.73504e-05	0.00762449	29488.4	28807.4	28402.8	32026.9	31968	31552.6	WD and tetratricopeptide repeats 1 [Source:MGI Symbol;Acc:MGI:2685541]	4	133292459	133353481	-1
ENSMUSG00000095789	Nupr1l	0.847011	-0.239547	2.99628e-05	0.00762449	5506.67	5748.5	5118.92	6389.7	6450.05	6544.04	nuclear protein transcriptional regulator 1 like [Source:MGI Symbol;Acc:MGI:1923099]	5	129908540	129913789	1
ENSMUSG00000019178	Styxl1	0.875214	-0.192292	2.71137e-05	0.00762449	3581.41	3467.35	3689.84	4082.84	4128.11	4074.85	serine/threonine/tyrosine interacting-like 1 [Source:MGI Symbol;Acc:MGI:1923821]	5	135747220	135778385	-1
ENSMUSG00000060279	Ap2a1	0.88389	-0.178062	2.96613e-05	0.00762449	23756.2	25148.7	24118.9	28255.7	27360.2	27080.8	adaptor-related protein complex 2, alpha 1 subunit [Source:MGI Symbol;Acc:MGI:101921]	7	44900373	44929496	-1
ENSMUSG00000071104	Ccdc110	0.86027	-0.217139	2.85486e-05	0.00762449	12200.4	11813.6	12519.7	14885.3	13840.8	13815.4	coiled-coil domain containing 110 [Source:MGI Symbol;Acc:MGI:2685018]	8	45934619	45944145	1
ENSMUSG00000032803	Cdv3	0.883714	-0.178349	2.88179e-05	0.00762449	20248.2	20019.2	20702.2	23133.9	22228.9	23702.7	carnitine deficiency-associated gene expressed in ventricle 3 [Source:MGI Symbol;Acc:MGI:2448759]	9	103353094	103365840	-1
ENSMUSG00000004929	Thop1	0.908292	-0.138771	2.99839e-05	0.00762449	23806.2	22980.8	23578.1	26019.3	25882.3	25604	thimet oligopeptidase 1 [Source:MGI Symbol;Acc:MGI:1354165]	10	81070035	81082559	1
ENSMUSG00000021190	Lgmn	1.16822	0.224312	2.79419e-05	0.00762449	2800.67	2930.87	2913.68	2474.05	2368.83	2542.03	legumain [Source:MGI Symbol;Acc:MGI:1330838]	12	102394084	102439813	-1
ENSMUSG00000022603	Mroh4	0.91105	-0.134399	2.97427e-05	0.00762449	50767.3	51939.9	50388.6	56795.3	55749.1	55568.9	maestro heat-like repeat family member 4 [Source:MGI Symbol;Acc:MGI:1916689]	15	74606029	74636353	-1
ENSMUSG00000023047	Amhr2	1.16793	0.223952	2.90245e-05	0.00762449	10497.5	11118.8	10244.5	9312.5	9178.36	8727.14	anti-Mullerian hormone type 2 receptor [Source:MGI Symbol;Acc:MGI:105062]	15	102445367	102454630	1
ENSMUSG00000023088	Abcc1	1.18414	0.243836	2.84358e-05	0.00762449	2985.75	2867.1	3141.31	2520.24	2599.36	2454.41	ATP-binding cassette, sub-family C (CFTR/MRP), member 1 [Source:MGI Symbol;Acc:MGI:102676]	16	14361558	14475737	1
ENSMUSG00000035776	Cd99l2	1.35547	0.438794	2.64806e-05	0.00762449	951.994	978.421	1021.56	660.674	660.342	823.415	CD99 antigen-like 2 [Source:MGI Symbol;Acc:MGI:2177151]	X	71420060	71492849	-1
ENSMUSG00000113558	AC104834,1	0.771616	-0.374046	3.049e-05	0.007653	1019.01	1030.09	1037.11	1445.27	1401.76	1189.73		15	101046342	101047397	-1
ENSMUSG00000029517	Ankrd7	0.885682	-0.175139	3.19804e-05	0.00782559	9844.36	9458.8	9767.03	11117.1	11105.7	10628.4	ankyrin repeat domain 7 [Source:MGI Symbol;Acc:MGI:1922446]	6	18866318	18879586	1
ENSMUSG00000030770	Parva	1.35708	0.440505	3.20518e-05	0.00782559	647.781	810.221	740.633	555.817	498.187	536.275	parvin, alpha [Source:MGI Symbol;Acc:MGI:1931144]	7	112427505	112591692	1
ENSMUSG00000024387	Csnk2b	0.889779	-0.168482	3.15939e-05	0.00782559	42214.3	40728.7	40035.3	45740.5	45407.3	47192.2	casein kinase 2, beta polypeptide [Source:MGI Symbol;Acc:MGI:88548]	17	35116196	35122053	-1
ENSMUSG00000026807	Ak8	0.894634	-0.160631	3.28456e-05	0.00794716	15016	14905	14329.6	16669.4	16590.6	16238.2	adenylate kinase 8 [Source:MGI Symbol;Acc:MGI:1916120]	2	28700164	28813165	1
ENSMUSG00000090100	Ttbk2	0.896225	-0.158066	3.42437e-05	0.00814649	30156.4	31180.9	30125	34302.3	34624	33198.4	tau tubulin kinase 2 [Source:MGI Symbol;Acc:MGI:2155779]	2	120732816	120850604	-1
ENSMUSG00000034744	Nagk	0.817808	-0.290166	3.42761e-05	0.00814649	2718.77	2403.18	2414	3019.6	3030.15	3212.37	N-acetylglucosamine kinase [Source:MGI Symbol;Acc:MGI:1860418]	6	83794982	83804018	1
ENSMUSG00000025916	Ppp1r42	0.882459	-0.180399	3.56372e-05	0.00832268	6674.59	6313.56	6531.34	7263.75	7348.74	7536.36	protein phosphatase 1, regulatory subunit 42 [Source:MGI Symbol;Acc:MGI:1921138]	1	9968624	10009136	-1
ENSMUSG00000078439	Smim24	0.891714	-0.165347	3.54316e-05	0.00832268	48341.1	47064.3	45821.5	53296.8	51648.3	53567.4	small integral membrane protein 24 [Source:MGI Symbol;Acc:MGI:1919523]	10	81393051	81395392	1
ENSMUSG00000028378	Ptgr1	1.27853	0.354485	3.72028e-05	0.00857245	1229.61	1346.7	1443.51	987.712	1027.63	1103.16	prostaglandin reductase 1 [Source:MGI Symbol;Acc:MGI:1914353]	4	58965439	58987119	-1
ENSMUSG00000048731	Ggnbp1	0.911602	-0.133524	3.76402e-05	0.00857245	37995.7	38580.6	37204.9	41286.6	41875	41712.3	gametogenetin binding protein 1 [Source:MGI Symbol;Acc:MGI:3055306]	17	26973217	27036378	1
ENSMUSG00000091556	Gm14569	1.23164	0.300577	3.76643e-05	0.00857245	12892.9	13382.4	14264.1	11622.3	11082.2	10028.8	predicted gene 14569 [Source:MGI Symbol;Acc:MGI:3705243]	X	36423601	36491830	-1
ENSMUSG00000052911	Lamb2	1.2193	0.286051	3.87472e-05	0.00874482	1610.41	1592.96	1765.53	1349.95	1401.76	1303.74	laminin, beta 2 [Source:MGI Symbol;Acc:MGI:99916]	9	108479736	108490530	1
ENSMUSG00000027338	Prnd	1.14599	0.196594	3.94969e-05	0.00883975	7156.44	6777.49	6767.85	6184.38	5971.4	5877.92	prion protein dublet [Source:MGI Symbol;Acc:MGI:1346999]	2	131950861	131956130	1
ENSMUSG00000020580	Rock2	1.19538	0.257469	4.08705e-05	0.00901935	2778.33	3089.17	3000.29	2501.91	2375.67	2514.58	Rho-associated coiled-coil containing protein kinase 2 [Source:MGI Symbol;Acc:MGI:107926]	12	16894895	16987823	1
ENSMUSG00000041536	Serpina3a	1.28742	0.364482	4.09711e-05	0.00901935	1842.29	1896.38	1610.07	1294.95	1474.05	1347.02	serine (or cysteine) peptidase inhibitor, clade A, member 3A [Source:MGI Symbol;Acc:MGI:1921319]	12	104112724	104121896	1
ENSMUSG00000030447	Cyfip1	1.21988	0.286738	4.25016e-05	0.00928021	1298.75	1180.7	1262.52	1038.31	1036.42	976.486	cytoplasmic FMR1 interacting protein 1 [Source:MGI Symbol;Acc:MGI:1338801]	7	55841745	55932602	1
ENSMUSG00000023034	Nr4a1	0.80237	-0.31766	4.4631e-05	0.00958924	2439.02	2346.01	2278.53	2942.6	2706.82	3213.43	nuclear receptor subfamily 4, group A, member 1 [Source:MGI Symbol;Acc:MGI:1352454]	15	101266846	101274792	1
ENSMUSG00000024772	Ehd1	0.899299	-0.153127	4.45766e-05	0.00958924	28385.4	27383.7	26880.4	30728.3	30778.2	30462.1	EH-domain containing 1 [Source:MGI Symbol;Acc:MGI:1341878]	19	6276725	6300096	1
ENSMUSG00000050107	Gsg2	0.916314	-0.126087	4.51502e-05	0.00962381	64707.9	65313.5	65839.7	72526.1	70461.2	70836.9	germ cell associated 2, haspin [Source:MGI Symbol;Acc:MGI:1194498]	11	73135485	73138294	-1
ENSMUSG00000027443	Cst12	1.2285	0.296902	4.61246e-05	0.00967788	3586.73	4245.69	3963	3140.59	3210.86	3199.71	cystatin 12 [Source:MGI Symbol;Acc:MGI:1916612]	2	148789361	148793546	1
ENSMUSG00000036306	Lzts1	1.27724	0.353035	4.59592e-05	0.00967788	645.654	702.484	674.009	521.353	555.82	490.882	leucine zipper, putative tumor suppressor 1 [Source:MGI Symbol;Acc:MGI:2684762]	8	69132669	69184225	-1
ENSMUSG00000034994	Eef2	0.907724	-0.139674	4.91811e-05	0.0101604	134498	140074	135065	152194	149400	149921	eukaryotic translation elongation factor 2 [Source:MGI Symbol;Acc:MGI:95288]	10	81176631	81182498	1
ENSMUSG00000024818	Slc25a45	1.20877	0.273543	4.88444e-05	0.0101604	877.536	887.175	883.874	739.134	729.697	711.515	solute carrier family 25, member 45 [Source:MGI Symbol;Acc:MGI:2147731]	19	5877808	5885766	1
ENSMUSG00000043036	Ccdc63	0.873996	-0.194301	5.19562e-05	0.0103362	17112.5	17388.4	16393.9	19658.9	19961.7	18693.6	coiled-coil domain containing 63 [Source:MGI Symbol;Acc:MGI:3607777]	5	122108040	122140823	-1
ENSMUSG00000046750	Selenov	0.877559	-0.188431	5.18382e-05	0.0103362	12955.6	13030.6	12146.6	14435.1	14788.3	14288.4	selenoprotein V [Source:MGI Symbol;Acc:MGI:3608324]	7	28284652	28291186	-1
ENSMUSG00000091058	Gm17538	1.92264	0.943087	5.0931e-05	0.0103362	38.2925	39.5766	33.3118	6.59941	8.79153	16.8906	predicted gene, 17538 [Source:MGI Symbol;Acc:MGI:4937172]	17	77674376	77674702	-1
ENSMUSG00000053644	Aldh7a1	1.14473	0.195003	5.11709e-05	0.0103362	2944.27	3029.81	3125.76	2658.83	2626.71	2650.76	aldehyde dehydrogenase family 7, member A1 [Source:MGI Symbol;Acc:MGI:108186]	18	56509687	56572951	-1
ENSMUSG00000095134	Mid1-ps1	0.57282	-0.803846	5.18392e-05	0.0103362	0	0	0	20.5315	15.6294	7.38962	midline 1, pseudogene 1 [Source:MGI Symbol;Acc:MGI:5780070]	Y	90753057	90763485	1
ENSMUSG00000062296	Trank1	1.22968	0.298289	5.38271e-05	0.0105521	5283.3	5224.11	6032.77	4527.2	4584.3	4263.81	tetratricopeptide repeat and ankyrin repeat containing 1 [Source:MGI Symbol;Acc:MGI:1341834]	9	111311739	111395775	1
ENSMUSG00000019916	P4ha1	1.17854	0.236998	5.37571e-05	0.0105521	1328.54	1353.3	1364.67	1168.83	1131.18	1121.11	procollagen-proline, 2-oxoglutarate 4-dioxygenase (proline 4-hydroxylase), alpha 1 polypeptide [Source:MGI Symbol;Acc:MGI:97463]	10	59323296	59373304	1
ENSMUSG00000038022	Fam188b	0.838094	-0.254816	5.56756e-05	0.0108354	5148.21	4548.01	4630.34	5827.28	5707.66	5616.11	family with sequence similarity 188, member B [Source:MGI Symbol;Acc:MGI:3583959]	6	55203383	55320222	1
ENSMUSG00000042784	Muc1	0.804649	-0.313568	5.6479e-05	0.0109126	1473.2	1640.23	1423.53	1939.49	1787.61	1946.64	mucin 1, transmembrane [Source:MGI Symbol;Acc:MGI:97231]	3	89229057	89233381	1
ENSMUSG00000064181	Rab3ip	0.900362	-0.151424	5.70262e-05	0.0109397	8019.08	7937.3	7695.03	8817.55	8775.9	8692.3	RAB3A interacting protein [Source:MGI Symbol;Acc:MGI:105933]	10	116905784	116950769	-1
ENSMUSG00000058835	Abi1	1.16275	0.217547	5.85025e-05	0.0111433	1930.58	1894.18	2014.26	1687.25	1658.67	1663.72	abl-interactor 1 [Source:MGI Symbol;Acc:MGI:104913]	2	22940073	23040241	-1
ENSMUSG00000031119	Gpc4	1.26663	0.340989	5.89484e-05	0.0111491	1175.37	1111.44	996.024	824.926	868.408	879.365	glypican 4 [Source:MGI Symbol;Acc:MGI:104902]	X	52053021	52165252	-1
ENSMUSG00000031400	G6pdx	1.27379	0.349126	6.08785e-05	0.0114337	646.718	679.398	722.867	559.483	523.585	507.772	glucose-6-phosphate dehydrogenase X-linked [Source:MGI Symbol;Acc:MGI:105979]	X	74409483	74429194	-1
ENSMUSG00000106209	Gm42918	0.886543	-0.173738	6.22627e-05	0.0115748	5416.26	5524.23	5724.08	6219.58	6215.61	6383.58	predicted gene 42918 [Source:MGI Symbol;Acc:MGI:5663055]	5	121385522	121387101	1
ENSMUSG00000029430	Ran	0.924911	-0.112614	6.24918e-05	0.0115748	26439.9	26461.3	26223.1	28670.8	28296	28604.2	RAN, member RAS oncogene family [Source:MGI Symbol;Acc:MGI:1333112]	5	129020069	129024323	1
ENSMUSG00000066406	Akap13	1.17662	0.234652	6.36596e-05	0.0117103	1684.87	1799.64	1792.18	1508.33	1508.24	1453.64	A kinase (PRKA) anchor protein 13 [Source:MGI Symbol;Acc:MGI:2676556]	7	75455534	75754609	1
ENSMUSG00000001098	Kctd10	0.869853	-0.201157	6.42265e-05	0.0117342	4320.67	4154.44	4417.15	4949.56	5100.07	4794.81	potassium channel tetramerisation domain containing 10 [Source:MGI Symbol;Acc:MGI:2141207]	5	114363567	114380508	-1
ENSMUSG00000064220	Hist2h2aa1	0.809453	-0.304982	6.68004e-05	0.0120727	758.404	767.346	761.731	902.653	929.949	1014.49	histone cluster 2, H2aa1 [Source:MGI Symbol;Acc:MGI:96097]	3	96245497	96246082	1
ENSMUSG00000002332	Dhrs1	0.909794	-0.136389	6.69782e-05	0.0120727	9356.13	9343.37	9218.49	10135.2	10389.6	10179.7	dehydrogenase/reductase (SDR family) member 1 [Source:MGI Symbol;Acc:MGI:1196314]	14	55739020	55745690	-1
ENSMUSG00000032340	Neo1	1.15719	0.210628	7.22402e-05	0.0129319	3321.87	3461.85	3573.25	3043.79	2993.03	2891.45	neogenin [Source:MGI Symbol;Acc:MGI:1097159]	9	58874687	59036441	-1
ENSMUSG00000057880	Abat	1.12741	0.173009	7.27081e-05	0.0129319	3767.55	3890.6	3828.64	3348.83	3460.93	3369.67	4-aminobutyrate aminotransferase [Source:MGI Symbol;Acc:MGI:2443582]	16	8513429	8621568	1
ENSMUSG00000020622	Nt5c1b	0.899787	-0.152344	7.35256e-05	0.0129913	42610	43987.2	42718	49076.9	46715.3	48024.1	5'-nucleotidase, cytosolic IB [Source:MGI Symbol;Acc:MGI:1918131]	12	10369973	10390175	1
ENSMUSG00000052673	Gm9887	0.684605	-0.546656	7.53501e-05	0.0131408	258.474	378.176	302.027	498.622	468.882	459.212	predicted gene 9887 [Source:MGI Symbol;Acc:MGI:3642578]	12	69371835	69372458	-1
ENSMUSG00000024392	Bag6	0.879127	-0.185856	7.52071e-05	0.0131408	77868.8	71513.8	74820.6	86567.4	83885.9	84914.1	BCL2-associated athanogene 6 [Source:MGI Symbol;Acc:MGI:1919439]	17	35135178	35147322	1
ENSMUSG00000049971	Glt1d1	0.901454	-0.149674	7.93516e-05	0.0135742	6704.38	6632.38	6514.68	7221.22	7409.31	7411.79	glycosyltransferase 1 domain containing 1 [Source:MGI Symbol;Acc:MGI:2442755]	5	127632262	127709374	1
ENSMUSG00000031839	Hsbp1	0.917586	-0.124084	7.84005e-05	0.0135742	19603.6	19611.3	19461.9	21452.5	20970.7	21548.1	heat shock factor binding protein 1 [Source:MGI Symbol;Acc:MGI:1915446]	8	119344488	119348922	1
ENSMUSG00000041444	Arhgap32	1.19015	0.251145	7.90557e-05	0.0135742	2052.9	2281.15	2245.22	1876.43	1805.19	1825.24	Rho GTPase activating protein 32 [Source:MGI Symbol;Acc:MGI:2450166]	9	32116136	32268446	1
ENSMUSG00000019893	Ros1	1.47201	0.557784	8.20207e-05	0.013942	377.606	459.528	356.437	297.707	242.256	233.301	Ros1 proto-oncogene [Source:MGI Symbol;Acc:MGI:97999]	10	52045721	52195244	-1
ENSMUSG00000020097	Sgpl1	1.17345	0.230759	8.50726e-05	0.0143698	2146.51	2223.98	2121.96	1894.03	1870.64	1749.23	sphingosine phosphate lyase 1 [Source:MGI Symbol;Acc:MGI:1261415]	10	61098642	61147703	-1
ENSMUSG00000052922	Bpi	0.854152	-0.227435	8.72389e-05	0.0145526	2763.44	2831.92	3069.13	3356.9	3393.53	3419.28	bactericidal permeablility increasing protein [Source:MGI Symbol;Acc:MGI:3045315]	2	158258094	158284531	1
ENSMUSG00000024552	Slc14a2	0.781483	-0.355713	8.71068e-05	0.0145526	922.211	849.797	802.815	1205.49	1066.71	1052.49	solute carrier family 14 (urea transporter), member 2 [Source:MGI Symbol;Acc:MGI:1351653]	18	78146940	78209094	-1
ENSMUSG00000019872	Smpdl3a	0.854054	-0.227602	8.84311e-05	0.0146605	1340.24	1363.19	1280.28	1583.86	1547.31	1543.37	sphingomyelin phosphodiesterase, acid-like 3A [Source:MGI Symbol;Acc:MGI:1931437]	10	57794335	57811830	1
ENSMUSG00000046460	Sh2d7	0.739247	-0.435872	9.03796e-05	0.0148008	420.154	516.694	421.95	651.142	643.736	577.446	SH2 domain containing 7 [Source:MGI Symbol;Acc:MGI:2441692]	9	54538984	54545020	1
ENSMUSG00000022043	Trim35	1.13427	0.181764	8.994e-05	0.0148008	3032.55	3125.45	3016.94	2743.15	2674.58	2657.1	tripartite motif-containing 35 [Source:MGI Symbol;Acc:MGI:1914104]	14	66297031	66311424	1
ENSMUSG00000063954	Hist2h2aa2	0.844579	-0.243696	9.22362e-05	0.0150133	5215.22	5638.56	4965.68	6426.36	6234.17	6126	histone cluster 2, H2aa2 [Source:MGI Symbol;Acc:MGI:2448283]	3	96239749	96240276	-1
ENSMUSG00000007888	Crlf1	0.815609	-0.29405	9.59361e-05	0.0154396	1312.58	1140.03	1157.03	1509.07	1475.02	1466.31	cytokine receptor-like factor 1 [Source:MGI Symbol;Acc:MGI:1340030]	8	70493158	70504081	1
ENSMUSG00000024732	Ccdc86	0.865221	-0.20886	9.60053e-05	0.0154396	2380.52	2389.99	2349.59	2743.89	2861.16	2639.15	coiled-coil domain containing 86 [Source:MGI Symbol;Acc:MGI:1277220]	19	10941481	10949266	-1
ENSMUSG00000031493	Ggn	0.878957	-0.186135	9.90554e-05	0.0155853	25954.9	26355.8	26510.7	30236.3	28476.7	31087.1	gametogenetin [Source:MGI Symbol;Acc:MGI:2181461]	7	29170210	29173976	1
ENSMUSG00000031451	Gas6	1.14606	0.196678	9.87415e-05	0.0155853	4322.8	4526.02	4351.64	3856.99	3952.28	3687.42	growth arrest specific 6 [Source:MGI Symbol;Acc:MGI:95660]	8	13465374	13494490	-1
ENSMUSG00000031831	Dnaaf1	0.909297	-0.137177	9.92323e-05	0.0155853	62895.4	63563.3	65058	71748.8	69533.2	69446.6	dynein, axonemal assembly factor 1 [Source:MGI Symbol;Acc:MGI:1915520]	8	119575235	119598454	1
ENSMUSG00000099564	Gm28729	0.758494	-0.398791	9.86193e-05	0.0155853	455.255	403.461	426.391	554.35	536.283	631.285	predicted gene 28729 [Source:MGI Symbol;Acc:MGI:5579435]	9	96486001	96525264	-1
ENSMUSG00000032898	Fbxo21	1.15392	0.206543	0.000101352	0.0157341	3698.42	3815.84	3808.65	3324.64	3362.27	3102.58	F-box protein 21 [Source:MGI Symbol;Acc:MGI:1924223]	5	117976730	118010201	1
ENSMUSG00000038437	Mllt6	1.18805	0.248593	0.000101347	0.0157341	1613.6	1494.02	1500.14	1271.49	1330.45	1264.68	myeloid/lymphoid or mixed-lineage leukemia; translocated to, 6 [Source:MGI Symbol;Acc:MGI:1935145]	11	97663414	97685463	1
ENSMUSG00000098230	1700095B10Rik	0.857088	-0.222485	0.000106303	0.0160391	2311.38	2187.71	2114.19	2515.11	2615.97	2607.48	RIKEN cDNA 1700095B10 gene [Source:MGI Symbol;Acc:MGI:1914610]	5	112793292	112801701	1
ENSMUSG00000042797	Aqp11	0.885374	-0.175642	0.000105595	0.0160391	28314.1	26118.3	27474.5	31150.7	30556.4	30911.8	aquaporin 11 [Source:MGI Symbol;Acc:MGI:1913583]	7	97724006	97738289	-1
ENSMUSG00000033543	Gtf2a2	0.906891	-0.140999	0.000106057	0.0160391	7292.59	7516.25	7337.49	8134.14	8073.56	8227.81	general transcription factor II A, 2 [Source:MGI Symbol;Acc:MGI:1933289]	9	70012550	70022866	1
ENSMUSG00000025453	Nnt	0.798366	-0.324878	0.000105405	0.0160391	3646.3	3532.21	4095.13	4693.65	4413.35	5125.23	nicotinamide nucleotide transhydrogenase [Source:MGI Symbol;Acc:MGI:109279]	13	119335448	119408997	-1
ENSMUSG00000031314	Taf1	1.26554	0.339756	0.00010474	0.0160391	1786.98	1741.37	1757.75	1487.07	1434	1214.01	TATA-box binding protein associated factor 1 [Source:MGI Symbol;Acc:MGI:1336878]	X	101532734	101601789	1
ENSMUSG00000026198	Abcb6	0.890901	-0.166663	0.000108768	0.0163195	3322.94	3200.21	3240.13	3634.08	3646.53	3691.64	ATP-binding cassette, sub-family B (MDR/TAP), member 6 [Source:MGI Symbol;Acc:MGI:1921354]	1	75171717	75180392	-1
ENSMUSG00000031392	Irak1	1.2487	0.320427	0.000113001	0.0168605	599.916	648.616	615.159	508.888	496.233	473.991	interleukin-1 receptor-associated kinase 1 [Source:MGI Symbol;Acc:MGI:107420]	X	74013914	74023918	-1
ENSMUSG00000024013	Fgd2	0.827566	-0.273054	0.000113861	0.0168949	654.163	653.014	669.568	816.86	794.168	786.467	FYVE, RhoGEF and PH domain containing 2 [Source:MGI Symbol;Acc:MGI:1347084]	17	29360914	29379660	1
ENSMUSG00000029235	Pdcl2	0.911711	-0.133352	0.000117084	0.0170941	40467.7	39869	41478.8	44738.9	43920.5	45020.7	phosducin-like 2 [Source:MGI Symbol;Acc:MGI:1890655]	5	76312115	76331156	-1
ENSMUSG00000036054	Sugp2	0.84484	-0.24325	0.000117496	0.0170941	26218.7	26112.9	27184.7	33998	29812.1	30604.6	SURP and G patch domain containing 2 [Source:MGI Symbol;Acc:MGI:2678085]	8	70234226	70279915	1
ENSMUSG00000053226	Dand5	0.781542	-0.355605	0.00011775	0.0170941	1849.74	1722.68	1712.23	2339.86	2003.49	2490.3	DAN domain family member 5, BMP antagonist [Source:MGI Symbol;Acc:MGI:1344365]	8	84815405	84822823	-1
ENSMUSG00000000787	Ddx3x	1.15829	0.212001	0.000116361	0.0170941	3491	3752.08	3767.57	3232.98	3175.7	3073.03	DEAD/H (Asp-Glu-Ala-Asp/His) box polypeptide 3, X-linked [Source:MGI Symbol;Acc:MGI:103064]	X	13280970	13294052	1
ENSMUSG00000045467	Ttll13	0.911963	-0.132953	0.00012267	0.0176729	39122.2	40354.9	39391.2	44002.7	43783.8	42618.1	tubulin tyrosine ligase-like family, member 13 [Source:MGI Symbol;Acc:MGI:1920845]	7	80246376	80260821	1
ENSMUSG00000098076	Gm6981	0.889072	-0.169627	0.000123053	0.0176729	4788.69	4655.75	4627.01	5352.12	5128.39	5362.75	predicted pseudogene 6981 [Source:MGI Symbol;Acc:MGI:3646966]	9	52002274	52003281	-1
ENSMUSG00000003617	Cp	1.27127	0.34627	0.000125589	0.0179411	1070.06	1105.95	1010.46	839.592	896.736	744.24	ceruloplasmin [Source:MGI Symbol;Acc:MGI:88476]	3	19957054	20009145	1
ENSMUSG00000047143	Dmrta2	0.677907	-0.56084	0.000130616	0.0185605	241.455	257.248	285.371	444.36	445.438	321.976	doublesex and mab-3 related transcription factor like family A2 [Source:MGI Symbol;Acc:MGI:2653629]	4	109978053	109983687	1
ENSMUSG00000055553	Kxd1	0.883134	-0.179296	0.000132608	0.0187446	2111.41	2068.98	2064.22	2375.05	2353.2	2350.95	KxDL motif containing 1 [Source:MGI Symbol;Acc:MGI:1922870]	8	70508272	70527956	-1
ENSMUSG00000027298	Tyro3	1.12219	0.166314	0.00013577	0.0190686	3005.96	2952.85	3015.83	2670.56	2676.53	2641.26	TYRO3 protein tyrosine kinase 3 [Source:MGI Symbol;Acc:MGI:104294]	2	119797733	119818104	1
ENSMUSG00000022671	Mzt2	0.895048	-0.159964	0.000136321	0.0190686	4771.67	4577.69	4715.85	5308.86	5156.72	5261.41	mitotic spindle organizing protein 2 [Source:MGI Symbol;Acc:MGI:1922845]	16	15848441	15863369	-1
ENSMUSG00000030158	Clec12b	1.33348	0.415195	0.000138321	0.0191488	516.949	616.735	626.262	417.963	413.202	466.602	C-type lectin domain family 12, member B [Source:MGI Symbol;Acc:MGI:1918433]	6	129375515	129385874	-1
ENSMUSG00000004356	Utp20	1.14345	0.193392	0.000138311	0.0191488	3109.14	3332.13	3317.86	2828.21	2846.5	2846.06	UTP20 small subunit processome component [Source:MGI Symbol;Acc:MGI:1917933]	10	88746607	88826804	-1
ENSMUSG00000070471	Erich6	0.868055	-0.204141	0.000139204	0.0191723	5342.87	5528.63	5517.55	6537.82	6404.14	5967.65	glutamate rich 6 [Source:MGI Symbol;Acc:MGI:3588212]	3	58616300	58637207	-1
ENSMUSG00000037062	Sh3glb1	0.913247	-0.130923	0.000142403	0.0195129	66618.3	67585.8	68968.8	75422.5	74180	72974.6	SH3-domain GRB2-like B1 (endophilin) [Source:MGI Symbol;Acc:MGI:1859730]	3	144683678	144720335	-1
ENSMUSG00000049897	Stkld1	0.910865	-0.134691	0.0001433	0.019536	7369.18	7396.42	7425.21	8145.14	7993.46	8237.32	serine/threonine kinase-like domain containing 1 [Source:MGI Symbol;Acc:MGI:2685557]	2	26934047	26953496	1
ENSMUSG00000031353	Rbbp7	1.1728	0.229959	0.000145239	0.0197004	4863.15	5293.37	5102.26	4469.27	4409.44	4090.68	retinoblastoma binding protein 7, chromatin remodeling factor [Source:MGI Symbol;Acc:MGI:1194910]	X	162760402	162779092	1
ENSMUSG00000027463	Slc52a3	1.14925	0.200696	0.000153196	0.0206754	2416.68	2308.63	2317.39	2073.68	1977.12	2064.87	solute carrier protein family 52, member 3 [Source:MGI Symbol;Acc:MGI:1916948]	2	151996511	152009258	1
ENSMUSG00000004207	Psap	1.15713	0.210546	0.00015408	0.0206906	14618.2	14739	14016.5	12567.5	13061.3	11772.7	prosaposin [Source:MGI Symbol;Acc:MGI:97783]	10	60277627	60302597	1
ENSMUSG00000030761	Myo7a	1.19741	0.259918	0.000159633	0.0211196	5574.75	5008.64	5751.84	4530.13	4683.93	4371.49	myosin VIIA [Source:MGI Symbol;Acc:MGI:104510]	7	98051060	98119524	-1
ENSMUSG00000019906	Lin7a	0.879377	-0.185447	0.000158842	0.0211196	6135.31	6353.14	6354.79	7461	6930.66	7060.25	lin-7 homolog A (C, elegans) [Source:MGI Symbol;Acc:MGI:2135609]	10	107271686	107421474	1
ENSMUSG00000041415	Dicer1	1.25928	0.332597	0.000158886	0.0211196	1915.69	2142.63	2179.7	1696.05	1733.89	1476.87	dicer 1, ribonuclease type III [Source:MGI Symbol;Acc:MGI:2177178]	12	104687742	104751952	-1
ENSMUSG00000045211	Nudt18	0.903618	-0.146215	0.000162787	0.0213773	17236.9	18144.8	17976.2	19444.8	19821	19827.4	nudix (nucleoside diphosphate linked moiety X)-type motif 18 [Source:MGI Symbol;Acc:MGI:2385853]	14	70577847	70582571	1
ENSMUSG00000057000	Nxf3	1.26966	0.344439	0.000163173	0.0213773	4684.45	3938.97	4993.44	3587.15	3582.06	3448.84	nuclear RNA export factor 3 [Source:MGI Symbol;Acc:MGI:2685230]	X	136072099	136085255	-1
ENSMUSG00000057788	Ddx49	0.82757	-0.273046	0.000164122	0.0213972	4581.27	4356.72	4467.12	5796.48	4936.93	5539.05	DEAD (Asp-Glu-Ala-Asp) box polypeptide 49 [Source:MGI Symbol;Acc:MGI:2136689]	8	70292866	70302489	-1
ENSMUSG00000047459	Dynlrb1	1.2628	0.336622	0.000170267	0.0220291	532.904	481.515	521.885	406.964	391.712	406.429	dynein light chain roadblock-type 1 [Source:MGI Symbol;Acc:MGI:1914318]	2	155236533	155250277	1
ENSMUSG00000030189	Ybx3	0.902912	-0.147342	0.00017143	0.0220291	87610	90587.5	90353.9	100786	96196.9	100659	Y box protein 3 [Source:MGI Symbol;Acc:MGI:2137670]	6	131364855	131388476	-1
ENSMUSG00000024206	Rfx2	0.892896	-0.163436	0.000171163	0.0220291	27601.4	26373.4	27336.8	31394.1	30159.8	29595.4	regulatory factor X, 2 (influences HLA class II expression) [Source:MGI Symbol;Acc:MGI:106583]	17	56775897	56831008	-1
ENSMUSG00000069835	Sat2	1.30657	0.38578	0.000173596	0.0222012	409.517	468.323	420.839	309.439	331.148	340.978	spermidine/spermine N1-acetyl transferase 2 [Source:MGI Symbol;Acc:MGI:1916465]	11	69622024	69623870	1
ENSMUSG00000048118	Arid4a	1.18415	0.243852	0.000177424	0.0225833	2210.33	2092.06	2342.93	1876.43	1910.69	1804.12	AT rich interactive domain 4A (RBP1-like) [Source:MGI Symbol;Acc:MGI:2444354]	12	71015990	71098592	1
ENSMUSG00000040188	Scamp2	0.894596	-0.160692	0.000178495	0.0226124	9201.9	9230.14	9056.38	10476.9	10404.3	9869.37	secretory carrier membrane protein 2 [Source:MGI Symbol;Acc:MGI:1346518]	9	57560943	57588795	1
ENSMUSG00000036206	Sh3bp4	1.32127	0.401922	0.000181384	0.0227637	429.727	446.336	424.171	338.77	342.87	283.973	SH3-domain binding protein 4 [Source:MGI Symbol;Acc:MGI:2138297]	1	89070415	89155068	1
ENSMUSG00000026712	Mrc1	1.20982	0.274789	0.000180834	0.0227637	2750.68	2569.18	2864.82	2251.13	2381.53	2097.6	mannose receptor, C type 1 [Source:MGI Symbol;Acc:MGI:97142]	2	14229392	14332057	1
ENSMUSG00000015980	Lrrc27	0.877207	-0.18901	0.000182876	0.0228442	45688.3	42960.4	41555.4	49827	48578.1	50260	leucine rich repeat containing 27 [Source:MGI Symbol;Acc:MGI:1923862]	7	139212988	139242979	1
ENSMUSG00000023830	Igf2r	1.18567	0.245699	0.00018431	0.0229167	1271.1	1360.99	1315.82	1074.97	1092.1	1153.84	insulin-like growth factor 2 receptor [Source:MGI Symbol;Acc:MGI:96435]	17	12682406	12769664	-1
ENSMUSG00000026594	Ralgps2	0.885706	-0.175101	0.000186915	0.0230474	20771.5	22640	21771.5	24289.5	24775.5	24622.2	Ral GEF with PH domain and SH3 binding motif 2 [Source:MGI Symbol;Acc:MGI:1925505]	1	156804166	156939626	-1
ENSMUSG00000048612	Myof	1.3199	0.40043	0.000187077	0.0230474	404.198	395.766	445.268	299.907	337.009	291.362	myoferlin [Source:MGI Symbol;Acc:MGI:1919192]	19	37899036	38043577	-1
ENSMUSG00000075415	Fnbp1	1.16257	0.217321	0.000189693	0.023263	1459.37	1421.46	1490.15	1273.69	1223	1252.01	formin binding protein 1 [Source:MGI Symbol;Acc:MGI:109606]	2	31026206	31142008	-1
ENSMUSG00000039660	Spout1	0.900983	-0.150428	0.000198819	0.0241543	8727.5	8670.57	8961.99	9839.72	9502.67	9936.93	SPOUT domain containing methyltransferase 1 [Source:MGI Symbol;Acc:MGI:106544]	2	30173453	30178459	-1
ENSMUSG00000039953	Clstn1	1.15806	0.211709	0.000199121	0.0241543	2803.86	2720.89	2550.58	2309.79	2348.32	2300.28	calsyntenin 1 [Source:MGI Symbol;Acc:MGI:1929895]	4	149586468	149648899	1
ENSMUSG00000013833	Med16	0.900453	-0.151278	0.000200559	0.0241543	8890.24	8842.07	9195.18	10042.8	9740.04	10144.9	mediator complex subunit 16 [Source:MGI Symbol;Acc:MGI:2158394]	10	79894708	79908923	-1
ENSMUSG00000020321	Mdh1	1.18052	0.239425	0.000199887	0.0241543	1758.26	1886.48	1734.44	1555.99	1529.73	1452.59	malate dehydrogenase 1, NAD (soluble) [Source:MGI Symbol;Acc:MGI:97051]	11	21556787	21572367	-1
ENSMUSG00000020389	Cdkl3	0.92554	-0.111633	0.00020356	0.0242979	30340.4	30018.8	30241.6	33101.9	32264.9	32549.2	cyclin-dependent kinase-like 3 [Source:MGI Symbol;Acc:MGI:2388268]	11	52004221	52089784	1
ENSMUSG00000022390	Zc3h7b	1.16611	0.221702	0.000203433	0.0242979	5903.42	6043.12	5946.16	5341.86	5209.47	4746.25	zinc finger CCCH type containing 7B [Source:MGI Symbol;Acc:MGI:1328310]	15	81744848	81796269	1
ENSMUSG00000022236	Ropn1l	0.913517	-0.130496	0.000205491	0.0244198	54030.7	54326.6	52898.1	58017.6	58326.9	60275	ropporin 1-like [Source:MGI Symbol;Acc:MGI:2182357]	15	31441210	31453689	-1
ENSMUSG00000032135	Mcam	1.24152	0.312109	0.0002114	0.0250113	819.034	772.843	777.276	679.739	610.523	599.615	melanoma cell adhesion molecule [Source:MGI Symbol;Acc:MGI:1933966]	9	44134469	44142727	1
ENSMUSG00000046717	Igbp1b	0.864385	-0.210253	0.000213514	0.0250409	2166.72	2152.53	2298.52	2570.1	2631.6	2469.19	immunoglobulin (CD79A) binding protein 1b [Source:MGI Symbol;Acc:MGI:1354380]	6	138657089	138658544	-1
ENSMUSG00000031700	Gpt2	1.30071	0.379303	0.000212668	0.0250409	3801.59	4786.57	4200.62	3353.97	3436.51	2902.01	glutamic pyruvate transaminase (alanine aminotransferase) 2 [Source:MGI Symbol;Acc:MGI:1915391]	8	85492576	85527560	1
ENSMUSG00000047557	Lxn	0.760558	-0.39487	0.000219757	0.0253007	288.257	294.626	260.943	366.634	401.48	359.98	latexin [Source:MGI Symbol;Acc:MGI:107633]	3	67457998	67463926	-1
ENSMUSG00000028610	Dmrtb1	0.911027	-0.134435	0.000218249	0.0253007	33334.7	32755.1	33733.8	36059.9	36103.9	37477	DMRT-like family B with proline-rich C-terminal, 1 [Source:MGI Symbol;Acc:MGI:1927125]	4	107676290	107684230	-1
ENSMUSG00000028980	H6pd	1.25545	0.328205	0.000220177	0.0253007	924.338	1027.89	969.374	810.994	795.145	696.736	hexose-6-phosphate dehydrogenase (glucose 1-dehydrogenase) [Source:MGI Symbol;Acc:MGI:2140356]	4	149979475	150009023	-1
ENSMUSG00000038260	Trpm4	0.874117	-0.194102	0.000218471	0.0253007	3386.76	3134.25	3335.62	3793.19	3822.36	3678.98	transient receptor potential cation channel, subfamily M, member 4 [Source:MGI Symbol;Acc:MGI:1915917]	7	45302632	45333780	-1
ENSMUSG00000031807	Pgls	0.845211	-0.242616	0.00022044	0.0253007	1843.36	1749.07	1651.16	2070.75	2008.38	2148.27	6-phosphogluconolactonase [Source:MGI Symbol;Acc:MGI:1913421]	8	71592176	71601092	1
ENSMUSG00000033161	Atp1a1	1.12465	0.169475	0.000222609	0.0253331	5936.4	6316.86	6239.31	5498.78	5550.39	5372.25	ATPase, Na+/K+ transporting, alpha 1 polypeptide [Source:MGI Symbol;Acc:MGI:88105]	3	101576219	101604684	-1
ENSMUSG00000024900	Cpt1a	1.18335	0.242881	0.000221889	0.0253331	2489.01	2711	2591.66	2295.86	2191.05	2069.09	carnitine palmitoyltransferase 1a, liver [Source:MGI Symbol;Acc:MGI:1098296]	19	3323301	3385732	1
ENSMUSG00000094732	1500015L24Rik	1.77122	0.824743	0.000235061	0.0266373	20.2099	13.1922	32.2014	3.66634	5.86102	2.11132	RIKEN cDNA 1500015L24 gene [Source:MGI Symbol;Acc:MGI:1916244]	19	20405288	20422787	1
ENSMUSG00000036752	Tubb4b	0.919456	-0.121147	0.00024196	0.0273039	88640.7	90649.1	89088.1	99125.3	95563	97317.1	tubulin, beta 4B class IVB [Source:MGI Symbol;Acc:MGI:1915472]	2	25222160	25224702	-1
ENSMUSG00000072612	Gm10382	0.886482	-0.173836	0.000245548	0.0275929	2585.81	2648.33	2676.05	3008.6	3019.4	2903.07	predicted gene 10382 [Source:MGI Symbol;Acc:MGI:3647829]	5	125389322	125390554	1
ENSMUSG00000071723	Gspt2	1.30282	0.381638	0.00024966	0.027938	597.788	568.364	672.899	480.29	486.465	422.264	G1 to S phase transition 2 [Source:MGI Symbol;Acc:MGI:1316727]	X	94636069	94643244	1
ENSMUSG00000085471	4933423P22Rik	0.855399	-0.225331	0.000256119	0.0285419	1566.8	1543.49	1623.4	1915.3	1870.64	1758.73	RIKEN cDNA 4933423P22 gene [Source:MGI Symbol;Acc:MGI:1918408]	2	90479236	90488425	1
ENSMUSG00000041168	Lonp1	1.14557	0.196067	0.000261691	0.0290423	1790.17	1851.3	1814.38	1577.99	1623.5	1551.82	lon peptidase 1, mitochondrial [Source:MGI Symbol;Acc:MGI:1921392]	17	56614301	56626903	-1
ENSMUSG00000073000	Gm10451	1.79712	0.845688	0.000264012	0.0291793	44.6746	17.5896	38.8638	6.59941	11.722	7.38962	predicted gene 10451 [Source:MGI Symbol;Acc:MGI:3641898]	12	76444497	76451336	1
ENSMUSG00000066687	Zbtb16	1.33237	0.413994	0.000267119	0.0293175	407.389	396.865	359.768	296.24	304.773	254.414	zinc finger and BTB domain containing 16 [Source:MGI Symbol;Acc:MGI:103222]	9	48654297	48836222	-1
ENSMUSG00000023021	Cers5	1.14979	0.201371	0.000267445	0.0293175	1852.93	1897.48	1791.07	1570.66	1620.57	1621.49	ceramide synthase 5 [Source:MGI Symbol;Acc:MGI:1919199]	15	99734881	99772885	-1
ENSMUSG00000026853	Crat	0.894582	-0.160715	0.00028301	0.0308231	90521.3	93977.9	95847	108021	102352	103323	carnitine acetyltransferase [Source:MGI Symbol;Acc:MGI:109501]	2	30400471	30415813	-1
ENSMUSG00000028893	Sesn2	1.12539	0.170419	0.000283475	0.0308231	2327.33	2369.1	2335.16	2083.95	2099.22	2056.43	sestrin 2 [Source:MGI Symbol;Acc:MGI:2651874]	4	132492032	132510501	-1
ENSMUSG00000046982	Tshz1	1.21355	0.279238	0.000285182	0.0308836	917.956	942.143	881.653	794.129	729.697	718.904	teashirt zinc finger family member 1 [Source:MGI Symbol;Acc:MGI:1346031]	18	84011627	84086404	-1
ENSMUSG00000078578	Ube2d3	0.913421	-0.130648	0.000287499	0.0309398	19514.3	18856	19629.6	21220	20910.2	21402.5	ubiquitin-conjugating enzyme E2D 3 [Source:MGI Symbol;Acc:MGI:1913355]	3	135438149	135468198	1
ENSMUSG00000002319	Ipo4	0.906934	-0.140931	0.000288005	0.0309398	27243	26399.8	26012.1	29947.4	28973	28964.1	importin 4 [Source:MGI Symbol;Acc:MGI:1923001]	14	55625400	55637895	-1
ENSMUSG00000009070	Rsph14	0.860751	-0.216333	0.00029433	0.0314933	1125.37	1182.9	1150.37	1338.95	1318.73	1371.3	radial spoke head homolog 14 (Chlamydomonas) [Source:MGI Symbol;Acc:MGI:1918486]	10	74957477	75032586	-1
ENSMUSG00000056211	R3hdm1	0.921454	-0.118016	0.000300132	0.0319867	19938.7	19556.3	19641.8	21704.7	21416.2	21077.3	R3H domain containing 1 [Source:MGI Symbol;Acc:MGI:2448514]	1	128103301	128237736	1
ENSMUSG00000038498	Catsper1	0.894084	-0.161518	0.000306788	0.0325668	10063.5	10361.4	10424.4	11841.5	11597	11093.9	cation channel, sperm associated 1 [Source:MGI Symbol;Acc:MGI:2179947]	19	5335741	5344153	1
ENSMUSG00000068876	Cgn	1.18139	0.240489	0.000320686	0.0337166	4753.59	4280.87	4862.42	3826.19	4056.8	3839.44	cingulin [Source:MGI Symbol;Acc:MGI:1927237]	3	94760069	94786492	-1
ENSMUSG00000048003	Catsper4	0.873033	-0.195892	0.000325147	0.0337166	7028.8	6478.47	6514.68	7733.04	7842.05	7401.23	cation channel, sperm associated 4 [Source:MGI Symbol;Acc:MGI:3043288]	4	134211970	134227383	-1
ENSMUSG00000029767	Calu	1.15017	0.201853	0.000326098	0.0337166	3289.96	3480.54	3338.96	2983.67	3002.8	2780.61	calumenin [Source:MGI Symbol;Acc:MGI:1097158]	6	29348069	29377110	1
ENSMUSG00000038065	Mturn	0.832526	-0.264433	0.000326407	0.0337166	1549.78	1417.06	1342.47	1779.64	1741.7	1678.5	maturin, neural progenitor differentiation regulator homolog (Xenopus) [Source:MGI Symbol;Acc:MGI:1915485]	6	54681624	54703851	1
ENSMUSG00000040231	Syngr4	0.906624	-0.141424	0.000321755	0.0337166	10195.4	10765.9	10355.5	11568.8	11518.9	11477.1	synaptogyrin 4 [Source:MGI Symbol;Acc:MGI:1928903]	7	45885222	45896714	-1
ENSMUSG00000020564	Atxn7l1	0.882002	-0.181146	0.000325703	0.0337166	5016.32	5421.99	5318.79	6105.92	5870.79	5910.64	ataxin 7-like 1 [Source:MGI Symbol;Acc:MGI:3584458]	12	33147693	33373185	1
ENSMUSG00000033022	Cdo1	1.24968	0.321557	0.000322221	0.0337166	466.956	492.509	507.45	376.166	392.688	395.873	cysteine dioxygenase 1, cytosolic [Source:MGI Symbol;Acc:MGI:105925]	18	46713205	46728342	-1
ENSMUSG00000027882	Stxbp3	1.27114	0.346127	0.00033456	0.0340409	1023.26	1155.42	1009.35	828.593	899.667	750.574	syntaxin binding protein 3 [Source:MGI Symbol;Acc:MGI:107362]	3	108793176	108840526	-1
ENSMUSG00000042328	Hps4	0.873379	-0.19532	0.000331487	0.0340409	3930.3	3678.42	3694.28	4429.67	4379.16	4154.02	HPS4, biogenesis of lysosomal organelles complex 3 subunit 2 [Source:MGI Symbol;Acc:MGI:2177742]	5	112343083	112378414	1
ENSMUSG00000005483	Dnajb1	0.924964	-0.11253	0.000333156	0.0340409	20388.6	20252.2	20399.1	22369.8	21866.5	21771.9	DnaJ heat shock protein family (Hsp40) member B1 [Source:MGI Symbol;Acc:MGI:1931874]	8	83608193	83612653	1
ENSMUSG00000019843	Fyn	1.12297	0.167319	0.000334616	0.0340409	2551.77	2497.72	2577.23	2265.8	2279.94	2236.94	Fyn proto-oncogene [Source:MGI Symbol;Acc:MGI:95602]	10	39368855	39565381	1
ENSMUSG00000030660	Pik3c2a	1.14014	0.189211	0.000338198	0.0342754	4562.12	4563.4	4598.14	4190.63	4006.01	3811.99	phosphatidylinositol 3-kinase, C2 domain containing, alpha polypeptide [Source:MGI Symbol;Acc:MGI:1203729]	7	116337265	116443449	-1
ENSMUSG00000038587	Akap12	0.917438	-0.124317	0.000341608	0.0344909	246731	249836	239819	270557	269002	263478	A kinase (PRKA) anchor protein (gravin) 12 [Source:MGI Symbol;Acc:MGI:1932576]	10	4266380	4359470	1
ENSMUSG00000067873	Htatsf1	1.18166	0.24081	0.000343694	0.0345715	3102.75	3434.37	3430.01	2883.21	2861.16	2656.04	HIV TAT specific factor 1 [Source:MGI Symbol;Acc:MGI:1919709]	X	57053583	57067183	1
ENSMUSG00000000420	Galnt1	1.17511	0.232797	0.000352465	0.0353215	3294.22	3407.98	3636.54	3015.2	2988.14	2761.61	UDP-N-acetyl-alpha-D-galactosamine:polypeptide N-acetylgalactosaminyltransferase 1 [Source:MGI Symbol;Acc:MGI:894693]	18	24205344	24286818	1
ENSMUSG00000099871	Gm21742	1.57342	0.653905	0.000365857	0.0365272	15.9552	4.3974	14.4351	0	0	0	predicted gene, 21742 [Source:MGI Symbol;Acc:MGI:5433906]	Y	90837413	90844040	1
ENSMUSG00000003762	Coq8b	0.849145	-0.235917	0.000371972	0.0365862	1280.67	1310.42	1358.01	1547.2	1636.2	1482.15	coenzyme Q8B [Source:MGI Symbol;Acc:MGI:1924139]	7	27233023	27257950	1
ENSMUSG00000073803	4930544L04Rik	0.795454	-0.33015	0.000371271	0.0365862	476.529	466.124	517.444	643.809	635.921	571.112	RIKEN cDNA 4930544L04 gene [Source:MGI Symbol;Acc:MGI:1926057]	7	135396335	135399544	1
ENSMUSG00000017550	Atad5	1.20261	0.266166	0.000368172	0.0365862	941.357	985.017	928.29	827.126	747.28	784.355	ATPase family, AAA domain containing 5 [Source:MGI Symbol;Acc:MGI:2442925]	11	80089400	80135794	1
ENSMUSG00000021902	Phf7	0.916078	-0.126457	0.000371918	0.0365862	148830	147324	145191	159411	157725	164893	PHD finger protein 7 [Source:MGI Symbol;Acc:MGI:1919088]	14	31237696	31251218	-1
ENSMUSG00000064137	Rhox8	1.29566	0.373685	0.000373259	0.0365862	837.116	880.579	1028.23	688.538	752.164	647.12	reproductive homeobox 8 [Source:MGI Symbol;Acc:MGI:3579898]	X	37874778	37878944	-1
ENSMUSG00000042155	Klhl23	1.17867	0.237158	0.000374894	0.0366129	3367.61	3758.68	3571.03	3136.92	3045.78	2856.62	kelch-like 23 [Source:MGI Symbol;Acc:MGI:2683536]	2	69821944	69836651	1
ENSMUSG00000001525	Tubb5	1.14099	0.190282	0.000378723	0.0368528	3854.78	3791.66	4098.47	3375.97	3378.88	3522.74	tubulin, beta 5 class I [Source:MGI Symbol;Acc:MGI:107812]	17	35833921	35838306	-1
ENSMUSG00000028649	Macf1	1.22276	0.290143	0.000382335	0.0370699	9076.38	9222.44	10586.5	8032.22	8183.94	7249.22	microtubule-actin crosslinking factor 1 [Source:MGI Symbol;Acc:MGI:108559]	4	123349633	123684360	-1
ENSMUSG00000032067	Pts	1.22916	0.297677	0.000383855	0.0370835	571.196	547.476	539.652	460.492	442.507	434.932	6-pyruvoyl-tetrahydropterin synthase [Source:MGI Symbol;Acc:MGI:1338783]	9	50521617	50528724	-1
ENSMUSG00000070644	Etnk2	1.2144	0.280242	0.000386917	0.0372343	1615.73	1536.89	1396.88	1295.68	1240.58	1185.51	ethanolamine kinase 2 [Source:MGI Symbol;Acc:MGI:2443760]	1	133363572	133380336	1
ENSMUSG00000102737	1700016A09Rik	0.803236	-0.316105	0.000390962	0.0372343	782.869	714.577	667.347	913.652	854.732	951.15	RIKEN cDNA 1700016A09 gene [Source:MGI Symbol;Acc:MGI:1921477]	8	120536892	120537726	-1
ENSMUSG00000019929	Dcn	1.24324	0.314105	0.000390028	0.0372343	3178.28	2946.26	3010.28	2457.91	2674.58	2151.44	decorin [Source:MGI Symbol;Acc:MGI:94872]	10	97479609	97518143	1
ENSMUSG00000047844	Bex4	1.23618	0.305889	0.000389744	0.0372343	1166.86	1241.17	1310.27	1025.84	1051.08	904.701	brain expressed X-linked 4 [Source:MGI Symbol;Acc:MGI:3606746]	X	136138996	136140443	1
ENSMUSG00000079037	Prnp	1.19769	0.260258	0.000394065	0.0373359	1431.71	1340.11	1245.86	1096.97	1122.39	1121.11	prion protein [Source:MGI Symbol;Acc:MGI:97769]	2	131909928	131938429	1
ENSMUSG00000030246	Ldhb	1.14995	0.201571	0.000394809	0.0373359	5344.99	5782.58	5825.13	4902.63	5061.97	4744.14	lactate dehydrogenase B [Source:MGI Symbol;Acc:MGI:96763]	6	142490249	142507957	-1
ENSMUSG00000037697	Ddhd1	0.921539	-0.117882	0.000403507	0.0379277	27639.7	28032.3	27904.2	30684.3	30451.9	29587	DDHD domain containing 1 [Source:MGI Symbol;Acc:MGI:2150302]	14	45593174	45658143	-1
ENSMUSG00000023019	Gpd1	1.21697	0.283298	0.000403891	0.0379277	1800.81	1867.79	1964.29	1609.52	1597.13	1389.25	glycerol-3-phosphate dehydrogenase 1 (soluble) [Source:MGI Symbol;Acc:MGI:95679]	15	99717515	99725005	1
ENSMUSG00000027822	Slc33a1	0.850085	-0.234321	0.000405396	0.0379363	2708.13	2692.31	2493.95	3140.59	3251.89	2924.18	solute carrier family 33 (acetyl-CoA transporter), member 1 [Source:MGI Symbol;Acc:MGI:1332247]	3	63933507	63964768	-1
ENSMUSG00000042708	Shcbp1l	0.85275	-0.229806	0.000408538	0.0380976	20655.6	18283.3	19837.2	22843.5	22120.5	24186.2	Shc SH2-domain binding protein 1-like [Source:MGI Symbol;Acc:MGI:1919086]	1	153425162	153452574	1
ENSMUSG00000020109	Dnajb12	0.875818	-0.191296	0.000417151	0.0387662	3083.61	3178.22	3206.82	3777.06	3568.39	3478.4	DnaJ heat shock protein family (Hsp40) member B12 [Source:MGI Symbol;Acc:MGI:1931881]	10	59879556	59899302	1
ENSMUSG00000003813	Rad23a	0.854971	-0.226052	0.000419489	0.038849	4386.62	4748.09	4463.79	5583.1	4993.59	5373.31	RAD23 homolog A, nucleotide excision repair protein [Source:MGI Symbol;Acc:MGI:105126]	8	84834019	84840665	-1
ENSMUSG00000002028	Kmt2a	1.17937	0.238015	0.000423542	0.0390896	1644.45	1734.77	1622.29	1400.54	1486.75	1337.52	lysine (K)-specific methyltransferase 2A [Source:MGI Symbol;Acc:MGI:96995]	9	44803355	44881296	-1
ENSMUSG00000029153	Ociad2	1.47949	0.565097	0.000431292	0.0395261	256.347	216.572	240.956	162.052	173.877	116.123	OCIA domain containing 2 [Source:MGI Symbol;Acc:MGI:1916377]	5	73322199	73341028	-1
ENSMUSG00000024104	Washc2	1.13784	0.186295	0.000434861	0.0395261	1756.14	1810.63	1741.1	1544.26	1571.73	1541.26	WASH complex subunit 2` [Source:MGI Symbol;Acc:MGI:106463]	6	116208038	116262686	1
ENSMUSG00000042213	Zfand4	0.913975	-0.129774	0.000437102	0.0395261	21042.8	20890.9	20942	23364.1	22264.1	23201.3	zinc finger, AN1-type domain 4 [Source:MGI Symbol;Acc:MGI:1914742]	6	116264222	116330302	1
ENSMUSG00000049988	Lrrc25	0.573278	-0.802693	0.00043594	0.0395261	25.5283	14.2915	9.99355	90.9252	25.3978	102.399	leucine rich repeat containing 25 [Source:MGI Symbol;Acc:MGI:2445284]	8	70616155	70620890	1
ENSMUSG00000003341	Atp8b3	0.899726	-0.152442	0.000431347	0.0395261	180149	188851	183646	212220	199782	202798	ATPase, class I, type 8B, member 3 [Source:MGI Symbol;Acc:MGI:1914581]	10	80519584	80539124	-1
ENSMUSG00000002325	Irf9	1.40686	0.492476	0.000435761	0.0395261	273.366	350.693	262.053	203.848	210.02	192.13	interferon regulatory factor 9 [Source:MGI Symbol;Acc:MGI:107587]	14	55603571	55610030	1
ENSMUSG00000050122	Vwa3b	0.897446	-0.156103	0.000443453	0.0396767	20814.1	20936	19487.4	22647	22785.7	22873	von Willebrand factor A domain containing 3B [Source:MGI Symbol;Acc:MGI:1918103]	1	37026596	37187613	1
ENSMUSG00000057176	Ccdc189	0.895213	-0.159698	0.000444677	0.0396767	8337.12	8550.74	8073.68	9551.55	9070.91	9286.64	coiled-coil domain containing 189 [Source:MGI Symbol;Acc:MGI:2685012]	7	127582383	127588595	-1
ENSMUSG00000057554	Lgals8	0.923566	-0.114713	0.000442738	0.0396767	15782.9	15854.8	15591	17099.8	16789.9	17268.5	lectin, galactose binding, soluble 8 [Source:MGI Symbol;Acc:MGI:1928481]	13	12439415	12464944	-1
ENSMUSG00000021910	Nisch	1.1988	0.261593	0.000443093	0.0396767	3840.95	3643.24	4257.25	3218.31	3390.6	3137.42	nischarin [Source:MGI Symbol;Acc:MGI:1928323]	14	31170930	31216946	-1
ENSMUSG00000099974	Bcl2a1d	1.6213	0.697155	0.000446292	0.039689	18.0826	25.285	12.2143	0	3.90735	0	B cell leukemia/lymphoma 2 related protein A1d [Source:MGI Symbol;Acc:MGI:1278325]	9	88723285	88731914	-1
ENSMUSG00000052688	Rab7b	1.64019	0.713862	0.000450677	0.0398152	73.3939	74.7558	55.5197	36.6634	38.0966	29.5585	RAB7B, member RAS oncogene family [Source:MGI Symbol;Acc:MGI:2442295]	1	131688695	131715439	1
ENSMUSG00000030230	Plcz1	0.920384	-0.119692	0.000450167	0.0398152	24992.2	24913.5	24284.3	26847.1	26496.7	27302.5	phospholipase C, zeta 1 [Source:MGI Symbol;Acc:MGI:2150308]	6	139989673	140041457	-1
ENSMUSG00000016918	Sulf1	1.16	0.214125	0.000456637	0.0402095	1183.88	1235.67	1175.91	1037.57	1022.75	1030.32	sulfatase 1 [Source:MGI Symbol;Acc:MGI:2138563]	1	12692277	12861192	1
ENSMUSG00000020818	Mfsd11	0.898114	-0.155029	0.000459875	0.0403623	7450.02	7544.84	7271.97	8123.87	8133.14	8565.63	major facilitator superfamily domain containing 11 [Source:MGI Symbol;Acc:MGI:1917150]	11	116852440	116875635	1
ENSMUSG00000020277	Pfkl	1.20531	0.269405	0.000465366	0.0404477	1075.38	1153.22	1201.45	933.45	902.597	995.487	phosphofructokinase, liver, B-type [Source:MGI Symbol;Acc:MGI:97547]	10	77986947	78010083	-1
ENSMUSG00000020721	Helz	1.14774	0.198801	0.000464724	0.0404477	4852.51	5027.33	5223.3	4475.87	4490.52	4160.36	helicase with zinc finger domain [Source:MGI Symbol;Acc:MGI:1925705]	11	107547930	107693826	1
ENSMUSG00000000223	Drp2	1.22105	0.288118	0.000463357	0.0404477	626.508	609.04	629.594	494.956	535.307	487.715	dystrophin related protein 2 [Source:MGI Symbol;Acc:MGI:107432]	X	134404551	134456573	1
ENSMUSG00000038816	Ctnnal1	1.19113	0.252333	0.000473846	0.0409198	1581.69	1636.93	1817.72	1414.47	1406.65	1387.14	catenin (cadherin associated protein), alpha-like 1 [Source:MGI Symbol;Acc:MGI:1859649]	4	56810935	56865188	-1
ENSMUSG00000053062	Jam2	1.18787	0.248376	0.000473629	0.0409198	1159.41	1266.45	1202.56	1040.51	1035.45	962.762	junction adhesion molecule 2 [Source:MGI Symbol;Acc:MGI:1933820]	16	84774123	84825928	1
ENSMUSG00000059920	4930453N24Rik	0.933699	-0.0989706	0.000479202	0.0412497	57980.1	56800.1	57619.5	62026.4	61399.1	61260	RIKEN cDNA 4930453N24 gene [Source:MGI Symbol;Acc:MGI:1914859]	16	64751751	64771161	-1
ENSMUSG00000075480	Gm10840	0.852419	-0.230366	0.000482851	0.0414311	1038.15	1004.81	953.829	1156.36	1172.2	1201.34	predicted gene 10840 [Source:MGI Symbol;Acc:MGI:3642918]	11	106160850	106161158	1
ENSMUSG00000039263	Npepl1	1.24301	0.313833	0.000488627	0.0417932	1200.89	1351.1	1444.62	1051.51	1012	1124.28	aminopeptidase-like 1 [Source:MGI Symbol;Acc:MGI:2448523]	2	174110349	174123070	1
ENSMUSG00000107681	Gm43986	0.728698	-0.456607	0.000496599	0.0419407	154.234	164.902	158.786	205.315	225.649	247.024	predicted gene, 43986 [Source:MGI Symbol;Acc:MGI:5690378]	6	4031841	4047585	-1
ENSMUSG00000003316	Glg1	1.13584	0.183756	0.000495376	0.0419407	3295.28	3410.18	3421.13	2903.74	3101.46	2896.73	golgi apparatus protein 1 [Source:MGI Symbol;Acc:MGI:104967]	8	111154421	111259216	-1
ENSMUSG00000034427	Myo15b	0.662474	-0.594064	0.000493117	0.0419407	232.946	268.241	252.06	316.038	386.827	528.886	myosin XVB [Source:MGI Symbol;Acc:MGI:2685534]	11	115858406	115892603	1
ENSMUSG00000071657	Bscl2	0.906915	-0.14096	0.000494525	0.0419407	25681.5	25215.8	25730.1	29129.1	28026.4	27391.2	Berardinelli-Seip congenital lipodystrophy 2 (seipin) [Source:MGI Symbol;Acc:MGI:1298392]	19	8837467	8848683	1
ENSMUSG00000020376	Rnf130	1.18253	0.241874	0.000512434	0.0428736	1060.49	1132.33	1058.21	931.983	929.949	874.087	ring finger protein 130 [Source:MGI Symbol;Acc:MGI:1891717]	11	50025346	50104758	1
ENSMUSG00000033228	Scaf11	1.17785	0.23615	0.00051087	0.0428736	2630.48	2804.44	2850.38	2433.72	2392.27	2177.83	SR-related CTD-associated factor 11 [Source:MGI Symbol;Acc:MGI:1919443]	15	96411698	96460843	-1
ENSMUSG00000025728	Pigq	1.18811	0.248669	0.000511008	0.0428736	788.187	784.936	807.257	654.808	653.504	688.29	phosphatidylinositol glycan anchor biosynthesis, class Q [Source:MGI Symbol;Acc:MGI:1333114]	17	25926421	25944510	-1
ENSMUSG00000026095	Asnsd1	0.918147	-0.123203	0.000516715	0.0430964	25135.8	25213.6	24913.9	27944.8	26674.5	27389.1	asparagine synthetase domain containing 1 [Source:MGI Symbol;Acc:MGI:1917646]	1	53344617	53352752	-1
ENSMUSG00000031311	Nono	1.1496	0.20113	0.000518306	0.0430964	1645.51	1563.28	1549	1387.34	1352.92	1389.25	non-POU-domain-containing, octamer binding protein [Source:MGI Symbol;Acc:MGI:1855692]	X	101429318	101448591	1
ENSMUSG00000073730	4933415F23Rik	0.913359	-0.130746	0.000522769	0.043243	31358.4	30069.4	30709.1	34404.2	33254.5	33273.3	RIKEN cDNA 4933415F23 gene [Source:MGI Symbol;Acc:MGI:1914005]	1	23100473	23102253	-1
ENSMUSG00000020317	Theg	0.915043	-0.128089	0.000525847	0.043243	12139.8	12135.7	11638	13108.6	13117.9	13043.7	testicular haploid expressed gene [Source:MGI Symbol;Acc:MGI:1338756]	10	79576379	79587331	-1
ENSMUSG00000020752	Recql5	0.867007	-0.205884	0.000525663	0.043243	2270.96	2186.61	2221.9	2522.44	2721.47	2479.75	RecQ protein-like 5 [Source:MGI Symbol;Acc:MGI:2156841]	11	115892595	115933477	-1
ENSMUSG00000091655	Gm8741	0.754303	-0.406785	0.000526509	0.043243	524.394	437.541	445.268	603.479	716.021	585.891	predicted gene 8741 [Source:MGI Symbol;Acc:MGI:3644779]	17	35335909	35336292	1
ENSMUSG00000021585	Cast	0.916266	-0.126162	0.000532929	0.0436368	20875.8	21361.5	20325.8	22855.2	22856	22604.8	calpastatin [Source:MGI Symbol;Acc:MGI:1098236]	13	74692368	74808810	-1
ENSMUSG00000074817	Papolb	0.915053	-0.128074	0.000544763	0.0441227	66664	64283.4	67354.3	73359.8	72220.5	71248.6	poly (A) polymerase beta (testis specific) [Source:MGI Symbol;Acc:MGI:1932115]	5	142525838	142530076	-1
ENSMUSG00000047669	Msl3l2	0.891799	-0.16521	0.000542559	0.0441227	4434.48	4593.08	4695.86	5092.54	5028.76	5287.8	male-specific lethal 3-like 2 (Drosophila) [Source:MGI Symbol;Acc:MGI:1920640]	10	56106917	56116880	1
ENSMUSG00000037278	Tmem97	0.917118	-0.124821	0.00054128	0.0441227	29816	30102.4	30871.2	33612.3	32394.8	33033.7	transmembrane protein 97 [Source:MGI Symbol;Acc:MGI:1916321]	11	78541817	78550777	-1
ENSMUSG00000022441	Efcab6	0.923037	-0.115539	0.000545435	0.0441227	35207.8	36118	35379.4	38329.4	38055.6	39268.4	EF-hand calcium binding domain 6 [Source:MGI Symbol;Acc:MGI:1924877]	15	83866712	84065379	-1
ENSMUSG00000029486	Mrpl1	0.915535	-0.127313	0.000547273	0.0441385	4556.81	4571.1	4541.51	4962.02	4985.78	4992.22	mitochondrial ribosomal protein L1 [Source:MGI Symbol;Acc:MGI:2137202]	5	96209493	96266727	1
ENSMUSG00000052852	Reep1	1.12576	0.170902	0.000553046	0.0444705	5490.72	5684.74	5309.91	4918.03	4974.05	4729.36	receptor accessory protein 1 [Source:MGI Symbol;Acc:MGI:1098827]	6	71707561	71810710	1
ENSMUSG00000066306	Numa1	1.11773	0.160566	0.000559966	0.0448926	4056.88	4251.18	4309.44	3799.06	3713.93	3760.26	nuclear mitotic apparatus protein 1 [Source:MGI Symbol;Acc:MGI:2443665]	7	101934111	102014964	1
ENSMUSG00000025372	Baiap2	0.913983	-0.129762	0.000561729	0.0448998	10408.1	9954.61	10255.6	11183.8	11277.6	11058	brain-specific angiogenesis inhibitor 1-associated protein 2 [Source:MGI Symbol;Acc:MGI:2137336]	11	119942763	120006782	1
ENSMUSG00000029810	Tmem176b	1.27599	0.351614	0.000566368	0.0451363	1604.03	1644.63	1369.12	1194.49	1077.45	1301.63	transmembrane protein 176B [Source:MGI Symbol;Acc:MGI:1916348]	6	48833818	48841496	-1
ENSMUSG00000057421	Las1l	1.19638	0.258681	0.000568276	0.0451544	1024.32	1042.18	1111.5	929.05	865.478	844.528	LAS1-like (S, cerevisiae) [Source:MGI Symbol;Acc:MGI:1923380]	X	95935335	95956962	-1
ENSMUSG00000109864	Eid3	0.901014	-0.150378	0.000578933	0.0458655	23031.9	23540.4	24794	26422.6	26203.7	26653.3	EP300 interacting inhibitor of differentiation 3 [Source:MGI Symbol;Acc:MGI:1913591]	10	82866626	82867930	1
ENSMUSG00000054452	Aes	1.12262	0.16687	0.000591317	0.0467088	2684.73	2805.54	2666.06	2435.18	2397.16	2422.74	amino-terminal enhancer of split [Source:MGI Symbol;Acc:MGI:95806]	10	81559488	81566362	1
ENSMUSG00000031682	1700011L22Rik	0.862152	-0.213986	0.000593583	0.0467503	8783.87	8496.87	7721.68	9740	9456.76	9884.14	RIKEN cDNA 1700011L22 gene [Source:MGI Symbol;Acc:MGI:1914937]	8	79210431	79248570	-1
ENSMUSG00000047502	Mroh7	0.889864	-0.168344	0.000601798	0.0471471	19608.9	19506.9	18196	21328.6	21088.9	22076	maestro heat-like repeat family member 7 [Source:MGI Symbol;Acc:MGI:2685873]	4	106680417	106730925	-1
ENSMUSG00000001829	Clpb	0.872867	-0.196165	0.000603463	0.0471471	51274.7	50561.3	46327.9	56519.5	55001.8	58582.8	ClpB caseinolytic peptidase B [Source:MGI Symbol;Acc:MGI:1100517]	7	101663633	101795506	1
ENSMUSG00000033409	Syce1l	0.862634	-0.21318	0.000603888	0.0471471	1132.82	1050.98	1080.41	1264.89	1259.14	1271.01	synaptonemal complex central element protein 1 like [Source:MGI Symbol;Acc:MGI:1922247]	8	113643213	113655533	1
ENSMUSG00000006299	Aamp	0.916596	-0.125643	0.000609733	0.047192	29642.6	29308.7	30066.2	31622.9	33139.2	32414	angio-associated migratory protein [Source:MGI Symbol;Acc:MGI:107809]	1	74279840	74284738	-1
ENSMUSG00000074627	Mroh8	0.910074	-0.135944	0.000609242	0.047192	15417	16362.7	15759.8	17531.7	17423.8	17314.9	maestro heat-like repeat family member 8 [Source:MGI Symbol;Acc:MGI:3603828]	2	157208550	157279549	-1
ENSMUSG00000031787	Katnb1	0.901971	-0.148848	0.000606524	0.047192	15188.3	15206.2	14921.5	17341.1	16784	16153.7	katanin p80 (WD40-containing) subunit B 1 [Source:MGI Symbol;Acc:MGI:1921437]	8	95081186	95103149	1
ENSMUSG00000078937	Cpt1b	0.917184	-0.124717	0.000619044	0.047638	21263	20839.3	21859.2	23344.3	23013.3	23415.6	carnitine palmitoyltransferase 1b, muscle [Source:MGI Symbol;Acc:MGI:1098297]	15	89416405	89425863	-1
ENSMUSG00000001473	Tubb6	0.899054	-0.153521	0.000617766	0.047638	2677.28	2695.61	2713.8	2993.93	3058.48	2950.57	tubulin, beta 6 class V [Source:MGI Symbol;Acc:MGI:1915201]	18	67390717	67402748	1
ENSMUSG00000021458	2010111I01Rik	0.805068	-0.312818	0.000624055	0.0478864	1481.71	1547.88	1582.31	1696.78	2093.36	1995.2	RIKEN cDNA 2010111I01 gene [Source:MGI Symbol;Acc:MGI:1919311]	13	62964893	63326096	1
ENSMUSG00000086587	Gm11837	0.888371	-0.170766	0.000629265	0.0480119	24117.9	22799.4	25171.5	27081.8	27235.2	26942.6	predicted gene 11837 [Source:MGI Symbol;Acc:MGI:3702175]	4	14929908	14953030	1
ENSMUSG00000050379	2006-09-01	1.15359	0.206134	0.000628623	0.0480119	3061.27	3257.37	3206.82	2868.54	2602.29	2761.61	septin 6 [Source:MGI Symbol;Acc:MGI:1888939]	X	36911326	36991794	-1
ENSMUSG00000026341	Actr3	1.12305	0.167428	0.000641656	0.0487245	2746.42	2684.61	2794.86	2460.11	2479.21	2373.12	ARP3 actin-related protein 3 [Source:MGI Symbol;Acc:MGI:1921367]	1	125392905	125435727	-1
ENSMUSG00000052363	Zdhhc19	0.89232	-0.164367	0.000642234	0.0487245	4535.53	4522.72	4299.45	5044.15	5092.25	4849.7	zinc finger, DHHC domain containing 19 [Source:MGI Symbol;Acc:MGI:2682948]	16	32496265	32561966	1
ENSMUSG00000036398	Ppp1r11	0.881656	-0.181712	0.000648009	0.0489094	26922.8	24469.3	25689	28563.7	28866.5	30149.7	protein phosphatase 1, regulatory (inhibitor) subunit 11 [Source:MGI Symbol;Acc:MGI:1923747]	17	36948356	36951741	-1
ENSMUSG00000035394	Cfap53	0.868295	-0.203743	0.000648313	0.0489094	8433.92	8070.33	9007.52	10064.8	9953.97	9429.16	cilia and flagella associated protein 53 [Source:MGI Symbol;Acc:MGI:1921703]	18	74283090	74359986	1
ENSMUSG00000037747	Phyhipl	0.913286	-0.130862	0.000651295	0.0489967	24144.5	23880.1	23116.2	26297.2	26226.1	25417.1	phytanoyl-CoA hydroxylase interacting protein-like [Source:MGI Symbol;Acc:MGI:1918161]	10	70557682	70655965	-1
ENSMUSG00000041540	Sox5	0.868181	-0.203932	0.000653461	0.0490224	7264.94	7349.15	7072.1	8678.96	8593.23	7761.21	SRY (sex determining region Y)-box 5 [Source:MGI Symbol;Acc:MGI:98367]	6	143828425	144781977	-1
ENSMUSG00000049775	Tmsb4x	1.18151	0.240628	0.000657103	0.0491583	4065.39	4619.47	4111.79	3546.08	3760.82	3480.51	thymosin, beta 4, X chromosome [Source:MGI Symbol;Acc:MGI:99510]	X	167207093	167209315	-1
ENSMUSG00000004221	Ikbkg	1.22759	0.295826	0.000660146	0.0492487	522.267	514.496	537.431	418.696	446.414	407.485	inhibitor of kappaB kinase gamma [Source:MGI Symbol;Acc:MGI:1338074]	X	74393290	74453854	1
ENSMUSG00000027793	Ccna1	0.899517	-0.152778	0.000667392	0.0496514	8522.21	7977.98	8436.78	9297.84	9108.03	9344.7	cyclin A1 [Source:MGI Symbol;Acc:MGI:108042]	3	55045469	55055501	-1
ENSMUSG00000055932	Fto	0.884637	-0.176842	0.000672938	0.0497881	6734.16	6707.13	6989.93	8005.82	7341.91	7779.16	fat mass and obesity associated [Source:MGI Symbol;Acc:MGI:1347093]	8	91313525	91668439	1
ENSMUSG00000024565	Sall3	0.790704	-0.33879	0.000672154	0.0497881	479.72	448.535	390.859	557.284	557.774	574.279	sal-like 3 (Drosophila) [Source:MGI Symbol;Acc:MGI:109295]	18	80966376	80986578	-1
ENSMUSG00000049792	Bag5	0.913168	-0.131048	0.000685998	0.0506149	52654.3	50973.5	50073.2	55287.7	55922	57218.9	BCL2-associated athanogene 5 [Source:MGI Symbol;Acc:MGI:1917619]	12	111709488	111713257	-1
ENSMUSG00000037499	Nenf	1.21695	0.283273	0.000700372	0.0508376	604.17	601.344	551.866	479.557	475.72	479.27	neuron derived neurotrophic factor [Source:MGI Symbol;Acc:MGI:1913458]	1	191306789	191318194	-1
ENSMUSG00000019494	Cops6	0.912612	-0.131927	0.000697488	0.0508376	5234.37	5187.83	5137.8	5656.43	5610.95	5796.63	COP9 signalosome subunit 6 [Source:MGI Symbol;Acc:MGI:1349439]	5	138161071	138164646	1
ENSMUSG00000040298	Btbd16	0.917139	-0.124787	0.000693025	0.0508376	15889.3	16206.6	15889.7	17869	17373	17099.6	BTB (POZ) domain containing 16 [Source:MGI Symbol;Acc:MGI:3045247]	7	130774069	130825899	1
ENSMUSG00000091154	Proscos	0.839735	-0.251994	0.000697828	0.0508376	1207.28	1207.09	1084.86	1388.08	1339.24	1461.03	proline synthetase co-transcribed, opposite strand [Source:MGI Symbol;Acc:MGI:3704307]	8	27042377	27043042	-1
ENSMUSG00000071454	Dtnb	0.883716	-0.178345	0.000694066	0.0508376	7971.22	7357.95	7245.32	8558.7	8468.2	8560.35	dystrobrevin, beta [Source:MGI Symbol;Acc:MGI:1203728]	12	3572381	3781796	1
ENSMUSG00000095180	Rhox5	1.23294	0.302108	0.00069877	0.0508376	784.996	904.765	867.218	708.337	707.23	638.674	reproductive homeobox 5 [Source:MGI Symbol;Acc:MGI:97538]	X	37804842	37808876	1
ENSMUSG00000014361	Mertk	1.21423	0.280044	0.000706026	0.0511098	574.387	555.172	560.749	478.824	450.322	451.822	c-mer proto-oncogene tyrosine kinase [Source:MGI Symbol;Acc:MGI:96965]	2	128698956	128802894	1
ENSMUSG00000055547	Apobec4	0.884437	-0.177168	0.000714976	0.0515038	5175.87	5152.65	5047.85	6055.33	5830.74	5520.05	apolipoprotein B mRNA editing enzyme, catalytic polypeptide-like 4 (putative) [Source:MGI Symbol;Acc:MGI:1918531]	1	152750551	152757544	1
ENSMUSG00000028894	Inpp5b	1.14864	0.199931	0.000723377	0.0515038	1849.74	1970.03	1938.75	1728.31	1644.02	1624.66	inositol polyphosphate-5-phosphatase B [Source:MGI Symbol;Acc:MGI:103257]	4	124741850	124801511	1
ENSMUSG00000011832	Evi5l	0.927355	-0.108806	0.00072384	0.0515038	15921.2	16281.4	16167.3	17580.8	17206	17386.7	ecotropic viral integration site 5 like [Source:MGI Symbol;Acc:MGI:2442167]	8	4166567	4211257	1
ENSMUSG00000060427	Zfp868	1.26086	0.334405	0.000724892	0.0515038	1395.55	1447.84	1471.27	1047.11	1295.29	1041.94	zinc finger protein 868 [Source:MGI Symbol;Acc:MGI:2142546]	8	69610857	69625548	-1
ENSMUSG00000020698	Cct6b	0.898814	-0.153905	0.000717417	0.0515038	16630.6	17877.6	16760.3	18797.3	19083.5	19220.4	chaperonin containing Tcp1, subunit 6b (zeta) [Source:MGI Symbol;Acc:MGI:1329013]	11	82719250	82764321	-1
ENSMUSG00000021000	Ctage5	1.13712	0.18539	0.000721988	0.0515038	3596.3	3530.01	3873.06	3232.24	3228.45	3193.37	melanoma inhibitory activity 2 [Source:MGI Symbol;Acc:MGI:2159614]	12	59095799	59191583	1
ENSMUSG00000067276	Capn6	1.16844	0.224582	0.000722156	0.0515038	1103.04	1201.59	1188.12	987.712	1000.28	991.265	calpain 6 [Source:MGI Symbol;Acc:MGI:1100850]	X	143802231	143827414	-1
ENSMUSG00000039157	Fam102a	1.11369	0.155353	0.000726884	0.051509	3491	3611.36	3454.44	3163.32	3205.98	3098.36	family with sequence similarity 102, member A [Source:MGI Symbol;Acc:MGI:2138935]	2	32535332	32569756	1
ENSMUSG00000021396	Nxnl2	1.34982	0.432764	0.000735223	0.0519629	226.564	261.645	226.52	178.184	177.784	158.349	nucleoredoxin-like 2 [Source:MGI Symbol;Acc:MGI:1922374]	13	51171022	51175188	1
ENSMUSG00000053510	Nrd1	0.935265	-0.0965531	0.000743532	0.0523345	88753.5	88151.3	88388.5	96027.3	93837.9	93855.6	nardilysin, N-arginine dibasic convertase, NRD convertase 1 [Source:MGI Symbol;Acc:MGI:1201386]	4	109000655	109061777	1
ENSMUSG00000030428	Ttyh1	1.1591	0.213	0.000746958	0.0523345	3451.64	3475.04	3507.74	3174.32	3007.68	2788	tweety family member 1 [Source:MGI Symbol;Acc:MGI:1889007]	7	4119408	4136708	1
ENSMUSG00000060499	Rpl10l	0.909089	-0.137507	0.000746342	0.0523345	9151.9	8783.8	9206.28	10128.6	9938.34	9807.08	ribosomal protein L10-like [Source:MGI Symbol;Acc:MGI:3647985]	12	66283379	66284401	-1
ENSMUSG00000008682	Rpl10	1.14641	0.197128	0.000748276	0.0523345	2285.85	2499.92	2299.63	2066.35	2048.43	2051.15	ribosomal protein L10 [Source:MGI Symbol;Acc:MGI:105943]	X	74270812	74273135	1
ENSMUSG00000063576	Klhdc3	0.919202	-0.121547	0.000752628	0.0525021	25953.8	25023.4	26038.7	28177.3	27531.2	28118.6	kelch domain containing 3 [Source:MGI Symbol;Acc:MGI:2651568]	17	46674550	46680930	-1
ENSMUSG00000037395	Rcor3	0.888056	-0.171277	0.000766935	0.0529861	8889.17	8606.81	8399.02	9961.44	9947.13	9288.75	REST corepressor 3 [Source:MGI Symbol;Acc:MGI:2441920]	1	192098546	192138062	-1
ENSMUSG00000029577	Ube3b	0.910308	-0.135573	0.000765588	0.0529861	23282.9	23642.6	22859.7	26338.2	25446.6	24923.1	ubiquitin protein ligase E3B [Source:MGI Symbol;Acc:MGI:1891295]	5	114380607	114421169	1
ENSMUSG00000038187	Btbd10	0.910225	-0.135704	0.000763836	0.0529861	11939.8	11841.1	11419.3	13186.4	12787.8	12720.7	BTB (POZ) domain containing 10 [Source:MGI Symbol;Acc:MGI:1916065]	7	113315626	113369392	-1
ENSMUSG00000078451	Ppil6	0.843106	-0.246214	0.000767458	0.0529861	2091.2	2232.78	2014.26	2526.84	2670.67	2352.01	peptidylprolyl isomerase (cyclophilin)-like 6 [Source:MGI Symbol;Acc:MGI:1920325]	10	41490439	41514286	1
ENSMUSG00000021363	Mak	0.919088	-0.121725	0.000772853	0.0532218	14517.1	14873.1	14766	15712.5	16354.2	16005.9	male germ cell-associated kinase [Source:MGI Symbol;Acc:MGI:96913]	13	41025120	41079706	-1
ENSMUSG00000013158	4933405L10Rik	0.880789	-0.183131	0.000779221	0.0532323	2657.07	2669.22	2549.47	2925.74	3118.06	2915.73	RIKEN cDNA 4933405L10 gene [Source:MGI Symbol;Acc:MGI:1918296]	8	105707655	105710246	1
ENSMUSG00000032921	Odf4	0.910651	-0.135029	0.000775353	0.0532323	11686.7	11337.6	11308.3	12621	12254.4	12853.7	outer dense fiber of sperm tails 4 [Source:MGI Symbol;Acc:MGI:2182079]	11	68921835	68927081	-1
ENSMUSG00000042419	Nfkbil1	0.862542	-0.213333	0.000779462	0.0532323	1502.98	1466.53	1425.75	1713.65	1776.87	1618.33	nuclear factor of kappa light polypeptide gene enhancer in B cells inhibitor like 1 [Source:MGI Symbol;Acc:MGI:1340031]	17	35220175	35235792	-1
ENSMUSG00000025151	Maged1	1.13272	0.179794	0.000780933	0.0532323	12234.4	11325.5	12266.5	10537.8	10840	10196.6	melanoma antigen, family D, 1 [Source:MGI Symbol;Acc:MGI:1930187]	X	94535474	94542143	-1
ENSMUSG00000033701	Acbd6	0.909772	-0.136422	0.000787222	0.0535251	9984.77	10141.5	9928.04	11110.5	10673.9	11274.4	acyl-Coenzyme A binding domain containing 6 [Source:MGI Symbol;Acc:MGI:1919732]	1	155558120	155691330	1
ENSMUSG00000074212	Dnajb14	0.91546	-0.127431	0.000801742	0.0541014	14461.8	13852.9	13861.1	15367.8	15191.8	15540.4	DnaJ heat shock protein family (Hsp40) member B14 [Source:MGI Symbol;Acc:MGI:1917854]	3	137867675	137916557	1
ENSMUSG00000074178	Gm10638	0.836843	-0.256971	0.000801203	0.0541014	5014.19	4909.7	4359.41	5518.57	5524.99	6115.44	predicted gene 10638 [Source:MGI Symbol;Acc:MGI:3704316]	8	86745699	86746603	1
ENSMUSG00000022768	Ccdc116	0.87805	-0.187624	0.000799366	0.0541014	16606.2	15610.8	16011.9	18746.7	19000.5	17282.2	coiled-coil domain containing 116 [Source:MGI Symbol;Acc:MGI:1924122]	16	17139064	17147229	-1
ENSMUSG00000079227	Ccr5	1.68419	0.752057	0.000826789	0.0555127	13.8278	38.4772	18.8767	3.66634	6.83786	5.2783	chemokine (C-C motif) receptor 5 [Source:MGI Symbol;Acc:MGI:107182]	9	124121543	124147699	1
ENSMUSG00000020019	Ntn4	1.21212	0.277529	0.000826674	0.0555127	667.991	666.206	624.042	558.017	508.932	536.275	netrin 4 [Source:MGI Symbol;Acc:MGI:1888978]	10	93640681	93747207	1
ENSMUSG00000035211	Xrra1	0.895832	-0.1587	0.00083087	0.0556476	29050.2	26987.9	27830.9	32183.1	30594.5	30948.8	X-ray radiation resistance associated 1 [Source:MGI Symbol;Acc:MGI:2181647]	7	99859116	99917822	1
ENSMUSG00000051618	Ubqln3	0.890487	-0.167334	0.000833365	0.0556758	40763.4	44226.8	41555.4	48494.7	46023.7	47781.3	ubiquilin 3 [Source:MGI Symbol;Acc:MGI:3045291]	7	104140623	104143279	-1
ENSMUSG00000038615	Nfe2l1	1.11402	0.155779	0.000841479	0.0559396	5191.82	5496.75	5505.34	4899.7	4867.58	4749.41	nuclear factor, erythroid derived 2,-like 1 [Source:MGI Symbol;Acc:MGI:99421]	11	96817414	96829968	-1
ENSMUSG00000033530	Ttc7b	1.19098	0.252149	0.000839952	0.0559396	696.71	733.266	727.308	588.814	621.268	593.281	tetratricopeptide repeat domain 7B [Source:MGI Symbol;Acc:MGI:2144724]	12	100300770	100520826	-1
ENSMUSG00000020422	Tns3	1.24696	0.318414	0.000843952	0.0559655	1167.92	1257.66	1421.3	1063.24	1044.24	943.76	tensin 3 [Source:MGI Symbol;Acc:MGI:2443012]	11	8431652	8664535	-1
ENSMUSG00000056091	St3gal5	1.1773	0.235477	0.000849789	0.0560982	1877.4	2119.55	1919.87	1669.65	1610.8	1726	ST3 beta-galactoside alpha-2,3-sialyltransferase 5 [Source:MGI Symbol;Acc:MGI:1339963]	6	72097592	72154571	1
ENSMUSG00000097016	Gm26708	0.873466	-0.195177	0.000850131	0.0560982	1792.3	1638.03	1735.55	2001.09	1974.19	1950.86	predicted gene, 26708 [Source:MGI Symbol;Acc:MGI:5477202]	7	84152140	84195115	1
ENSMUSG00000002279	Lmf1	0.908304	-0.138752	0.000854286	0.0562342	5570.49	5319.75	5355.43	5903.54	6037.83	5961.31	lipase maturation factor 1 [Source:MGI Symbol;Acc:MGI:1923733]	17	25579174	25662826	1
ENSMUSG00000062421	Arf2	1.1432	0.193076	0.000860601	0.0565114	1351.94	1407.17	1415.75	1201.83	1226.91	1216.12	ADP-ribosylation factor 2 [Source:MGI Symbol;Acc:MGI:99595]	11	103966739	103985337	1
ENSMUSG00000023966	Rsph9	0.90628	-0.141972	0.000864928	0.056657	5298.19	5232.9	5248.83	5869.81	5930.38	5622.45	radial spoke head 9 homolog (Chlamydomonas) [Source:MGI Symbol;Acc:MGI:1922814]	17	46122035	46144216	-1
ENSMUSG00000055720	Ubl7	0.916897	-0.125168	0.0008713	0.0568942	19815.3	19097.9	19410.8	21708.4	20937.5	20995	ubiquitin-like 7 (bone marrow stromal cell-derived) [Source:MGI Symbol;Acc:MGI:1916709]	9	57910979	57929968	1
ENSMUSG00000034709	Ppp1r21	1.19971	0.262681	0.000872785	0.0568942	741.385	750.856	765.062	643.809	642.759	581.669	protein phosphatase 1, regulatory subunit 21 [Source:MGI Symbol;Acc:MGI:1921075]	17	88530118	88588367	1
ENSMUSG00000036478	Btg1	0.910616	-0.135086	0.000877775	0.0570809	10702.7	10287.7	10368.9	11667	11597	11194.2	B cell translocation gene 1, anti-proliferative [Source:MGI Symbol;Acc:MGI:88215]	10	96617006	96622809	1
ENSMUSG00000045036	Tmem232	0.882757	-0.179912	0.00088608	0.0574817	8389.25	8596.91	7906.01	9309.57	9159.8	9780.69	transmembrane protein 232 [Source:MGI Symbol;Acc:MGI:2685786]	17	65256005	65540782	-1
ENSMUSG00000024571	Gm16286	1.1878	0.248287	0.000896448	0.0580143	815.843	816.817	803.926	686.339	711.137	642.897	predicted gene 16286 [Source:MGI Symbol;Acc:MGI:3833940]	18	80206765	80212741	1
ENSMUSG00000026176	Ctdsp1	1.18425	0.24397	0.000899622	0.0580797	862.645	910.261	829.465	735.468	712.114	740.018	CTD (carboxy-terminal domain, RNA polymerase II, polypeptide A) small phosphatase 1 [Source:MGI Symbol;Acc:MGI:2654470]	1	74391509	74397285	1
ENSMUSG00000035268	Pkig	0.902842	-0.147455	0.000906103	0.0582182	6148.07	6463.08	6402.53	7193.36	6877.91	7003.25	protein kinase inhibitor, gamma [Source:MGI Symbol;Acc:MGI:1343086]	2	163658386	163726158	1
ENSMUSG00000015837	Sqstm1	1.13839	0.186994	0.000905844	0.0582182	4182.39	4615.07	4504.87	3969.18	3825.29	3864.77	sequestosome 1 [Source:MGI Symbol;Acc:MGI:107931]	11	50199366	50210827	-1
ENSMUSG00000028467	Gba2	0.918336	-0.122906	0.000908771	0.0582502	7902.08	7809.78	8018.16	8715.62	8677.24	8456.89	glucosidase beta 2 [Source:MGI Symbol;Acc:MGI:2654325]	4	43566928	43578873	-1
ENSMUSG00000019139	Isyna1	0.853199	-0.229046	0.000918588	0.0587393	12712	12526	12594.1	15888.4	13499.9	15110.7	myo-inositol 1-phosphate synthase A1 [Source:MGI Symbol;Acc:MGI:1919030]	8	70594373	70597290	1
ENSMUSG00000022629	Kif21a	1.19776	0.26034	0.000923689	0.0587856	2458.16	2549.39	2874.81	2233.53	2238.91	2070.15	kinesin family member 21A [Source:MGI Symbol;Acc:MGI:109188]	15	90933276	91049948	-1
ENSMUSG00000038677	Scube3	1.21151	0.276803	0.000923431	0.0587856	553.114	516.694	535.21	441.427	440.553	433.876	signal peptide, CUB domain, EGF-like 3 [Source:MGI Symbol;Acc:MGI:3045253]	17	28142316	28174852	1
ENSMUSG00000100194	Tgif2lx2	0.880403	-0.183763	0.00094835	0.0602124	1581.69	1543.49	1487.93	1742.24	1777.84	1730.23	TGFB-induced factor homeobox 2-like, X-linked 2 [Source:MGI Symbol;Acc:MGI:3800824]	X	118427227	118428256	1
ENSMUSG00000002109	Ddb2	1.18989	0.250826	0.000958463	0.0605335	771.168	791.532	787.27	644.542	629.083	693.569	damage specific DNA binding protein 2 [Source:MGI Symbol;Acc:MGI:1355314]	2	91211572	91236982	-1
ENSMUSG00000029763	Exoc4	1.17376	0.231143	0.000957438	0.0605335	1178.56	1301.63	1233.65	1087.44	1020.79	1040.88	exocyst complex component 4 [Source:MGI Symbol;Acc:MGI:1096376]	6	33249085	33973979	1
ENSMUSG00000038074	Fkbp14	1.18487	0.244728	0.00096017	0.0605335	1240.25	1259.85	1215.88	1078.64	1082.34	957.484	FK506 binding protein 14 [Source:MGI Symbol;Acc:MGI:2387639]	6	54577604	54597308	-1
ENSMUSG00000037315	Jade3	1.14083	0.190078	0.000966469	0.0607879	2645.37	2546.09	2680.49	2404.39	2253.56	2222.16	jade family PHD finger 3 [Source:MGI Symbol;Acc:MGI:2148019]	X	20425688	20519939	1
ENSMUSG00000030549	Rhcg	0.883175	-0.179229	0.000969596	0.0608421	1998.65	1920.56	2018.7	2258.46	2174.44	2302.39	Rhesus blood group-associated C glycoprotein [Source:MGI Symbol;Acc:MGI:1888517]	7	79593363	79617657	-1
ENSMUSG00000036435	Exoc1	1.15556	0.208594	0.000972265	0.0608674	1619.98	1599.55	1714.45	1422.54	1471.12	1362.86	exocyst complex component 1 [Source:MGI Symbol;Acc:MGI:2445020]	5	76529311	76570294	1
ENSMUSG00000032594	Ip6k1	0.916902	-0.125161	0.000977665	0.0610631	15136.2	15218.3	14509.5	16361.4	16433.3	16163.2	inositol hexaphosphate kinase 1 [Source:MGI Symbol;Acc:MGI:1351633]	9	108002501	108048782	1
ENSMUSG00000027209	Fam227b	0.907289	-0.140366	0.000987054	0.0612224	7210.69	7271.1	7650.62	8132.67	8191.75	8088.47	family with sequence similarity 227, member B [Source:MGI Symbol;Acc:MGI:1923073]	2	125983483	126152004	-1
ENSMUSG00000014353	Tmem87b	1.17633	0.234288	0.000984494	0.0612224	1447.67	1609.45	1594.53	1349.21	1256.21	1331.19	transmembrane protein 87B [Source:MGI Symbol;Acc:MGI:1919727]	2	128818118	128854261	1
ENSMUSG00000027327	1700037H04Rik	0.88119	-0.182476	0.000986659	0.0612224	13987.4	13254.9	14034.3	15973.5	16177.4	14772.9	RIKEN cDNA 1700037H04 gene [Source:MGI Symbol;Acc:MGI:1914576]	2	131146324	131160081	-1
ENSMUSG00000049881	2810025M15Rik	0.920507	-0.1195	0.00100382	0.0612926	5869.39	5794.67	5826.24	6261.37	6345.53	6407.86	RIKEN cDNA 2810025M15 gene [Source:MGI Symbol;Acc:MGI:1917203]	1	157412352	157420236	1
ENSMUSG00000027257	Pacsin3	1.31064	0.390271	0.0010097	0.0612926	224.437	230.863	220.968	168.652	166.062	171.017	protein kinase C and casein kinase substrate in neurons 3 [Source:MGI Symbol;Acc:MGI:1891410]	2	91255954	91264679	1
ENSMUSG00000056476	Med12l	1.19605	0.258279	0.00100368	0.0612926	1594.46	1458.84	1449.06	1314.75	1269.89	1155.95	mediator complex subunit 12-like [Source:MGI Symbol;Acc:MGI:2139916]	3	59005825	59318682	1
ENSMUSG00000093769	Hist2h3c1	0.672786	-0.571781	0.00100355	0.0612926	64.8845	65.961	64.4029	91.6585	117.22	106.622	histone cluster 2, H3c1 [Source:MGI Symbol;Acc:MGI:2448355]	3	96246685	96248509	1
ENSMUSG00000030282	Cmas	1.14284	0.192619	0.00100013	0.0612926	1634.88	1728.18	1755.53	1518.6	1476	1471.59	cytidine monophospho-N-acetylneuraminic acid synthetase [Source:MGI Symbol;Acc:MGI:1337124]	6	142756686	142775714	1
ENSMUSG00000030671	Pde3b	0.86109	-0.215764	0.000990524	0.0612926	5930.02	5595.69	6126.05	7248.35	6863.26	6444.8	phosphodiesterase 3B, cGMP-inhibited [Source:MGI Symbol;Acc:MGI:1333863]	7	114415281	114539251	1
ENSMUSG00000020211	Sf3a2	0.898672	-0.154133	0.000995073	0.0612926	2561.34	2650.53	2531.7	2904.47	2864.09	2855.56	splicing factor 3a, subunit 2 [Source:MGI Symbol;Acc:MGI:104912]	10	80798198	80804924	1
ENSMUSG00000020520	Galnt10	0.904921	-0.144137	0.00101075	0.0612926	4773.8	5003.14	5016.76	5521.51	5367.72	5470.43	UDP-N-acetyl-alpha-D-galactosamine:polypeptide N-acetylgalactosaminyltransferase 10 [Source:MGI Symbol;Acc:MGI:1890480]	11	57645442	57787514	1
ENSMUSG00000021708	Rasgrf2	1.47958	0.565189	0.00101218	0.0612926	198.908	202.28	154.345	94.5915	135.78	119.29	RAS protein-specific guanine nucleotide-releasing factor 2 [Source:MGI Symbol;Acc:MGI:109137]	13	91880400	92131656	-1
ENSMUSG00000037815	Ctnna1	1.18456	0.244348	0.00101329	0.0612926	2837.9	3210.1	3210.15	2732.89	2565.17	2477.63	catenin (cadherin associated protein), alpha 1 [Source:MGI Symbol;Acc:MGI:88274]	18	35118888	35254773	1
ENSMUSG00000072944	Nup62cl	1.16433	0.219496	0.00100712	0.0612926	1099.85	1108.14	1143.71	994.311	952.416	918.424	nucleoporin 62 C-terminal like [Source:MGI Symbol;Acc:MGI:2685565]	X	140006805	140062712	-1
ENSMUSG00000030976	Tex36	0.893895	-0.161822	0.00102591	0.0619168	7456.4	7157.87	7220.9	8310.12	8361.72	7782.33	testis expressed 36 [Source:MGI Symbol;Acc:MGI:1921058]	7	133587024	133602158	-1
ENSMUSG00000021025	Nfkbia	1.21204	0.277437	0.00104572	0.0629707	686.074	727.769	725.088	609.346	600.755	539.442	nuclear factor of kappa light polypeptide gene enhancer in B cells inhibitor, alpha [Source:MGI Symbol;Acc:MGI:104741]	12	55489410	55492647	-1
ENSMUSG00000028089	Chd1l	0.881671	-0.181688	0.00104873	0.0629785	6992.63	7750.41	7096.53	8379.05	8225.94	8208.81	chromodomain helicase DNA binding protein 1-like [Source:MGI Symbol;Acc:MGI:1915308]	3	97560742	97610203	-1
ENSMUSG00000033365	Ipo13	0.908706	-0.138114	0.00105218	0.0629785	12008.9	11830.1	11876.8	13429.8	12621.7	13280.2	importin 13 [Source:MGI Symbol;Acc:MGI:2385205]	4	117894486	117914999	-1
ENSMUSG00000024357	Sil1	0.902984	-0.147228	0.00105288	0.0629785	7912.72	7779	7464.07	8743.49	8559.04	8361.88	endoplasmic reticulum chaperone SIL1 homolog (S, cerevisiae) [Source:MGI Symbol;Acc:MGI:1932040]	18	35266400	35498925	-1
ENSMUSG00000028976	Slc2a5	0.887147	-0.172755	0.00105781	0.0631324	40423	42337.1	43510.8	48925.8	48301.7	45323.7	solute carrier family 2 (facilitated glucose transporter), member 5 [Source:MGI Symbol;Acc:MGI:1928369]	4	150119283	150144169	1
ENSMUSG00000006678	Pola1	1.31241	0.392215	0.00106373	0.063345	235.073	224.267	233.183	171.585	164.109	181.574	polymerase (DNA directed), alpha 1 [Source:MGI Symbol;Acc:MGI:99660]	X	93304767	93632155	-1
ENSMUSG00000000628	Hk2	1.19713	0.259578	0.00107092	0.0636319	1750.82	1901.87	1978.72	1594.12	1639.13	1442.03	hexokinase 2 [Source:MGI Symbol;Acc:MGI:1315197]	6	82725025	82774454	-1
ENSMUSG00000033059	Pygb	1.19039	0.251433	0.00108005	0.064013	1064.74	1058.67	1153.7	864.523	962.184	915.257	brain glycogen phosphorylase [Source:MGI Symbol;Acc:MGI:97828]	2	150786735	150831758	1
ENSMUSG00000072821	Gm6351	1.55078	0.632998	0.0010821	0.064013	4.25472	58.2655	55.5197	2.1998	1.95367	5.2783	predicted gene 6351 [Source:MGI Symbol;Acc:MGI:3647817]	5	94076385	94080997	1
ENSMUSG00000043733	Ptpn11	1.18365	0.243242	0.00110022	0.0649418	1883.78	2020.6	1897.66	1683.58	1700.67	1491.65	protein tyrosine phosphatase, non-receptor type 11 [Source:MGI Symbol;Acc:MGI:99511]	5	121130533	121191397	-1
ENSMUSG00000041688	Amot	1.19873	0.261509	0.0011095	0.0653464	917.956	860.791	912.744	782.397	756.072	690.402	angiomotin [Source:MGI Symbol;Acc:MGI:108440]	X	145446425	145505181	-1
ENSMUSG00000019297	Nop9	0.908208	-0.138906	0.00112282	0.0659859	13271.5	13900.2	14112	15315	15290.4	14883.8	NOP9 nucleolar protein [Source:MGI Symbol;Acc:MGI:1915092]	14	55745693	55755500	1
ENSMUSG00000028758	Kif17	0.875026	-0.192602	0.00114776	0.0673042	31678.5	30594.9	28184	35279	34935.6	33390.5	kinesin family member 17 [Source:MGI Symbol;Acc:MGI:1098229]	4	138250435	138301967	1
ENSMUSG00000027931	Npr1	1.12392	0.168534	0.00116213	0.0677037	3308.05	3083.68	3304.53	2838.48	2903.16	2874.56	natriuretic peptide receptor 1 [Source:MGI Symbol;Acc:MGI:97371]	3	90450591	90465866	-1
ENSMUSG00000044456	Rin3	1.22683	0.294933	0.00116061	0.0677037	422.281	432.044	453.041	354.168	352.638	349.423	Ras and Rab interactor 3 [Source:MGI Symbol;Acc:MGI:2385708]	12	102283048	102390855	1
ENSMUSG00000025223	Ldb1	1.18957	0.250443	0.00115721	0.0677037	933.911	837.704	936.063	742.067	763.886	760.075	LIM domain binding 1 [Source:MGI Symbol;Acc:MGI:894762]	19	46032593	46045214	-1
ENSMUSG00000026125	Prss39	0.927246	-0.108976	0.00117896	0.0683873	19179.2	19351.9	19222	20595.3	20490.1	21228.3	protease, serine 39 [Source:MGI Symbol;Acc:MGI:1270856]	1	34498410	34503063	1
ENSMUSG00000021831	Ero1l	1.13327	0.180492	0.00117755	0.0683873	1769.96	1888.68	1857.69	1632.25	1628.39	1596.16	ERO1-like (S, cerevisiae) [Source:MGI Symbol;Acc:MGI:1354385]	14	45283092	45318572	-1
ENSMUSG00000012126	Ubxn11	0.901277	-0.149957	0.00119564	0.0692052	17054	16540.8	15863.1	17842.6	18538.4	18557.4	UBX domain protein 11 [Source:MGI Symbol;Acc:MGI:1914836]	4	134102570	134127593	1
ENSMUSG00000054321	Taf4b	1.16004	0.214169	0.00120206	0.0694272	1948.66	1988.72	1866.57	1762.78	1593.22	1626.77	TATA-box binding protein associated factor 4b [Source:MGI Symbol;Acc:MGI:2152345]	18	14783245	14900359	1
ENSMUSG00000001910	Nacc1	1.16062	0.214891	0.00120507	0.0694519	2945.33	3256.27	2931.44	2665.43	2676.53	2499.8	nucleus accumbens associated 1, BEN and BTB (POZ) domain containing [Source:MGI Symbol;Acc:MGI:1914080]	8	84670483	84687862	-1
ENSMUSG00000049608	Gpr55	1.24438	0.315432	0.00121446	0.0696939	793.505	701.385	649.581	571.216	549.959	584.836	G protein-coupled receptor 55 [Source:MGI Symbol;Acc:MGI:2685064]	1	85938318	85961007	-1
ENSMUSG00000024811	Tnks2	1.14704	0.197916	0.00121202	0.0696939	3360.17	3521.22	3501.07	3162.58	3031.12	2829.17	tankyrase, TRF1-interacting ankyrin-related ADP-ribose polymerase 2 [Source:MGI Symbol;Acc:MGI:1921743]	19	36834232	36893477	1
ENSMUSG00000020790	Ankfy1	1.14817	0.199338	0.00122524	0.0700813	1983.76	2132.74	2107.53	1869.83	1802.26	1730.23	ankyrin repeat and FYVE domain containing 1 [Source:MGI Symbol;Acc:MGI:1337008]	11	72690006	72772146	1
ENSMUSG00000034055	Phka1	1.21689	0.283193	0.00122643	0.0700813	486.102	514.496	503.009	392.298	420.04	415.93	phosphorylase kinase alpha 1 [Source:MGI Symbol;Acc:MGI:97576]	X	102513975	102644246	-1
ENSMUSG00000003604	Aven	0.930766	-0.103509	0.00123703	0.0702141	10559.2	10395.4	10476.6	11188.2	11347.9	11247	apoptosis, caspase activation inhibitor [Source:MGI Symbol;Acc:MGI:1921518]	2	112492964	112634573	1
ENSMUSG00000057133	Chd6	1.20593	0.270147	0.00123791	0.0702141	1754.01	1839.21	1970.95	1552.33	1636.2	1393.47	chromodomain helicase DNA binding protein 6 [Source:MGI Symbol;Acc:MGI:1918639]	2	160946978	161109075	-1
ENSMUSG00000068877	Selenbp2	1.57832	0.658392	0.00123921	0.0702141	21.2736	6.5961	14.4351	2.93307	0.976837	1.05566	selenium binding protein 2 [Source:MGI Symbol;Acc:MGI:104859]	3	94693556	94704413	1
ENSMUSG00000029607	Ankrd61	0.905617	-0.143027	0.00123789	0.0702141	12648.2	12301.7	11862.3	13870.5	13489.1	13322.4	ankyrin repeat domain 61 [Source:MGI Symbol;Acc:MGI:1913979]	5	143890741	143897685	-1
ENSMUSG00000026790	Odf2	0.924352	-0.113486	0.00124315	0.070289	284612	280496	275129	299637	299770	310010	outer dense fiber of sperm tails 2 [Source:MGI Symbol;Acc:MGI:1098824]	2	29889221	29931746	1
ENSMUSG00000059970	Hspa2	0.895564	-0.159131	0.00125184	0.0706318	77845.4	82786.5	83818.1	93132.3	92147	88015.7	heat shock protein 2 [Source:MGI Symbol;Acc:MGI:96243]	12	76404176	76406938	1
ENSMUSG00000110214	Gm45587	1.46426	0.550171	0.0012621	0.0709125	166.998	234.161	225.41	127.589	156.294	114.011	predicted gene 45587 [Source:MGI Symbol;Acc:MGI:5791423]	8	32972831	33056091	-1
ENSMUSG00000056214	Pard6g	1.27938	0.355448	0.00126023	0.0709125	425.472	408.958	430.833	308.706	299.889	367.37	par-6 family cell polarity regulator gamma [Source:MGI Symbol;Acc:MGI:2135606]	18	80046895	80119640	1
ENSMUSG00000028488	Sh3gl2	1.19608	0.258313	0.00127613	0.0712537	1326.41	1259.85	1340.25	1169.56	1091.13	998.654	SH3-domain GRB2-like 2 [Source:MGI Symbol;Acc:MGI:700009]	4	85205126	85639195	1
ENSMUSG00000030335	Mrpl51	0.923121	-0.115408	0.0012739	0.0712537	7963.77	8233.03	8145.85	8741.29	8859.91	8782.04	mitochondrial ribosomal protein L51 [Source:MGI Symbol;Acc:MGI:1913743]	6	125191801	125196269	1
ENSMUSG00000011877	Git1	0.902831	-0.147473	0.00127149	0.0712537	56332.5	52213.6	52451.7	59647.7	59063.5	59794.7	G protein-coupled receptor kinase-interactor 1 [Source:MGI Symbol;Acc:MGI:1927140]	11	77493562	77507786	1
ENSMUSG00000037470	Uggt1	1.14634	0.19703	0.00129293	0.0718929	2370.94	2562.58	2571.67	2261.4	2145.13	2119.77	UDP-glucose glycoprotein glucosyltransferase 1 [Source:MGI Symbol;Acc:MGI:2443162]	1	36140027	36244720	-1
ENSMUSG00000021207	Akr1c21	0.685832	-0.544073	0.00129145	0.0718929	73.3939	72.5571	97.7147	118.789	134.803	127.735	aldo-keto reductase family 1, member C21 [Source:MGI Symbol;Acc:MGI:1924587]	13	4574075	4586541	1
ENSMUSG00000097174	Gm4890	0.786699	-0.346117	0.00131032	0.0725592	243.583	246.254	230.962	303.573	299.889	327.255	predicted gene 4890 [Source:MGI Symbol;Acc:MGI:3779445]	8	79295123	79308961	1
ENSMUSG00000024515	Smad4	0.822052	-0.282698	0.0013086	0.0725592	1660.4	1621.54	1829.93	2240.87	2135.37	1884.35	SMAD family member 4 [Source:MGI Symbol;Acc:MGI:894293]	18	73639009	73703780	-1
ENSMUSG00000057666	Gapdh	1.11904	0.162263	0.0013389	0.0736861	2266.7	2175.61	2267.43	2003.29	2021.08	1962.47	glyceraldehyde-3-phosphate dehydrogenase [Source:MGI Symbol;Acc:MGI:95640]	6	125161715	125166467	-1
ENSMUSG00000060791	Gmfg	0.78896	-0.341975	0.00133482	0.0736861	325.486	385.872	356.437	479.557	466.928	423.32	glia maturation factor, gamma [Source:MGI Symbol;Acc:MGI:1927135]	7	28437447	28448233	1
ENSMUSG00000090258	Churc1	1.18816	0.248729	0.00133768	0.0736861	664.8	650.815	675.12	538.219	576.334	554.222	churchill domain containing 1 [Source:MGI Symbol;Acc:MGI:1923684]	12	76765538	76783180	1
ENSMUSG00000032952	Ap4b1	0.911783	-0.133237	0.00136348	0.0745802	3698.42	3667.43	3806.43	4098.97	4066.57	4095.96	adaptor-related protein complex AP-4, beta 1 [Source:MGI Symbol;Acc:MGI:1337130]	3	103809520	103822025	1
ENSMUSG00000044098	Rsbn1	0.878518	-0.186857	0.00136189	0.0745802	10163.5	10039.3	10060.2	11733.8	12076.6	10705.4	rosbin, round spermatid basic protein 1 [Source:MGI Symbol;Acc:MGI:2444993]	3	103914120	103966636	1
ENSMUSG00000044122	Proca1	0.888976	-0.169784	0.00135993	0.0745802	13922.5	13965	12876.1	14955.7	15161.5	15813.8	protein interacting with cyclin A1 [Source:MGI Symbol;Acc:MGI:1918274]	11	78193392	78205763	1
ENSMUSG00000026034	Clk1	1.16599	0.221551	0.00137081	0.0746295	3313.36	2889.09	3210.15	2621.43	2767.38	2657.1	CDC-like kinase 1 [Source:MGI Symbol;Acc:MGI:107403]	1	58410189	58424066	-1
ENSMUSG00000028207	Asph	1.21206	0.277461	0.00137197	0.0746295	522.267	499.105	514.113	437.028	413.202	405.373	aspartate-beta-hydroxylase [Source:MGI Symbol;Acc:MGI:1914186]	4	9448069	9669344	-1
ENSMUSG00000107408	1700065L07Rik	0.828221	-0.271911	0.00137271	0.0746295	1059.43	965.229	898.309	1136.57	1174.16	1245.68	RIKEN cDNA 1700065L07 gene [Source:MGI Symbol;Acc:MGI:1920658]	6	73436986	73471021	-1
ENSMUSG00000040350	Trim7	1.2079	0.272499	0.00137803	0.0747671	1600.84	1407.17	1642.27	1264.15	1352.92	1206.62	tripartite motif-containing 7 [Source:MGI Symbol;Acc:MGI:2137353]	11	48826140	48852209	1
ENSMUSG00000003847	Nfat5	1.15103	0.202925	0.00139191	0.075368	6786.28	6006.85	6388.1	5597.77	5699.84	5320.53	nuclear factor of activated T cells 5 [Source:MGI Symbol;Acc:MGI:1859333]	8	107293470	107379517	1
ENSMUSG00000051768	Xrcc1	0.916325	-0.126068	0.00139965	0.0753909	5279.04	5392.31	5440.93	5892.54	5765.29	5935.98	X-ray repair complementing defective repair in Chinese hamster cells 1 [Source:MGI Symbol;Acc:MGI:99137]	7	24546289	24573440	1
ENSMUSG00000019834	Slc22a16	0.91667	-0.125526	0.00140075	0.0753909	15235.1	15741.6	15744.3	17290.5	17149.3	16553.8	solute carrier family 22 (organic cation transporter), member 16 [Source:MGI Symbol;Acc:MGI:1918090]	10	40570336	40604132	1
ENSMUSG00000033777	Tlr13	1.67545	0.744549	0.00139601	0.0753909	35.1014	76.9545	53.2989	13.1988	29.3051	19.0019	toll-like receptor 13 [Source:MGI Symbol;Acc:MGI:3045213]	X	106143204	106160493	1
ENSMUSG00000001847	Rac1	1.14993	0.201544	0.00141114	0.0755763	2308.19	2313.03	2322.95	2132.34	1989.82	1893.85	RAS-related C3 botulinum substrate 1 [Source:MGI Symbol;Acc:MGI:97845]	5	143503634	143528036	-1
ENSMUSG00000036779	Papd5	0.907518	-0.140001	0.00141264	0.0755763	14083.1	13522	13453.5	14813.5	14887	15587.9	PAP associated domain containing 5 [Source:MGI Symbol;Acc:MGI:1917820]	8	88199213	88259722	1
ENSMUSG00000066944	4921513D11Rik	0.903069	-0.147092	0.00140767	0.0755763	6488.45	6525.74	6585.75	7450.73	7330.18	6937.8	RIKEN cDNA 4921513D11 gene [Source:MGI Symbol;Acc:MGI:1918173]	17	79626677	79628681	1
ENSMUSG00000028010	Gar1	1.16564	0.221124	0.00141847	0.0755868	1028.58	1036.69	1077.08	857.923	933.856	897.311	GAR1 ribonucleoprotein [Source:MGI Symbol;Acc:MGI:1930948]	3	129824912	129831396	-1
ENSMUSG00000037904	Ankrd9	0.866637	-0.206501	0.00141714	0.0755868	3855.84	3584.98	3360.05	4114.37	4249.24	4137.13	ankyrin repeat domain 9 [Source:MGI Symbol;Acc:MGI:1921501]	12	110975353	110979040	-1
ENSMUSG00000068856	Sf3b4	0.872642	-0.196538	0.00143635	0.0763658	6174.66	6520.24	6104.95	7598.12	7216.87	6775.23	splicing factor 3b, subunit 4 [Source:MGI Symbol;Acc:MGI:109580]	3	96172332	96177564	1
ENSMUSG00000001844	Zdhhc4	0.896544	-0.157554	0.00143877	0.0763658	6933.07	6586.2	6419.19	7238.09	7486.48	7547.97	zinc finger, DHHC domain containing 4 [Source:MGI Symbol;Acc:MGI:1920131]	5	143316489	143329256	-1
ENSMUSG00000090862	Rps13	0.902705	-0.147674	0.00147476	0.0781216	8332.87	8984.98	8455.65	9493.62	9620.87	9466.1	ribosomal protein S13 [Source:MGI Symbol;Acc:MGI:1915302]	7	116331505	116334195	-1
ENSMUSG00000031864	Ints10	0.861982	-0.214271	0.00147855	0.0781681	11798.3	11370.6	12433.1	14771.7	12943.1	13716.2	integrator complex subunit 10 [Source:MGI Symbol;Acc:MGI:1918135]	8	68793929	68831667	1
ENSMUSG00000042429	Adora1	1.16925	0.225584	0.00148833	0.0785307	3391.01	3569.59	3498.85	3065.79	3131.74	2709.88	adenosine A1 receptor [Source:MGI Symbol;Acc:MGI:99401]	1	134199223	134235431	-1
ENSMUSG00000020029	Nudt4	0.906047	-0.142343	0.00150015	0.0785369	74717.1	73843.3	76305.2	86486	80879.2	81039.9	nudix (nucleoside diphosphate linked moiety X)-type motif 4 [Source:MGI Symbol;Acc:MGI:1918457]	10	95547007	95564146	-1
ENSMUSG00000020572	Nampt	1.2198	0.28664	0.00149984	0.0785369	2202.88	2206.39	2482.84	2051.68	1845.24	1702.78	nicotinamide phosphoribosyltransferase [Source:MGI Symbol;Acc:MGI:1929865]	12	32819545	32853349	1
ENSMUSG00000036502	Tmem255a	1.14863	0.199918	0.00149409	0.0785369	2574.11	2446.05	2462.85	2274.6	2042.57	2176.77	transmembrane protein 255A [Source:MGI Symbol;Acc:MGI:3045722]	X	38196573	38252439	-1
ENSMUSG00000046942	Mageb16	1.16424	0.219386	0.00149596	0.0785369	1623.18	1684.2	1703.35	1479.73	1478.93	1325.91	melanoma antigen family B, 16 [Source:MGI Symbol;Acc:MGI:1919217]	X	79623231	79671435	-1
ENSMUSG00000028059	Arhgef2	0.890685	-0.167012	0.00150676	0.0785766	25660.2	25941.4	23600.3	28755.1	27759.8	28042.6	rho/rac guanine nucleotide exchange factor (GEF) 2 [Source:MGI Symbol;Acc:MGI:103264]	3	88605966	88648052	1
ENSMUSG00000031029	Eif3f	0.875743	-0.19142	0.00150592	0.0785766	5676.86	6158.56	5922.84	7159.63	6643.47	6514.48	eukaryotic translation initiation factor 3, subunit F [Source:MGI Symbol;Acc:MGI:1913335]	7	108934417	108942951	1
ENSMUSG00000005510	Ndufs3	0.908166	-0.138971	0.00151207	0.0787008	3804.78	3865.31	3778.67	4282.28	4238.5	4091.74	NADH dehydrogenase (ubiquinone) Fe-S protein 3 [Source:MGI Symbol;Acc:MGI:1915599]	2	90894634	90904827	-1
ENSMUSG00000033767	D930015E06Rik	0.878988	-0.186085	0.00152012	0.078877	12816.3	12450.1	11413.7	13582.3	14025.4	14214.5	RIKEN cDNA D930015E06 gene [Source:MGI Symbol;Acc:MGI:2443399]	3	83897655	84040175	-1
ENSMUSG00000031085	Gm498	0.876047	-0.190919	0.00152225	0.078877	11241	11367.3	10546.5	12425.2	12104	13406.9	predicted gene 498 [Source:MGI Symbol;Acc:MGI:2685344]	7	143866838	143900046	1
ENSMUSG00000055839	Elob	0.91014	-0.13584	0.00152426	0.078877	14082.1	13714.4	13249.2	14949.1	14817.6	15371.5	elongin B [Source:MGI Symbol;Acc:MGI:1914923]	17	23824740	23829109	-1
ENSMUSG00000029703	Lrwd1	0.908147	-0.139003	0.00153468	0.0792633	17962.4	18961.6	19334.2	20663.5	20824.2	20512.5	leucine-rich repeats and WD repeat domain containing 1 [Source:MGI Symbol;Acc:MGI:1918985]	5	136122772	136136074	-1
ENSMUSG00000091269	Gm6682	1.42002	0.505913	0.00156236	0.0805381	387.18	565.066	586.288	340.236	300.866	384.26	predicted gene 6682 [Source:MGI Symbol;Acc:MGI:3647156]	12	4782170	4783515	1
ENSMUSG00000024561	Mbd1	1.17978	0.238517	0.00156615	0.0805787	1036.02	1167.51	1042.66	924.651	907.481	905.756	methyl-CpG binding domain protein 1 [Source:MGI Symbol;Acc:MGI:1333811]	18	74268272	74282685	1
ENSMUSG00000047383	Als2cr11b	0.914925	-0.128275	0.0015774	0.0810025	8898.75	8470.49	8614.44	9597.01	9310.23	9510.44	amyotrophic lateral sclerosis 2 (juvenile) chromosome region, candidate 11B [Source:MGI Symbol;Acc:MGI:5592748]	1	58997123	59003539	-1
ENSMUSG00000023972	Ptk7	1.2687	0.343356	0.00159724	0.0818644	480.783	506.8	450.82	358.568	416.133	343.09	PTK7 protein tyrosine kinase 7 [Source:MGI Symbol;Acc:MGI:1918711]	17	46564451	46629504	-1
ENSMUSG00000037012	Hk1	0.913436	-0.130625	0.00160428	0.0819128	150932	151242	142301	162332	160490	164129	hexokinase 1 [Source:MGI Symbol;Acc:MGI:96103]	10	62268855	62379908	-1
ENSMUSG00000034463	Scara3	1.34704	0.429791	0.00160399	0.0819128	1029.64	803.625	991.582	698.804	772.678	560.555	scavenger receptor class A, member 3 [Source:MGI Symbol;Acc:MGI:2444418]	14	65919395	65953744	-1
ENSMUSG00000062995	Ica1	0.868662	-0.203134	0.00161058	0.0820784	7941.44	8186.86	7910.45	8680.42	9103.14	9973.88	islet cell autoantigen 1 [Source:MGI Symbol;Acc:MGI:96391]	6	8630527	8778488	-1
ENSMUSG00000069094	Pde7a	0.893747	-0.162062	0.00161428	0.0821112	2753.87	2593.37	2756	3083.39	3023.31	2969.57	phosphodiesterase 7A [Source:MGI Symbol;Acc:MGI:1202402]	3	19223108	19311322	-1
ENSMUSG00000003346	Abhd17a	0.893693	-0.162148	0.00162312	0.0821185	5653.46	5452.77	5184.43	6156.52	5943.08	6154.5	abhydrolase domain containing 17A [Source:MGI Symbol;Acc:MGI:106388]	10	80583654	80590341	-1
ENSMUSG00000042032	Mat2b	1.15728	0.210734	0.00162665	0.0821185	1013.69	1022.4	997.134	871.855	838.126	903.645	methionine adenosyltransferase II, beta [Source:MGI Symbol;Acc:MGI:1913667]	11	40679314	40695203	-1
ENSMUSG00000037275	Gemin5	0.906359	-0.141845	0.00162403	0.0821185	12995	13277.9	12756.2	14833.3	14402.5	13858.7	gem (nuclear organelle) associated protein 5 [Source:MGI Symbol;Acc:MGI:2449311]	11	58120002	58168539	-1
ENSMUSG00000021222	Dcaf4	1.16958	0.225991	0.00161795	0.0821185	798.824	827.81	818.361	669.474	708.207	707.292	DDB1 and CUL4 associated factor 4 [Source:MGI Symbol;Acc:MGI:1921078]	12	83520466	83541920	1
ENSMUSG00000027199	Gatm	1.15784	0.21144	0.00164137	0.0824055	9296.56	8574.93	8733.25	8208.93	7246.18	7444.51	glycine amidinotransferase (L-arginine:glycine amidinotransferase) [Source:MGI Symbol;Acc:MGI:1914342]	2	122594467	122611303	-1
ENSMUSG00000021143	Pacs2	0.899074	-0.153488	0.00164154	0.0824055	16295.6	16234.1	15379	17948.9	18285.4	17113.3	phosphofurin acidic cluster sorting protein 2 [Source:MGI Symbol;Acc:MGI:1924399]	12	113014508	113074401	1
ENSMUSG00000062859	Tcp11	0.891209	-0.166164	0.00163825	0.0824055	134965	128217	121223	142979	142557	146450	t-complex protein 11 [Source:MGI Symbol;Acc:MGI:98544]	17	28066747	28080639	-1
ENSMUSG00000038777	Sema6c	1.12097	0.164745	0.00166011	0.0828427	1924.2	1917.27	1845.48	1683.58	1711.42	1671.11	sema domain, transmembrane domain (TM), and cytoplasmic domain, (semaphorin) 6C [Source:MGI Symbol;Acc:MGI:1338032]	3	95160457	95174024	1
ENSMUSG00000074165	Zfp788	0.883788	-0.178228	0.001668	0.0828427	1423.2	1447.84	1522.35	1656.45	1654.76	1669	zinc finger protein 788 [Source:MGI Symbol;Acc:MGI:1914857]	7	41633203	41651530	1
ENSMUSG00000055681	Cope	0.886913	-0.173136	0.0016634	0.0828427	1727.42	1820.52	1778.85	2061.95	1962.47	1987.81	coatomer protein complex, subunit epsilon [Source:MGI Symbol;Acc:MGI:1891702]	8	70302518	70312993	1
ENSMUSG00000020096	Tbata	0.896965	-0.156876	0.00166091	0.0828427	19223.9	19290.3	17979.5	20780.1	21728.8	20555.8	thymus, brain and testes associated [Source:MGI Symbol;Acc:MGI:1923820]	10	61171954	61188841	1
ENSMUSG00000019873	Reep3	1.2028	0.266402	0.00166876	0.0828427	662.673	695.888	721.756	567.549	608.569	541.554	receptor accessory protein 3 [Source:MGI Symbol;Acc:MGI:88930]	10	67009189	67096945	-1
ENSMUSG00000020037	Rfx4	0.887055	-0.172905	0.00166031	0.0828427	6646.94	6217.92	5976.14	7196.29	7064.48	7014.86	regulatory factor X, 4 (influences HLA class II expression) [Source:MGI Symbol;Acc:MGI:1918387]	10	84756062	84906538	1
ENSMUSG00000084159	Gm12696	1.25132	0.323445	0.00168195	0.0830371	597.788	704.683	715.094	554.35	492.326	544.721	predicted gene 12696 [Source:MGI Symbol;Acc:MGI:3649288]	4	97521428	97522332	-1
ENSMUSG00000094556	Gm20821	0.803764	-0.315157	0.00168153	0.0830371	355.269	349.593	366.43	463.425	473.766	408.54	predicted gene, 20821 [Source:MGI Symbol;Acc:MGI:5434177]	Y	9781804	9784197	1
ENSMUSG00000095867	Gm20917	0.667795	-0.582522	0.00168038	0.0830371	72.3302	49.4707	54.4093	91.6585	105.498	95.0094	predicted gene, 20917 [Source:MGI Symbol;Acc:MGI:5434273]	Y	79148789	79151122	-1
ENSMUSG00000021767	Kat6b	1.13436	0.18188	0.00168648	0.0831076	2156.08	2192.1	2288.52	1986.42	1863.8	1986.75	K(lysine) acetyltransferase 6B [Source:MGI Symbol;Acc:MGI:1858746]	14	21481434	21672478	1
ENSMUSG00000053184	Spaca3	0.885012	-0.176232	0.00169566	0.0834071	6039.58	5796.87	5524.21	6635.34	6727.48	6287.51	sperm acrosome associated 3 [Source:MGI Symbol;Acc:MGI:1922872]	11	80858365	80867814	1
ENSMUSG00000037661	Gpr160	0.917347	-0.124461	0.00169988	0.0834458	9050.85	9268.62	9484.99	10167.5	9930.52	10229.3	G protein-coupled receptor 160 [Source:MGI Symbol;Acc:MGI:1919112]	3	30855950	30897192	1
ENSMUSG00000052298	Cdc42se2	1.15233	0.204553	0.00170266	0.0834458	2988.94	3348.62	3265.67	2872.21	2750.77	2682.43	CDC42 small effector 2 [Source:MGI Symbol;Acc:MGI:1919979]	11	54717456	54787675	-1
ENSMUSG00000013033	Adgrl1	1.11641	0.15887	0.00171121	0.0835035	4465.33	4254.48	4341.64	3923.72	4015.78	3742.31	adhesion G protein-coupled receptor L1 [Source:MGI Symbol;Acc:MGI:1929461]	8	83900105	83941954	1
ENSMUSG00000071721	1700010D01Rik	0.818765	-0.288479	0.00171316	0.0835035	4929.09	4501.84	3917.47	5671.83	5616.81	5151.62	RIKEN cDNA 1700010D01 gene [Source:MGI Symbol;Acc:MGI:1923636]	X	95732586	95733265	-1
ENSMUSG00000041133	Smc1a	1.18222	0.241501	0.00170888	0.0835035	827.543	886.076	853.893	759.665	707.23	690.402	structural maintenance of chromosomes 1A [Source:MGI Symbol;Acc:MGI:1344345]	X	152016428	152062694	1
ENSMUSG00000058056	Palld	0.74193	-0.430646	0.0017284	0.083899	617.998	595.847	568.522	916.585	643.736	918.424	palladin, cytoskeletal associated protein [Source:MGI Symbol;Acc:MGI:1919583]	8	61511433	61902690	-1
ENSMUSG00000037608	Bclaf1	1.11266	0.154015	0.00172556	0.083899	8628.57	8636.49	9167.42	8080.61	7994.43	7647.2	BCL2-associated transcription factor 1 [Source:MGI Symbol;Acc:MGI:1917580]	10	20312469	20344613	1
ENSMUSG00000053846	Lipg	1.362	0.445727	0.00173175	0.083899	1238.12	1669.91	1503.47	1227.49	861.57	1033.49	lipase, endothelial [Source:MGI Symbol;Acc:MGI:1341803]	18	74939322	74961263	-1
ENSMUSG00000045330	4933402E13Rik	1.19052	0.251593	0.00173377	0.083899	2662.39	2923.17	2966.97	2562.04	2386.41	2190.49	RIKEN cDNA 4933402E13 gene [Source:MGI Symbol;Acc:MGI:1921687]	X	62283499	62292078	1
ENSMUSG00000059343	Aldoart1	0.901448	-0.149684	0.00174368	0.0839246	10007.1	9322.48	9401.71	10724.8	10389.6	10794.1	aldolase 1 A, retrogene 1 [Source:MGI Symbol;Acc:MGI:2447811]	4	72850583	72852634	-1
ENSMUSG00000020312	Shc2	1.22075	0.287771	0.00173997	0.0839246	564.814	613.437	595.171	468.558	453.252	520.44	SHC (Src homology 2 domain containing) transforming protein 2 [Source:MGI Symbol;Acc:MGI:106180]	10	79618051	79637918	-1
ENSMUSG00000033066	Gas7	1.15865	0.21245	0.00174257	0.0839246	4203.66	4554.61	4438.25	4022.71	3790.13	3533.29	growth arrest specific 7 [Source:MGI Symbol;Acc:MGI:1202388]	11	67455437	67688990	1
ENSMUSG00000026798	Coq4	0.902568	-0.147892	0.00175007	0.0839313	3979.23	3841.13	3977.43	4478.8	4374.28	4226.86	coenzyme Q4 [Source:MGI Symbol;Acc:MGI:1098826]	2	29787493	29797935	1
ENSMUSG00000103608	4930442P19Rik	0.852311	-0.230547	0.00174917	0.0839313	948.803	870.685	961.602	1127.77	1048.15	1098.94	RIKEN cDNA 4930442P19 gene [Source:MGI Symbol;Acc:MGI:2447822]	5	35390673	35391912	-1
ENSMUSG00000022312	Eif3h	0.910474	-0.13531	0.00176174	0.0843403	9156.16	9725.95	9504.98	10331	10259.7	10614.7	eukaryotic translation initiation factor 3, subunit H [Source:MGI Symbol;Acc:MGI:1915385]	15	51786558	51865481	-1
ENSMUSG00000070980	Actl7b	0.885983	-0.17465	0.00177028	0.0844482	38319.1	38882.9	35565.9	43204.1	43614.8	40686.2	actin-like 7b [Source:MGI Symbol;Acc:MGI:1343053]	4	56740005	56741443	-1
ENSMUSG00000062866	Phactr2	1.14179	0.191298	0.00176844	0.0844482	1171.11	1133.43	1192.56	1024.38	1012.98	1017.66	phosphatase and actin regulator 2 [Source:MGI Symbol;Acc:MGI:2446138]	10	13207717	13474412	-1
ENSMUSG00000020536	Llgl1	1.1847	0.244526	0.00178302	0.0849052	1522.13	1495.12	1457.95	1305.22	1315.8	1133.78	lethal giant larvae homolog 1 (Drosophila) [Source:MGI Symbol;Acc:MGI:102682]	11	60699723	60714186	1
ENSMUSG00000056268	Dennd1b	0.824191	-0.278949	0.00179139	0.0850025	1408.31	1753.46	1504.58	1880.83	1913.62	1910.74	DENN/MADD domain containing 1B [Source:MGI Symbol;Acc:MGI:2447812]	1	138963435	139178960	1
ENSMUSG00000037098	Rab11fip3	1.12546	0.17051	0.00178945	0.0850025	3895.2	3871.91	4166.2	3580.55	3592.81	3408.73	RAB11 family interacting protein 3 (class II) [Source:MGI Symbol;Acc:MGI:2444431]	17	25989036	26069409	-1
ENSMUSG00000002602	Axl	1.15061	0.202403	0.0017985	0.0851893	3404.84	3105.66	3424.46	2895.67	2974.47	2738.38	AXL receptor tyrosine kinase [Source:MGI Symbol;Acc:MGI:1347244]	7	25757273	25788705	-1
ENSMUSG00000049339	Fam134a	0.905563	-0.143112	0.00183596	0.0864644	10110.3	9711.65	10000.2	11421.4	10799.9	10736.1	family with sequence similarity 134, member A [Source:MGI Symbol;Acc:MGI:2388278]	1	75142778	75147913	1
ENSMUSG00000015095	Fbxw5	0.900674	-0.150924	0.00184709	0.0864644	21092.8	22215.7	22866.4	24922.3	23865.1	24766.8	F-box and WD-40 domain protein 5 [Source:MGI Symbol;Acc:MGI:1354731]	2	25500750	25505471	1
ENSMUSG00000028310	Ppp3r2	0.89193	-0.164998	0.00184314	0.0864644	27750.4	29228.4	28905.8	32075.3	30637.5	33725.2	protein phosphatase 3, regulatory subunit B, alpha isoform (calcineurin B, type II) [Source:MGI Symbol;Acc:MGI:107171]	4	49678747	49682024	-1
ENSMUSG00000078588	Ccdc24	0.893834	-0.161921	0.00183721	0.0864644	4334.5	4283.07	4495.99	5113.81	4806.04	4765.25	coiled-coil domain containing 24 [Source:MGI Symbol;Acc:MGI:2685874]	4	117866524	117872557	-1
ENSMUSG00000109346	Gm44515	1.58002	0.65994	0.00183086	0.0864644	49.993	47.272	48.8574	24.1978	30.2819	22.1689	predicted gene 44515 [Source:MGI Symbol;Acc:MGI:5753091]	8	8920937	8932699	-1
ENSMUSG00000005947	Itgae	0.90427	-0.145174	0.00185061	0.0864644	3559.07	3465.15	3568.81	3800.53	3916.14	4015.73	integrin alpha E, epithelial-associated [Source:MGI Symbol;Acc:MGI:1298377]	11	73090583	73147446	1
ENSMUSG00000020737	Hn1	0.92351	-0.114801	0.00185118	0.0864644	13825.7	13921.1	13334.7	14837.7	14973.9	14694.8	hematological and neurological expressed sequence 1 [Source:MGI Symbol;Acc:MGI:1096361]	11	115497353	115514387	-1
ENSMUSG00000024207	Acsbg2	0.884141	-0.177652	0.00184475	0.0864644	19783.4	18085.4	17974	20527.8	20955.1	21802.5	acyl-CoA synthetase bubblegum family member 2 [Source:MGI Symbol;Acc:MGI:3587728]	17	56843103	56874447	-1
ENSMUSG00000029145	Eif2b4	0.874394	-0.193645	0.00187133	0.0868017	4279.19	4079.69	3957.45	4989.89	4520.8	4604.79	eukaryotic translation initiation factor 2B, subunit 4 delta [Source:MGI Symbol;Acc:MGI:95300]	5	31187558	31193430	-1
ENSMUSG00000051674	Dcun1d4	0.897366	-0.156231	0.00186698	0.0868017	8923.21	8858.56	8734.36	10211.5	9351.26	10020.3	DCN1, defective in cullin neddylation 1, domain containing 4 (S, cerevisiae) [Source:MGI Symbol;Acc:MGI:2140972]	5	73481000	73560794	1
ENSMUSG00000020102	Slc16a7	0.8966	-0.157463	0.00187088	0.0868017	44842.6	43722.2	40782.6	48662.6	47264.3	48527.6	solute carrier family 16 (monocarboxylic acid transporters), member 7 [Source:MGI Symbol;Acc:MGI:1330284]	10	125219270	125389465	-1
ENSMUSG00000064036	Mro	1.21163	0.276945	0.00186254	0.0868017	1618.92	1583.06	1882.12	1427.67	1434	1300.57	maestro [Source:MGI Symbol;Acc:MGI:2152817]	18	73859385	73881333	1
ENSMUSG00000025510	Cd151	1.12416	0.168854	0.00188934	0.087036	3431.43	3619.06	3374.49	3193.38	3038.94	3021.3	CD151 antigen [Source:MGI Symbol;Acc:MGI:1096360]	7	141467392	141471473	1
ENSMUSG00000025652	Tmem89	0.886175	-0.174336	0.0018845	0.087036	1498.73	1464.33	1445.73	1627.12	1709.46	1650	transmembrane protein 89 [Source:MGI Symbol;Acc:MGI:1916634]	9	108914619	108915563	1
ENSMUSG00000017837	Nkiras2	0.903831	-0.145874	0.00188706	0.087036	8950.87	9374.15	8685.51	10161.6	9912.94	9837.7	NFKB inhibitor interacting Ras-like protein 2 [Source:MGI Symbol;Acc:MGI:1919216]	11	100619244	100627607	1
ENSMUSG00000022602	Arc	0.863313	-0.212044	0.00188834	0.087036	15842.5	14932.5	16325	19232.9	18646.8	16851.5	activity regulated cytoskeletal-associated protein [Source:MGI Symbol;Acc:MGI:88067]	15	74669083	74672570	-1
ENSMUSG00000027692	Tnik	1.20122	0.264497	0.00191605	0.0881152	2151.82	1982.13	2205.24	1846.37	1822.78	1569.77	TRAF2 and NCK interacting kinase [Source:MGI Symbol;Acc:MGI:1916264]	3	28263214	28675858	1
ENSMUSG00000028389	Zfp37	0.909381	-0.137043	0.00192894	0.0884055	18655.9	17771	17499.8	20016.7	19321.8	20013.2	zinc finger protein 37 [Source:MGI Symbol;Acc:MGI:99181]	4	62189540	62231047	-1
ENSMUSG00000058709	Egln2	0.904531	-0.144758	0.00192647	0.0884055	32712.4	30192.5	30445.9	34316.9	34435.5	34559.1	egl-9 family hypoxia-inducible factor 2 [Source:MGI Symbol;Acc:MGI:1932287]	7	27158658	27166802	-1
ENSMUSG00000036591	Arhgap21	1.18649	0.246705	0.00194361	0.0887661	839.244	842.102	826.133	706.137	745.327	649.231	Rho GTPase activating protein 21 [Source:MGI Symbol;Acc:MGI:1918685]	2	20847919	20968881	-1
ENSMUSG00000002102	Psmc3	0.942388	-0.0856072	0.00194312	0.0887661	38932.8	38710.3	39357.9	41544	41441.3	41191.9	proteasome (prosome, macropain) 26S subunit, ATPase 3 [Source:MGI Symbol;Acc:MGI:1098754]	2	91054009	91066369	1
ENSMUSG00000037418	Best1	0.899916	-0.152138	0.00194673	0.0887661	16164.7	16524.3	15091.4	17657.1	17873.2	17628.5	bestrophin 1 [Source:MGI Symbol;Acc:MGI:1346332]	19	9985174	10001633	-1
ENSMUSG00000070953	Rabepk	0.935036	-0.0969066	0.00195293	0.0888592	11036.7	10971.5	10855.2	11744	11714.2	11698.8	Rab9 effector protein with kelch motifs [Source:MGI Symbol;Acc:MGI:2139530]	2	34777556	34799912	-1
ENSMUSG00000046487	Mospd4	0.85727	-0.222178	0.00195539	0.0888592	3169.77	3342.02	2870.37	3541.68	3663.14	3784.54	motile sperm domain containing 4 [Source:MGI Symbol;Acc:MGI:1919326]	18	46465215	46465790	-1
ENSMUSG00000046229	Scand1	0.756366	-0.402844	0.00196289	0.0888854	1271.1	1440.15	1582.31	1955.63	1603.97	2266.5	SCAN domain-containing 1 [Source:MGI Symbol;Acc:MGI:1343132]	2	156311847	156312704	-1
ENSMUSG00000025509	Pnpla2	0.896308	-0.157934	0.00196403	0.0888854	14068.2	13735.3	13924.3	16359.2	15394.9	14855.2	patatin-like phospholipase domain containing 2 [Source:MGI Symbol;Acc:MGI:1914103]	7	141455198	141460743	1
ENSMUSG00000054117	Zdhhc25	0.90238	-0.148193	0.00196754	0.0888854	4266.42	4329.24	4050.72	4643.79	4622.39	4766.31	zinc finger, DHHC domain containing 25 [Source:MGI Symbol;Acc:MGI:1917323]	15	88600302	88601669	1
ENSMUSG00000040147	Maob	1.39096	0.476081	0.0019692	0.0888854	128.705	135.22	116.591	85.7923	88.8922	86.5641	monoamine oxidase B [Source:MGI Symbol;Acc:MGI:96916]	X	16709282	16817366	-1
ENSMUSG00000026854	Usp20	0.91623	-0.126219	0.00197881	0.0888947	7679.77	7486.57	7774.98	8544.77	8193.71	8312.27	ubiquitin specific peptidase 20 [Source:MGI Symbol;Acc:MGI:1921520]	2	30982279	31023586	1
ENSMUSG00000060491	4930522H14Rik	0.894432	-0.160957	0.00197934	0.0888947	3456.96	3442.06	3377.82	3680.27	3833.11	3999.9	RIKEN cDNA 4930522H14 gene [Source:MGI Symbol;Acc:MGI:1914896]	4	109505337	109531297	-1
ENSMUSG00000048755	Mcat	0.889886	-0.168307	0.00197754	0.0888947	3026.17	2808.84	3023.6	3384.03	3242.12	3343.28	malonyl CoA:ACP acyltransferase (mitochondrial) [Source:MGI Symbol;Acc:MGI:2388651]	15	83546797	83555711	-1
ENSMUSG00000031538	Plat	1.20669	0.271051	0.00199211	0.0892263	840.307	999.309	967.154	770.664	755.095	783.3	plasminogen activator, tissue [Source:MGI Symbol;Acc:MGI:97610]	8	22757727	22782844	1
ENSMUSG00000043384	Gprasp1	1.23442	0.303828	0.00199336	0.0892263	2536.88	2395.48	2897.02	2127.21	2263.33	1885.41	G protein-coupled receptor associated sorting protein 1 [Source:MGI Symbol;Acc:MGI:1917418]	X	135742733	135803474	1
ENSMUSG00000001855	Nup214	0.917882	-0.123619	0.00200503	0.089599	11430.3	11489.3	11004	12551.3	12330.6	12095.8	nucleoporin 214 [Source:MGI Symbol;Acc:MGI:1095411]	2	31974436	32053975	1
ENSMUSG00000110902	AC153862,2	0.879571	-0.185128	0.00201908	0.0900771	1433.84	1371.99	1487.93	1663.78	1607.87	1618.33		10	19486715	19507311	1
ENSMUSG00000086608	4930562D21Rik	0.822077	-0.282655	0.00202298	0.0901014	615.871	700.286	581.847	756.732	796.122	775.91	RIKEN cDNA 4930562D21 gene [Source:MGI Symbol;Acc:MGI:1922574]	9	79688776	79690907	1
ENSMUSG00000073468	Sft2d1	1.18495	0.244823	0.00205707	0.0914683	605.234	637.623	598.503	505.955	522.608	518.329	SFT2 domain containing 1 [Source:MGI Symbol;Acc:MGI:1918689]	17	8311102	8396852	1
ENSMUSG00000110020	Gm45441	0.882629	-0.180121	0.00206883	0.0918391	3995.18	4419.39	4387.17	4742.04	4844.13	4948.93	predicted gene 45441 [Source:MGI Symbol;Acc:MGI:5791277]	7	45830895	45835249	1
ENSMUSG00000028182	Lrriq3	0.905613	-0.143034	0.00207645	0.0918735	14203.3	13326.3	13649	15421.4	14690.7	15403.1	leucine-rich repeats and IQ motif containing 3 [Source:MGI Symbol;Acc:MGI:1921685]	3	155093434	155194280	1
ENSMUSG00000073600	Prob1	0.87165	-0.198179	0.00207532	0.0918735	1193.45	1181.8	1235.87	1447.47	1338.27	1363.91	proline rich basic protein 1 [Source:MGI Symbol;Acc:MGI:2686460]	18	35650351	35655238	-1
ENSMUSG00000038398	Upf3a	0.928142	-0.107583	0.00209091	0.0923063	16019	16541.9	16165.1	17624.8	17222.6	17671.7	UPF3 regulator of nonsense transcripts homolog A (yeast) [Source:MGI Symbol;Acc:MGI:1914281]	8	13785615	13799193	1
ENSMUSG00000021959	Lats2	0.919856	-0.120521	0.0020931	0.0923063	11800.5	12200.6	11690.2	13004.5	12688.1	13131.4	large tumor suppressor 2 [Source:MGI Symbol;Acc:MGI:1354386]	14	57642077	57758388	-1
ENSMUSG00000075569	Rsph10b	0.885421	-0.175565	0.00209844	0.0923896	5817.27	6516.94	5993.91	6952.11	6874	6911.41	radial spoke head 10 homolog B (Chlamydomonas) [Source:MGI Symbol;Acc:MGI:1922386]	5	143933035	143985719	1
ENSMUSG00000019578	Ubxn6	0.904775	-0.144369	0.00211649	0.0930322	31633.8	30933.5	29262.2	33435.5	33504.5	34663.7	UBX domain protein 6 [Source:MGI Symbol;Acc:MGI:1913780]	17	56067045	56075028	-1
ENSMUSG00000028233	Tgs1	1.22255	0.289889	0.0021214	0.0930954	641.399	776.141	705.1	583.681	577.311	558.444	trimethylguanosine synthase 1 [Source:MGI Symbol;Acc:MGI:2151797]	4	3574875	3616619	1
ENSMUSG00000063409	Lrrc43	0.925327	-0.111965	0.00213224	0.0934184	8796.63	9130.1	9009.74	9742.93	9774.23	9604.4	leucine rich repeat containing 43 [Source:MGI Symbol;Acc:MGI:2685907]	5	123489305	123508205	1
ENSMUSG00000058741	Prr19	0.888906	-0.169898	0.0021557	0.0941899	2659.2	2796.75	2921.45	3126.65	3111.23	3202.87	proline rich 19 [Source:MGI Symbol;Acc:MGI:3648539]	7	25301411	25304132	1
ENSMUSG00000039530	Tusc3	0.843862	-0.244921	0.00215994	0.0941899	5156.72	4408.39	4399.38	5819.21	5460.52	5354.31	tumor suppressor candidate 3 [Source:MGI Symbol;Acc:MGI:1933134]	8	39005845	39165114	1
ENSMUSG00000025809	Itgb1	1.17965	0.238353	0.00216037	0.0941899	3974.97	4612.87	4441.58	3809.33	3753.98	3424.56	integrin beta 1 (fibronectin receptor beta) [Source:MGI Symbol;Acc:MGI:96610]	8	128685654	128733200	1
ENSMUSG00000073633	Fbxo36	0.902959	-0.147267	0.00218125	0.0946394	6092.76	5998.05	6478.04	6903.72	6908.19	6773.11	F-box protein 36 [Source:MGI Symbol;Acc:MGI:1289192]	1	84839841	84900487	1
ENSMUSG00000037300	Ttc13	1.16045	0.214684	0.00218044	0.0946394	1297.69	1219.18	1181.46	1052.24	1100.9	1022.93	tetratricopeptide repeat domain 13 [Source:MGI Symbol;Acc:MGI:2384573]	8	124671333	124721983	-1
ENSMUSG00000025651	Uqcrc1	0.931584	-0.102242	0.00218012	0.0946394	14519.2	14923.7	14736	15827.6	15626.5	15986.9	ubiquinol-cytochrome c reductase core protein 1 [Source:MGI Symbol;Acc:MGI:107876]	9	108936633	108949623	1
ENSMUSG00000027365	Trpm7	1.14851	0.199763	0.00220194	0.095383	2870.87	2904.48	2946.99	2648.56	2585.69	2333.01	transient receptor potential cation channel, subfamily M, member 7 [Source:MGI Symbol;Acc:MGI:1929996]	2	126791565	126876230	-1
ENSMUSG00000008475	Arpc5	1.14053	0.189707	0.00222637	0.0958231	1804	1940.35	1851.03	1697.51	1615.69	1576.1	actin related protein 2/3 complex, subunit 5 [Source:MGI Symbol;Acc:MGI:1915021]	1	152766542	152775597	1
ENSMUSG00000039720	Got1l1	0.869825	-0.201202	0.00222003	0.0958231	3288.9	3237.58	3093.56	3733.8	3910.28	3445.67	glutamic-oxaloacetic transaminase 1-like 1 [Source:MGI Symbol;Acc:MGI:1923865]	8	27197459	27223828	-1
ENSMUSG00000032306	Mpi	0.916664	-0.125536	0.00221966	0.0958231	12239.8	12377.6	12942.8	13819.2	13468.6	13712	mannose phosphate isomerase [Source:MGI Symbol;Acc:MGI:97075]	9	57544256	57552763	-1
ENSMUSG00000040097	Flywch1	0.901574	-0.149482	0.00222486	0.0958231	12480.2	12530.4	13438	14574.4	14065.5	14050.8	FLYWCH-type zinc finger 1 [Source:MGI Symbol;Acc:MGI:2442638]	17	23755423	23771591	-1
ENSMUSG00000056458	Mok	0.923822	-0.114314	0.00226465	0.0973149	7941.44	7877.94	8211.37	8706.09	8646.96	8671.19	MOK protein kinase [Source:MGI Symbol;Acc:MGI:1336881]	12	110807798	110840939	-1
ENSMUSG00000029848	Stra8	1.27261	0.347788	0.00227801	0.0977326	709.475	803.625	677.341	588.081	490.372	614.394	stimulated by retinoic acid gene 8 [Source:MGI Symbol;Acc:MGI:107917]	6	34920163	34939344	1
ENSMUSG00000030934	Oat	1.15103	0.202929	0.00228498	0.0978752	2610.27	2964.95	2738.23	2466.71	2338.55	2393.18	ornithine aminotransferase [Source:MGI Symbol;Acc:MGI:97394]	7	132557478	132576398	-1
ENSMUSG00000016526	Dyrk3	0.894035	-0.161596	0.00229695	0.0979615	14860.7	15109.5	15738.7	17258.9	17725.7	16213.9	dual-specificity tyrosine-(Y)-phosphorylation regulated kinase 3 [Source:MGI Symbol;Acc:MGI:1330300]	1	131127455	131138340	-1
ENSMUSG00000026944	Abca2	1.15054	0.202316	0.00229794	0.0979615	1354.06	1346.7	1273.62	1194.49	1144.85	1101.05	ATP-binding cassette, sub-family A (ABC1), member 2 [Source:MGI Symbol;Acc:MGI:99606]	2	25428703	25448540	1
ENSMUSG00000061838	Suclg2	1.16602	0.221589	0.00229067	0.0979615	1290.24	1347.8	1364.67	1218.69	1106.76	1088.39	succinate-Coenzyme A ligase, GDP-forming, beta subunit [Source:MGI Symbol;Acc:MGI:1306824]	6	95473009	95718800	-1
ENSMUSG00000002428	Hltf	1.17884	0.237372	0.00230832	0.0982483	715.857	682.696	755.068	605.679	612.477	599.615	helicase-like transcription factor [Source:MGI Symbol;Acc:MGI:1196437]	3	20057811	20118490	1
ENSMUSG00000062627	Mysm1	1.13426	0.181753	0.00232112	0.0986365	1234.93	1259.85	1235.87	1116.03	1096.01	1067.27	myb-like, SWIRM and MPN domains 1 [Source:MGI Symbol;Acc:MGI:2444584]	4	94942040	94979100	-1
ENSMUSG00000029922	Mkrn1	0.927806	-0.108105	0.00233331	0.0989981	38184	39437	39255.8	42782.5	41983.5	41253.1	makorin, ring finger protein, 1 [Source:MGI Symbol;Acc:MGI:1859353]	6	39397804	39420462	-1
ENSMUSG00000028337	Coro2a	0.891263	-0.166076	0.00235498	0.0997488	12352.5	12194	11725.8	13738.5	14171.9	12850.5	coronin, actin binding protein 2A [Source:MGI Symbol;Acc:MGI:1345966]	4	46536937	46602202	-1
ENSMUSG00000110207	Gm45404	1.34501	0.427617	0.00236586	0.0997488	278.684	207.777	243.176	168.652	184.622	172.073	predicted gene 45404 [Source:MGI Symbol;Acc:MGI:5791240]	7	112983903	113010892	1
ENSMUSG00000079235	Ccdc13	0.895932	-0.15854	0.00236357	0.0997488	10747.4	11604.7	11595.8	12819	12885.5	12236.2	coiled-coil domain containing 13 [Source:MGI Symbol;Acc:MGI:1920144]	9	121797627	121839461	-1
ENSMUSG00000035206	Sppl2b	0.891798	-0.165212	0.00236029	0.0997488	5797.06	5374.72	5836.23	6371.36	6545.78	6184.06	signal peptide peptidase like 2B [Source:MGI Symbol;Acc:MGI:1920468]	10	80855275	80868708	1
ENSMUSG00000003410	Elavl3	1.23691	0.306738	0.00237542	0.0999947	404.198	402.362	445.268	342.436	311.611	346.256	ELAV (embryonic lethal, abnormal vision, Drosophila)-like 3 (Hu antigen C) [Source:MGI Symbol;Acc:MGI:109157]	9	22015005	22052023	-1
ENSMUSG00000006435	Neurl1a	0.852984	-0.229409	0.00238412	0.100204	1531.7	1468.73	1304.71	1678.45	1709.46	1682.72	neuralized E3 ubiquitin protein ligase 1A [Source:MGI Symbol;Acc:MGI:1334263]	19	47178820	47259440	1
ENSMUSG00000038180	Spag4	0.896699	-0.157304	0.00240167	0.100784	14084.2	14212.4	13485.7	14957.9	15407.6	16301.5	sperm associated antigen 4 [Source:MGI Symbol;Acc:MGI:2444120]	2	156065175	156070617	1
ENSMUSG00000019970	Sgk1	1.26739	0.341864	0.00241661	0.10111	405.262	369.381	379.755	307.972	323.333	263.915	serum/glucocorticoid regulated kinase 1 [Source:MGI Symbol;Acc:MGI:1340062]	10	21882184	21999903	1
ENSMUSG00000034274	Thoc5	0.917281	-0.124564	0.00241854	0.10111	7313.86	7673.46	7524.03	8239	8288.46	8027.24	THO complex 5 [Source:MGI Symbol;Acc:MGI:1351333]	11	4895320	4928867	1
ENSMUSG00000094724	Rnaset2b	1.17609	0.234001	0.00242073	0.10111	1823.15	2076.67	1808.83	1588.99	1563.92	1679.56	ribonuclease T2B [Source:MGI Symbol;Acc:MGI:3702087]	17	6978860	7011299	1
ENSMUSG00000000552	Zfp385a	0.900445	-0.15129	0.00243108	0.101384	7453.21	7735.02	7712.8	8717.09	8657.71	8083.19	zinc finger protein 385A [Source:MGI Symbol;Acc:MGI:1352495]	15	103313895	103340086	-1
ENSMUSG00000057193	Slc44a2	1.11928	0.162574	0.00244732	0.101904	2869.81	2950.65	3054.7	2573.77	2614.99	2732.05	solute carrier family 44, member 2 [Source:MGI Symbol;Acc:MGI:1915932]	9	21320698	21355028	1
ENSMUSG00000030688	Stard10	0.894117	-0.161464	0.00245584	0.1021	25710.2	24662.8	23297.2	27280.5	26934.3	28306.5	START domain containing 10 [Source:MGI Symbol;Acc:MGI:1860093]	7	101317086	101346626	1
ENSMUSG00000021282	Eif5	0.934775	-0.0973094	0.00246587	0.102358	51501.3	51980.5	52385.1	55752.6	54548.5	56495.8	eukaryotic translation initiation factor 5 [Source:MGI Symbol;Acc:MGI:95309]	12	111538016	111546752	1
ENSMUSG00000062075	Lmnb2	0.892339	-0.164335	0.00249035	0.103198	10883.6	11024.3	10034.6	11914.1	12256.4	11683	lamin B2 [Source:MGI Symbol;Acc:MGI:96796]	10	80901203	80918245	-1
ENSMUSG00000020541	Tom1l1	1.23707	0.306922	0.00249377	0.103198	692.456	764.048	796.153	644.542	616.384	536.275	target of myb1-like 1 (chicken) [Source:MGI Symbol;Acc:MGI:1919193]	11	90643465	90688366	-1
ENSMUSG00000029427	Zcchc8	0.889584	-0.168797	0.00250191	0.103252	8011.64	7730.63	7642.85	9132.12	8927.31	8267.93	zinc finger, CCHC domain containing 8 [Source:MGI Symbol;Acc:MGI:1917900]	5	123698294	123721100	-1
ENSMUSG00000044056	Efcab9	0.885961	-0.174685	0.00250662	0.103252	7133.04	7268.9	6687.91	7756.51	8345.12	7750.66	EF-hand calcium binding domain 9 [Source:MGI Symbol;Acc:MGI:1916556]	11	32522751	32532081	-1
ENSMUSG00000023000	Dhh	1.16611	0.221701	0.002505	0.103252	789.251	802.525	833.906	683.406	717.975	670.344	desert hedgehog [Source:MGI Symbol;Acc:MGI:94891]	15	98893031	98898540	-1
ENSMUSG00000085247	4930545L23Rik	0.858437	-0.220216	0.00254011	0.103835	1157.28	1072.97	1187.01	1370.48	1363.66	1259.4	RIKEN cDNA 4930545L23 gene [Source:MGI Symbol;Acc:MGI:1926055]	2	135169573	135215616	-1
ENSMUSG00000093570	Gm20714	1.20379	0.267581	0.00253319	0.103835	1447.67	1265.35	1198.12	1061.77	1117.5	1047.21	predicted gene 20714 [Source:MGI Symbol;Acc:MGI:5313161]	6	4807055	4816329	-1
ENSMUSG00000030750	Nsmce1	0.924352	-0.113486	0.00252807	0.103835	6572.48	6690.64	6518.02	7034.24	7139.7	7241.83	NSE1 homolog, SMC5-SMC6 complex component [Source:MGI Symbol;Acc:MGI:1914961]	7	125467640	125491596	-1
ENSMUSG00000040467	4921522P10Rik	0.874964	-0.192705	0.00253097	0.103835	2182.67	2097.56	2304.07	2591.37	2394.23	2556.81	RIKEN cDNA 4921522P10 gene [Source:MGI Symbol;Acc:MGI:1913969]	8	8661801	8664728	1
ENSMUSG00000030465	Psd3	0.923234	-0.115232	0.00253782	0.103835	7020.29	6883.03	6885.56	7668.51	7422.98	7432.9	pleckstrin and Sec7 domain containing 3 [Source:MGI Symbol;Acc:MGI:1918215]	8	67689082	68212027	-1
ENSMUSG00000036557	Stpg4	0.844719	-0.243456	0.00254402	0.103837	13904.4	11934.5	11429.3	14890.5	14408.3	15059	sperm tail PG rich repeat containing 4 [Source:MGI Symbol;Acc:MGI:1922717]	17	87389571	87427741	-1
ENSMUSG00000014529	Tmbim7	0.918882	-0.122049	0.00256565	0.104405	13973.6	13833.1	14641.7	15572.4	15363.7	15286	transmembrane BAX inhibitor motif containing 7 [Source:MGI Symbol;Acc:MGI:1922305]	5	3651181	3680325	1
ENSMUSG00000041343	Ankrd42	0.914029	-0.129688	0.00256739	0.104405	24183.8	24130.7	25345.9	27235	27311.4	26100.1	ankyrin repeat domain 42 [Source:MGI Symbol;Acc:MGI:1921095]	7	92581723	92637142	-1
ENSMUSG00000024659	Anxa1	1.39884	0.484228	0.0025696	0.104405	151.043	159.406	196.54	100.458	126.012	118.234	annexin A1 [Source:MGI Symbol;Acc:MGI:96819]	19	20373428	20390944	-1
ENSMUSG00000051036	Ttc24	0.81702	-0.291556	0.00260003	0.105323	3565.46	3554.2	2943.66	3998.51	3905.39	4534.06	tetratricopeptide repeat domain 24 [Source:MGI Symbol;Acc:MGI:2443841]	3	88069410	88078304	-1
ENSMUSG00000032101	Ddx25	0.925459	-0.111759	0.00259707	0.105323	32039.1	31688.8	32653.4	35655.9	34332.9	34199.2	DEAD (Asp-Glu-Ala-Asp) box polypeptide 25 [Source:MGI Symbol;Acc:MGI:1353582]	9	35536647	35558528	-1
ENSMUSG00000102805	Gm37240	0.617278	-0.696009	0.00262888	0.106331	19.1462	12.0928	11.1039	27.8642	41.0272	32.7255	predicted gene, 37240 [Source:MGI Symbol;Acc:MGI:5610468]	3	84496426	85887518	-1
ENSMUSG00000045573	Penk	0.918794	-0.122187	0.00263689	0.106495	9258.27	8838.77	9083.03	9665.2	10017.5	9924.26	preproenkephalin [Source:MGI Symbol;Acc:MGI:104629]	4	4133531	4138819	-1
ENSMUSG00000034981	Parm1	1.30731	0.386601	0.00264102	0.106501	346.76	447.435	423.06	288.908	334.078	286.084	prostate androgen-regulated mucin-like protein 1 [Source:MGI Symbol;Acc:MGI:2443349]	5	91517615	91626894	1
ENSMUSG00000031851	Ntpcr	0.901277	-0.149958	0.00265094	0.106581	2902.78	2982.54	3061.36	3352.5	3212.82	3371.78	nucleoside-triphosphatase, cancer-related [Source:MGI Symbol;Acc:MGI:1913816]	8	125729963	125748235	1
ENSMUSG00000034793	G6pc3	0.932447	-0.100906	0.00264938	0.106581	9199.77	9071.83	9037.5	9671.07	9778.14	9853.53	glucose 6 phosphatase, catalytic, 3 [Source:MGI Symbol;Acc:MGI:1915651]	11	102189620	102194081	1
ENSMUSG00000031847	1700030J22Rik	0.9146	-0.128787	0.00266429	0.106958	25176.2	25529.1	23794.6	27228.4	27008.6	27282.5	RIKEN cDNA 1700030J22 gene [Source:MGI Symbol;Acc:MGI:1916778]	8	116969594	116978959	-1
ENSMUSG00000049550	Clip1	0.906481	-0.141651	0.00266924	0.106997	26438.8	27385.9	26125.4	29791.9	30302.5	28190.3	CAP-GLY domain containing linker protein 1 [Source:MGI Symbol;Acc:MGI:1928401]	5	123577795	123684618	-1
ENSMUSG00000046841	Ckap4	0.910651	-0.13503	0.00271084	0.108502	7880.81	7775.7	7850.49	8875.47	8688.96	8264.76	cytoskeleton-associated protein 4 [Source:MGI Symbol;Acc:MGI:2444926]	10	84526305	84534062	-1
ENSMUSG00000048279	Sacs	1.14743	0.198408	0.0027276	0.109011	1569.99	1592.96	1734.44	1418.87	1381.25	1455.76	sacsin [Source:MGI Symbol;Acc:MGI:1354724]	14	61138457	61240695	1
ENSMUSG00000110410	4933421D24Rik	0.617897	-0.694561	0.00273629	0.109195	12.7642	20.8876	13.3247	68.1939	20.5136	53.8387	RIKEN cDNA 4933421D24 gene [Source:MGI Symbol;Acc:MGI:1918415]	8	77305533	77313299	1
ENSMUSG00000028706	Nsun4	0.88671	-0.173466	0.0027423	0.109273	23496.7	21835.3	21053.1	24298.3	24900.5	25816.2	NOL1/NOP2/Sun domain family, member 4 [Source:MGI Symbol;Acc:MGI:1919431]	4	116032842	116053876	-1
ENSMUSG00000074746	Pdzd8	0.895602	-0.15907	0.00275429	0.109588	28640.7	29186.6	26790.5	31706.5	30435.3	32479.5	PDZ domain containing 8 [Source:MGI Symbol;Acc:MGI:2677270]	19	59296084	59345780	-1
ENSMUSG00000043154	Ppp2r3a	1.19454	0.256453	0.00276179	0.109724	1445.54	1381.88	1461.28	1291.28	1202.49	1068.33	protein phosphatase 2, regulatory subunit B'', alpha [Source:MGI Symbol;Acc:MGI:2442104]	9	101105084	101251795	-1
ENSMUSG00000032251	Irak1bp1	0.870359	-0.200318	0.00277114	0.109933	3939.87	3559.69	3635.43	4511.06	4071.46	4245.86	interleukin-1 receptor-associated kinase 1 binding protein 1 [Source:MGI Symbol;Acc:MGI:1929475]	9	82829540	82847687	1
ENSMUSG00000045482	Trrap	1.13098	0.17757	0.00278759	0.110262	9009.37	8777.21	9735.94	8011.68	8411.54	7861.5	transformation/transcription domain-associated protein [Source:MGI Symbol;Acc:MGI:2153272]	5	144767732	144859778	1
ENSMUSG00000040249	Lrp1	1.21027	0.275327	0.00278765	0.110262	3189.98	3048.5	3123.54	2508.51	2891.44	2272.84	low density lipoprotein receptor-related protein 1 [Source:MGI Symbol;Acc:MGI:96828]	10	127538161	127621148	-1
ENSMUSG00000027447	Cst3	1.13124	0.177909	0.00279384	0.110345	4721.68	4746.99	4494.88	4046.91	3922	4352.49	cystatin C [Source:MGI Symbol;Acc:MGI:102519]	2	148871722	148875692	-1
ENSMUSG00000034109	Golim4	1.28975	0.367088	0.00280964	0.110806	539.286	419.952	524.106	371.767	405.387	349.423	golgi integral membrane protein 4 [Source:MGI Symbol;Acc:MGI:1920374]	3	75875084	75956949	-1
ENSMUSG00000009563	Tor2a	1.16758	0.223519	0.00282886	0.111292	696.71	718.975	693.997	591.014	589.033	620.728	torsin family 2, member A [Source:MGI Symbol;Acc:MGI:1353596]	2	32757234	32762244	1
ENSMUSG00000039286	Fndc3b	1.1756	0.233402	0.00283469	0.111292	1518.94	1588.56	1413.53	1308.88	1330.45	1185.51	fibronectin type III domain containing 3B [Source:MGI Symbol;Acc:MGI:1919257]	3	27416162	27711307	-1
ENSMUSG00000030591	Psmd8	0.928507	-0.107016	0.00284268	0.111292	17335.9	17727	17458.7	18831.8	18486.6	19274.2	proteasome (prosome, macropain) 26S subunit, non-ATPase, 8 [Source:MGI Symbol;Acc:MGI:1888669]	7	29174188	29180701	-1
ENSMUSG00000035890	Rnf126	0.915024	-0.128118	0.00284062	0.111292	21502.3	20344.6	20309.1	22954.2	22196.7	22828.6	ring finger protein 126 [Source:MGI Symbol;Acc:MGI:1917544]	10	79758515	79766952	-1
ENSMUSG00000017561	Crlf3	1.16597	0.221534	0.0028427	0.111292	737.13	699.186	737.302	629.877	618.338	607.005	cytokine receptor-like factor 3 [Source:MGI Symbol;Acc:MGI:1860086]	11	80046493	80080991	-1
ENSMUSG00000025980	Hspd1	1.232	0.301002	0.00285311	0.111375	3928.17	4649.15	4853.53	3875.32	3670.95	3234.54	heat shock protein 1 (chaperonin) [Source:MGI Symbol;Acc:MGI:96242]	1	55077835	55088243	-1
ENSMUSG00000003354	Ccdc65	0.880336	-0.183873	0.00284977	0.111375	19103.7	20296.2	20170.3	23546	23256.5	21015	coiled-coil domain containing 65 [Source:MGI Symbol;Acc:MGI:2146001]	15	98708207	98723326	1
ENSMUSG00000041890	Git2	1.12978	0.176044	0.00288816	0.11258	1354.06	1388.48	1383.55	1250.95	1205.42	1184.45	G protein-coupled receptor kinase-interactor 2 [Source:MGI Symbol;Acc:MGI:1347053]	5	114727407	114775517	-1
ENSMUSG00000022451	Twf1	1.12988	0.176173	0.00289977	0.112868	2257.13	2398.78	2214.13	2086.88	2008.38	1968.81	twinfilin actin binding protein 1 [Source:MGI Symbol;Acc:MGI:1100520]	15	94577951	94589889	-1
ENSMUSG00000081984	Dnajb3	0.895078	-0.159915	0.0029126	0.11304	43009.9	44215.8	40839.2	45840.2	47781	49678.3	DnaJ heat shock protein family (Hsp40) member B3 [Source:MGI Symbol;Acc:MGI:1306822]	1	88204732	88205782	-1
ENSMUSG00000009418	Nav1	1.33055	0.412023	0.00290927	0.11304	325.486	256.148	283.151	235.379	191.46	201.631	neuron navigator 1 [Source:MGI Symbol;Acc:MGI:2183683]	1	135434580	135607295	-1
ENSMUSG00000015749	Anp32e	1.14805	0.199183	0.0029481	0.113321	1263.65	1248.86	1274.73	1151.23	1094.06	1038.77	acidic (leucine-rich) nuclear phosphoprotein 32 family, member E [Source:MGI Symbol;Acc:MGI:1913721]	3	95929246	95947390	1
ENSMUSG00000106827	Gm7556	0.822974	-0.281081	0.00295091	0.113321	887.109	834.406	1006.02	1162.23	1144.85	1033.49	predicted gene 7556 [Source:MGI Symbol;Acc:MGI:3645467]	6	39843212	39844295	-1
ENSMUSG00000048668	Rhno1	0.903882	-0.145793	0.00293318	0.113321	4673.81	4369.91	4583.71	5024.35	5150.86	4918.32	RAD9-HUS1-RAD1 interacting nuclear orphan 1 [Source:MGI Symbol;Acc:MGI:1915315]	6	128357000	128362911	-1
ENSMUSG00000078794	Dact3	0.853826	-0.227986	0.00293323	0.113321	1566.8	1328.01	1450.18	1676.98	1690.9	1746.06	dishevelled-binding antagonist of beta-catenin 3 [Source:MGI Symbol;Acc:MGI:3654828]	7	16875317	16887462	1
ENSMUSG00000036686	Cc2d1a	0.894284	-0.161195	0.0029301	0.113321	4510	4085.18	4307.22	4748.64	4890.05	4813.81	coiled-coil and C2 domain containing 1A [Source:MGI Symbol;Acc:MGI:2384831]	8	84132828	84147936	-1
ENSMUSG00000025221	Kcnip2	0.800847	-0.320402	0.00295359	0.113321	1895.48	2338.32	2073.11	2479.18	2486.05	3018.13	Kv channel-interacting protein 2 [Source:MGI Symbol;Acc:MGI:2135916]	19	45791839	45816061	-1
ENSMUSG00000031320	Rps4x	1.20092	0.264137	0.00293745	0.113321	1145.58	1382.98	1323.59	1103.57	1045.22	1033.49	ribosomal protein S4, X-linked [Source:MGI Symbol;Acc:MGI:98158]	X	102184941	102189394	-1
ENSMUSG00000082191	Gm5166	0.625308	-0.677361	0.00294269	0.113321	27.6557	12.0928	16.6559	85.0591	88.8922	21.1132	predicted pseudogene 5166 [Source:MGI Symbol;Acc:MGI:3648097]	X	102794298	102796833	1
ENSMUSG00000027550	Lrrcc1	0.913207	-0.130986	0.00296488	0.113592	30861.6	29463.7	31732.9	34086	33162.6	33639.7	leucine rich repeat and coiled-coil domain containing 1 [Source:MGI Symbol;Acc:MGI:1918960]	3	14533788	14572658	1
ENSMUSG00000025702	March8	1.13499	0.182685	0.00297152	0.113684	1623.18	1777.65	1650.05	1481.93	1467.21	1490.59	membrane-associated ring finger (C3HC4) 8 [Source:MGI Symbol;Acc:MGI:1919029]	6	116338024	116409540	1
ENSMUSG00000027523	Gnas	1.14101	0.19031	0.00299142	0.113958	7470.23	7638.28	7447.42	6893.45	6776.32	6041.54	GNAS (guanine nucleotide binding protein, alpha stimulating) complex locus [Source:MGI Symbol;Acc:MGI:95777]	2	174284320	174346744	1
ENSMUSG00000029754	Dlx6	0.824691	-0.278074	0.00298843	0.113958	401.007	422.15	426.391	535.286	517.724	471.88	distal-less homeobox 6 [Source:MGI Symbol;Acc:MGI:101927]	6	6863334	6868568	1
ENSMUSG00000063810	Alms1	0.90962	-0.136664	0.00298966	0.113958	22233	21165.8	20782.1	24135.5	23496.8	22988.1	ALMS1, centrosome and basal body associated [Source:MGI Symbol;Acc:MGI:1934606]	6	85587531	85702753	1
ENSMUSG00000057246	BC051142	0.921105	-0.118563	0.00299775	0.114038	51500.2	51500.1	53141.3	57049.7	57786.7	54778.2	cDNA sequence BC051142 [Source:MGI Symbol;Acc:MGI:3039565]	17	34398820	34460734	1
ENSMUSG00000048696	Mex3d	0.856038	-0.224253	0.00301474	0.11436	35246.1	34630.6	30480.3	38407.1	37524.2	41812.6	mex3 RNA binding family member D [Source:MGI Symbol;Acc:MGI:2681847]	10	80380355	80387659	-1
ENSMUSG00000022790	Igsf11	0.908394	-0.13861	0.00301123	0.11436	5045.03	4701.92	4804.68	5376.32	5375.53	5282.52	immunoglobulin superfamily, member 11 [Source:MGI Symbol;Acc:MGI:2388477]	16	38892671	39027159	1
ENSMUSG00000032216	Nedd4	1.15409	0.206753	0.00302692	0.114401	6841.59	7616.29	7532.92	6646.34	6414.89	5924.36	neural precursor cell expressed, developmentally down-regulated 4 [Source:MGI Symbol;Acc:MGI:97297]	9	72662346	72749852	1
ENSMUSG00000034854	Mfsd12	0.891481	-0.165724	0.00302405	0.114401	4165.37	3893.9	4316.1	4709.78	4638.02	4555.17	major facilitator superfamily domain containing 12 [Source:MGI Symbol;Acc:MGI:3604804]	10	81357491	81366225	1
ENSMUSG00000053436	Mapk14	1.15159	0.203626	0.00302859	0.114401	1054.11	1111.44	1057.1	953.981	886.968	946.927	mitogen-activated protein kinase 14 [Source:MGI Symbol;Acc:MGI:1346865]	17	28691342	28748404	1
ENSMUSG00000104510	Gm34015	0.880359	-0.183836	0.00303707	0.11456	1099.85	1066.37	1117.06	1259.75	1269.89	1206.62	predicted gene, 34015 [Source:MGI Symbol;Acc:MGI:5593174]	Y	17002626	17018392	1
ENSMUSG00000016933	Plcg1	1.1075	0.147311	0.00306268	0.114803	2663.46	2762.67	2759.33	2395.59	2512.42	2477.63	phospholipase C, gamma 1 [Source:MGI Symbol;Acc:MGI:97615]	2	160731300	160775760	1
ENSMUSG00000028291	Akirin2	0.921634	-0.117734	0.00306488	0.114803	8081.84	8098.91	8271.33	8865.21	8629.38	9053.34	akirin 2 [Source:MGI Symbol;Acc:MGI:1889364]	4	34550937	34566908	1
ENSMUSG00000038542	Pcid2	0.895899	-0.158593	0.00305372	0.114803	4521.7	4839.34	4651.44	5182	5049.27	5434.54	PCI domain containing 2 [Source:MGI Symbol;Acc:MGI:2443003]	8	13077189	13105459	-1
ENSMUSG00000032557	Uba5	1.13642	0.184491	0.00305669	0.114803	1396.61	1458.84	1451.29	1271.49	1206.39	1302.68	ubiquitin-like modifier activating enzyme 5 [Source:MGI Symbol;Acc:MGI:1913913]	9	104046599	104063134	-1
ENSMUSG00000024209	1700061G19Rik	0.89575	-0.158831	0.00306419	0.114803	11320.7	10969.3	11485.9	13091	12767.3	11898.3	RIKEN cDNA 1700061G19 gene [Source:MGI Symbol;Acc:MGI:1925875]	17	56875477	56888904	1
ENSMUSG00000020263	Appl2	1.14281	0.192584	0.00307429	0.114995	4323.86	4166.53	4700.3	3756.53	3996.24	3759.21	adaptor protein, phosphotyrosine interaction, PH domain and leucine zipper containing 2 [Source:MGI Symbol;Acc:MGI:2384914]	10	83600033	83648738	-1
ENSMUSG00000034165	Ccnd3	0.923434	-0.114919	0.003082	0.115123	8014.83	7886.73	7742.78	8601.96	8651.84	8362.94	cyclin D3 [Source:MGI Symbol;Acc:MGI:88315]	17	47505051	47599691	1
ENSMUSG00000025793	Hgs	0.919125	-0.121667	0.00310157	0.115532	13772.5	13824.3	13531.3	15445.6	14716	14607.2	HGF-regulated tyrosine kinase substrate [Source:MGI Symbol;Acc:MGI:104681]	11	120467635	120483984	1
ENSMUSG00000095044	Gm6401	1.40297	0.488481	0.00309966	0.115532	284.003	184.691	267.605	162.052	174.854	158.349	predicted gene 6401 [Source:MGI Symbol;Acc:MGI:3645739]	14	41962708	41967927	-1
ENSMUSG00000038264	Sema7a	1.10855	0.14867	0.00312955	0.116413	2474.12	2602.16	2455.08	2264.33	2254.54	2266.5	sema domain, immunoglobulin domain (Ig), and GPI membrane anchor, (semaphorin) 7A [Source:MGI Symbol;Acc:MGI:1306826]	9	57940112	57962865	1
ENSMUSG00000113584	AC132325,1	1.48662	0.572037	0.00313831	0.116577	48.9293	3.29805	58.8509	5.86614	3.90735	3.16698		12	70909474	70912151	-1
ENSMUSG00000083012	Fam220a	0.903657	-0.146152	0.00314345	0.116607	13262	12710.7	12229.9	13907.9	14522.6	13896.7	family with sequence similarity 220, member A [Source:MGI Symbol;Acc:MGI:1914488]	5	143548706	143564531	1
ENSMUSG00000113158	AC099934,4	0.79068	-0.338834	0.00315049	0.116707	606.298	673.901	511.892	751.6	726.767	826.582		12	69129836	69145076	1
ENSMUSG00000071324	Armc2	0.874251	-0.19388	0.00317136	0.117319	4285.57	4176.43	4215.06	5083.01	4999.45	4452.77	armadillo repeat containing 2 [Source:MGI Symbol;Acc:MGI:1916449]	10	41914990	42018442	-1
ENSMUSG00000050936	Gm42743	1.55927	0.640869	0.00319929	0.117703	31.9104	7.69545	19.9871	5.13287	3.90735	4.22264	predicted gene 42743 [Source:MGI Symbol;Acc:MGI:5662880]	3	96269721	96279001	1
ENSMUSG00000028405	Aco1	1.157	0.210385	0.00319609	0.117703	898.81	878.38	828.354	750.866	756.072	736.851	aconitase 1 [Source:MGI Symbol;Acc:MGI:87879]	4	40143081	40198338	1
ENSMUSG00000104529	Rbakdn	0.916985	-0.12503	0.00318668	0.117703	18286.8	19456.3	19093.2	21060.9	20364.1	20597	RB-associated KRAB zinc finger downstream neighbor (non-protein coding) [Source:MGI Symbol;Acc:MGI:3782099]	5	143164779	143165751	-1
ENSMUSG00000030101	Sumf1	1.17273	0.229868	0.00319339	0.117703	848.817	887.175	783.938	706.137	724.813	708.348	sulfatase modifying factor 1 [Source:MGI Symbol;Acc:MGI:1889844]	6	108107028	108185582	-1
ENSMUSG00000002108	Nr1h3	0.868615	-0.203212	0.00321617	0.118162	782.869	742.061	762.841	867.456	874.269	902.589	nuclear receptor subfamily 1, group H, member 3 [Source:MGI Symbol;Acc:MGI:1352462]	2	91184061	91202834	-1
ENSMUSG00000044340	Phlpp1	0.893866	-0.161869	0.00322256	0.118235	20771.5	20601.8	19044.4	23293	22623.5	21779.3	PH domain and leucine rich repeat protein phosphatase 1 [Source:MGI Symbol;Acc:MGI:2138327]	1	106171752	106394250	1
ENSMUSG00000038987	Cfap157	0.917067	-0.124901	0.00323442	0.118347	5691.75	5741.9	5687.44	6267.24	6382.65	6029.93	cilia and flagella associated protein 157 [Source:MGI Symbol;Acc:MGI:2447809]	2	32777381	32784428	-1
ENSMUSG00000022249	Ttc23l	0.897726	-0.155654	0.00323095	0.118347	11244.2	12478.7	11779.1	13014	13334.8	13254.9	tetratricopeptide repeat domain 23-like [Source:MGI Symbol;Acc:MGI:1923027]	15	10500102	10558668	-1
ENSMUSG00000022412	Mief1	0.902399	-0.148163	0.0032429	0.118496	4776.99	4635.96	4622.57	5239.93	4964.29	5369.09	mitochondrial elongation factor 1 [Source:MGI Symbol;Acc:MGI:2146020]	15	80234080	80253366	1
ENSMUSG00000017144	Rnd3	1.23259	0.301694	0.00325348	0.11856	352.078	381.474	345.333	294.04	295.982	274.472	Rho family GTPase 3 [Source:MGI Symbol;Acc:MGI:1921444]	2	51130438	51149111	-1
ENSMUSG00000000085	Scmh1	0.87997	-0.184475	0.00325124	0.11856	7391.51	6899.52	7753.88	8594.63	8516.06	7997.68	sex comb on midleg homolog 1 [Source:MGI Symbol;Acc:MGI:1352762]	4	120405281	120530186	1
ENSMUSG00000047735	Samd9l	0.836456	-0.257639	0.00325808	0.118567	449.937	507.9	460.814	580.748	560.704	564.778	sterile alpha motif domain containing 9-like [Source:MGI Symbol;Acc:MGI:1343184]	6	3372257	3399572	-1
ENSMUSG00000039782	Cpeb2	0.899094	-0.153456	0.00328047	0.119167	27243	27987.2	27085.9	32359.8	29736.9	29574.3	cytoplasmic polyadenylation element binding protein 2 [Source:MGI Symbol;Acc:MGI:2442640]	5	43233170	43289724	1
ENSMUSG00000031162	Gata1	1.17469	0.23228	0.00328344	0.119167	642.463	675.001	646.25	538.219	548.982	578.502	GATA binding protein 1 [Source:MGI Symbol;Acc:MGI:95661]	X	7959260	7978071	-1
ENSMUSG00000041571	Selenow	0.922945	-0.115683	0.00329456	0.119308	6544.82	6822.56	6659.04	7298.21	7281.34	7127.82	selenoprotein W [Source:MGI Symbol;Acc:MGI:1100878]	7	15917208	15922402	-1
ENSMUSG00000030792	Dkkl1	0.888163	-0.171103	0.00329773	0.119308	41014.4	46118.8	45689.4	50139.4	49626.2	50065.7	dickkopf-like 1 [Source:MGI Symbol;Acc:MGI:1354963]	7	45207519	45212147	-1
ENSMUSG00000031590	Frg1	0.877746	-0.188124	0.0033045	0.119308	2206.07	2010.71	2224.12	2539.31	2401.07	2413.24	FSHD region gene 1 [Source:MGI Symbol;Acc:MGI:893597]	8	41397459	41417074	-1
ENSMUSG00000044645	Gm7334	1.16306	0.217931	0.0033051	0.119308	1645.51	1795.24	1807.72	1541.33	1555.12	1394.53	predicted gene 7334 [Source:MGI Symbol;Acc:MGI:3647393]	17	50698525	50699880	1
ENSMUSG00000099342	Gm18180	1.5046	0.589382	0.00332335	0.119545	131.896	150.611	127.695	64.5276	111.359	63.3396	predicted gene, 18180 [Source:MGI Symbol;Acc:MGI:5010365]	1	86014403	86015886	-1
ENSMUSG00000032959	Pebp1	0.89421	-0.161314	0.00332596	0.119545	83675.5	85168.8	77115.8	90216.1	90545	94740.2	phosphatidylethanolamine binding protein 1 [Source:MGI Symbol;Acc:MGI:1344408]	5	117282654	117287625	-1
ENSMUSG00000022999	Lmbr1l	0.924216	-0.113698	0.00333392	0.119545	12027	11853.2	11721.3	12496.4	12991	13062.7	limb region 1 like [Source:MGI Symbol;Acc:MGI:1289247]	15	98903921	98918231	-1
ENSMUSG00000002010	Idh3g	1.17821	0.236593	0.00333358	0.119545	774.359	770.644	761.731	624.744	625.176	700.958	isocitrate dehydrogenase 3 (NAD+), gamma [Source:MGI Symbol;Acc:MGI:1099463]	X	73778963	73786897	-1
ENSMUSG00000081443	Gm3880	1.31139	0.391096	0.00332728	0.119545	251.029	218.771	232.072	193.583	167.039	158.349	predicted pseudogene 3880 [Source:MGI Symbol;Acc:MGI:3782053]	X	102686292	102686972	-1
ENSMUSG00000025544	Tm9sf2	0.935748	-0.0958082	0.00334632	0.119829	15727.6	15741.6	15402.3	16716.3	16881.7	16507.4	transmembrane 9 superfamily member 2 [Source:MGI Symbol;Acc:MGI:1915309]	14	122107038	122159604	1
ENSMUSG00000026399	Cd55	0.891144	-0.16627	0.00338079	0.120262	2877.25	2860.51	2653.84	3126.65	3071.18	3237.71	CD55 molecule, decay accelerating factor for complement [Source:MGI Symbol;Acc:MGI:104850]	1	130439027	130462744	-1
ENSMUSG00000002228	Ppm1j	0.891318	-0.165988	0.00336316	0.120262	7217.07	6950.09	6438.07	7656.78	7688.68	7815.05	protein phosphatase 1J [Source:MGI Symbol;Acc:MGI:1919137]	3	104781056	104786018	1
ENSMUSG00000028555	Ttc39a	0.888234	-0.170988	0.00337128	0.120262	12315.3	12017	11379.3	13657.8	13932.6	12689	tetratricopeptide repeat domain 39A [Source:MGI Symbol;Acc:MGI:2444350]	4	109406623	109444745	1
ENSMUSG00000033392	Clasp2	1.10868	0.148848	0.00337792	0.120262	2088	1998.62	2019.81	1824.37	1848.18	1829.46	CLIP associating protein 2 [Source:MGI Symbol;Acc:MGI:1923749]	9	113741473	113919682	1
ENSMUSG00000020122	Egfr	1.22118	0.288272	0.00337943	0.120262	424.408	384.772	421.95	320.438	347.754	331.477	epidermal growth factor receptor [Source:MGI Symbol;Acc:MGI:95294]	11	16752203	16918158	1
ENSMUSG00000036893	Ehmt1	1.14767	0.198706	0.0034065	0.12094	890.3	890.473	931.621	800.728	776.585	776.966	euchromatic histone methyltransferase 1 [Source:MGI Symbol;Acc:MGI:1924933]	2	24789928	24919614	-1
ENSMUSG00000044362	Ccdc89	0.9025	-0.148001	0.00341014	0.12094	11815.4	12358.9	12017.8	13860.2	13549.7	12734.4	coiled-coil domain containing 89 [Source:MGI Symbol;Acc:MGI:1917304]	7	90426577	90428669	1
ENSMUSG00000063410	Stk24	1.14373	0.193748	0.00341787	0.12094	1226.42	1298.33	1234.76	1115.3	1042.28	1119	serine/threonine kinase 24 [Source:MGI Symbol;Acc:MGI:2385007]	14	121286343	121379334	-1
ENSMUSG00000037196	Pacrg	0.918035	-0.123379	0.00341613	0.12094	20001.4	20597.4	20410.2	22658	22489.7	21348.6	PARK2 co-regulated [Source:MGI Symbol;Acc:MGI:1916560]	17	10403012	10840311	-1
ENSMUSG00000059540	Tcea2	0.910795	-0.134802	0.00343363	0.121338	17051.9	15719.6	16518.2	18254.7	17864.4	18047.6	transcription elongation factor A (SII), 2 [Source:MGI Symbol;Acc:MGI:107368]	2	181680310	181688071	1
ENSMUSG00000033128	Gga1	0.922903	-0.115749	0.00345504	0.121482	6382.08	6490.56	6374.77	7054.04	6779.25	7031.75	golgi associated, gamma adaptin ear containing, ARF binding protein 1 [Source:MGI Symbol;Acc:MGI:2146207]	15	78877190	78894585	1
ENSMUSG00000034371	Tkfc	0.918719	-0.122304	0.0034558	0.121482	9735.86	10229.4	10250.1	10793.7	11127.1	10992.6	triokinase, FMN cyclase [Source:MGI Symbol;Acc:MGI:2385084]	19	10592200	10604258	-1
ENSMUSG00000057240	Ms4a13	0.824231	-0.278879	0.00344456	0.121482	7965.9	6248.7	6824.48	9121.12	8407.64	8221.48	membrane-spanning 4-domains, subfamily A, member 13 [Source:MGI Symbol;Acc:MGI:1920716]	19	11169418	11196737	-1
ENSMUSG00000067199	Frat1	0.884883	-0.176442	0.00344943	0.121482	10296.4	10775.8	9559.39	11699.3	11179.9	11810.7	frequently rearranged in advanced T cell lymphomas [Source:MGI Symbol;Acc:MGI:109450]	19	41829970	41832583	1
ENSMUSG00000026811	St6galnac6	1.15343	0.205926	0.00347279	0.12192	882.854	939.944	947.166	776.531	808.821	809.691	ST6 (alpha-N-acetyl-neuraminyl-2,3-beta-galactosyl-1,3)-N-acetylgalactosaminide alpha-2,6-sialyltransferase 6 [Source:MGI Symbol;Acc:MGI:1355316]	2	32599709	32620806	1
ENSMUSG00000021374	Nup153	0.913161	-0.131058	0.00349242	0.122318	37295.8	36643.5	34814.2	40158.9	40261.3	38775.4	nucleoporin 153 [Source:MGI Symbol;Acc:MGI:2385621]	13	46679905	46727940	-1
ENSMUSG00000085757	1700019B21Rik	1.30717	0.386445	0.00349323	0.122318	409.517	494.707	578.516	381.299	370.221	352.59	RIKEN cDNA 1700019B21 gene [Source:MGI Symbol;Acc:MGI:1922795]	X	62510539	62527011	-1
ENSMUSG00000046432	Bex3	1.19627	0.258539	0.00351643	0.12297	485.038	500.204	518.554	415.03	434.692	397.984	brain expressed X-linked 3 [Source:MGI Symbol;Acc:MGI:1338016]	X	136270253	136271978	1
ENSMUSG00000046886	Zfp474	0.876567	-0.190064	0.00352735	0.123191	8987.03	9588.53	8902.03	10901.5	10805.8	9718.41	zinc finger protein 474 [Source:MGI Symbol;Acc:MGI:1914008]	18	52615915	52639830	1
ENSMUSG00000022177	Haus4	0.909771	-0.136424	0.00353753	0.123386	6070.42	6162.95	6506.91	6973.38	6878.89	6762.56	HAUS augmin-like complex, subunit 4 [Source:MGI Symbol;Acc:MGI:1261794]	14	54541785	54554361	-1
ENSMUSG00000114178	AC159813,3	0.666142	-0.586098	0.00356388	0.124144	134.024	186.889	89.942	198.716	256.908	250.191		12	73452142	73456907	-1
ENSMUSG00000022429	Dmc1	1.18301	0.242467	0.00358145	0.124594	1308.33	1543.49	1503.47	1206.23	1185.88	1268.9	DNA meiotic recombinase 1 [Source:MGI Symbol;Acc:MGI:105393]	15	79561500	79605084	-1
ENSMUSG00000034009	Rxfp1	1.54614	0.628673	0.0035971	0.124977	47.8656	38.4772	49.9678	21.998	27.3514	23.2245	relaxin/insulin-like family peptide receptor 1 [Source:MGI Symbol;Acc:MGI:2682211]	3	79641611	79737880	-1
ENSMUSG00000030604	Zfp626	0.908195	-0.138926	0.00360176	0.124977	2448.59	2464.74	2548.36	2783.48	2740.03	2697.21	zinc finger protein 626 [Source:MGI Symbol;Acc:MGI:1918413]	7	27807196	27822916	1
ENSMUSG00000023004	Tuba1b	1.14818	0.199351	0.00363285	0.125894	4878.04	5316.45	5701.88	4534.53	4605.79	4661.79	tubulin, alpha 1B [Source:MGI Symbol;Acc:MGI:107804]	15	98931425	98934565	-1
ENSMUSG00000025964	Adam23	1.26907	0.343768	0.00365052	0.126108	359.524	427.647	348.664	310.172	276.445	291.362	a disintegrin and metallopeptidase domain 23 [Source:MGI Symbol;Acc:MGI:1345162]	1	63445891	63596276	1
ENSMUSG00000005505	Kbtbd4	0.862808	-0.212888	0.00365105	0.126108	2296.49	2273.45	2326.28	2820.88	2770.31	2426.96	kelch repeat and BTB (POZ) domain containing 4 [Source:MGI Symbol;Acc:MGI:1914386]	2	90904740	90911626	1
ENSMUSG00000074635	3110070M22Rik	0.897836	-0.155477	0.00365313	0.126108	3781.38	3580.58	3498.85	3923.72	4058.76	4137.13	RIKEN cDNA 3110070M22 gene [Source:MGI Symbol;Acc:MGI:1914554]	13	119487261	119488383	-1
ENSMUSG00000106629	Gm43087	0.817698	-0.290361	0.00367951	0.126531	844.562	702.484	762.841	867.456	989.536	1000.77	predicted gene 43087 [Source:MGI Symbol;Acc:MGI:5663224]	3	137875925	137878126	-1
ENSMUSG00000029106	Add1	1.12085	0.164597	0.00367202	0.126531	3423.99	3572.89	3666.52	3208.78	3264.59	3020.24	adducin 1 (alpha) [Source:MGI Symbol;Acc:MGI:87918]	5	34573664	34632308	1
ENSMUSG00000024997	Prdx3	1.18997	0.250927	0.00367766	0.126531	1247.7	1431.35	1404.65	1143.16	1055.96	1210.84	peroxiredoxin 3 [Source:MGI Symbol;Acc:MGI:88034]	19	60864051	60874556	-1
ENSMUSG00000058594	Fbxo18	1.15517	0.2081	0.00369221	0.12664	1407.25	1607.25	1495.7	1325.01	1296.26	1266.79	F-box protein 18 [Source:MGI Symbol;Acc:MGI:1354699]	2	11742573	11777582	-1
ENSMUSG00000072770	Acrbp	0.911397	-0.133849	0.00370137	0.12664	24677.4	23487.6	25263.7	26889.7	27462.8	26288	proacrosin binding protein [Source:MGI Symbol;Acc:MGI:1859515]	6	125049689	125063267	1
ENSMUSG00000074136	4930513N10Rik	0.875353	-0.192063	0.00370602	0.12664	3819.68	3864.21	4348.3	4591.72	4511.03	4680.8	RIKEN cDNA 4930513N10 gene [Source:MGI Symbol;Acc:MGI:2443064]	8	95806744	95821728	1
ENSMUSG00000024070	Prkd3	1.15103	0.202927	0.00370625	0.12664	1090.27	1160.91	1051.54	975.246	950.462	932.148	protein kinase D3 [Source:MGI Symbol;Acc:MGI:1922542]	17	78949405	79020816	-1
ENSMUSG00000044206	Vsig4	1.58731	0.666585	0.00369521	0.12664	36.1651	46.1727	28.8703	12.4656	19.5367	19.0019	V-set and immunoglobulin domain containing 4 [Source:MGI Symbol;Acc:MGI:2679720]	X	96247203	96293438	-1
ENSMUSG00000041361	Myzap	1.2371	0.306959	0.0037247	0.126938	464.828	496.906	564.08	416.496	381.943	419.097	myocardial zonula adherens protein [Source:MGI Symbol;Acc:MGI:2142908]	9	71504347	71592360	-1
ENSMUSG00000039640	Mrpl12	0.890404	-0.167468	0.00372956	0.126938	3053.83	3084.77	2805.97	3284.31	3370.09	3412.95	mitochondrial ribosomal protein L12 [Source:MGI Symbol;Acc:MGI:1926273]	11	120484613	120489065	1
ENSMUSG00000022773	Ypel1	0.922947	-0.11568	0.00371984	0.126938	20974.7	20388.5	20306.9	22274.5	21706.3	22880.4	yippee-like 1 (Drosophila) [Source:MGI Symbol;Acc:MGI:1913303]	16	17069696	17087045	1
ENSMUSG00000022817	Itgb5	1.10076	0.138502	0.0037339	0.126938	2654.95	2690.11	2560.57	2386.79	2394.23	2394.24	integrin beta 5 [Source:MGI Symbol;Acc:MGI:96614]	16	33829665	33949153	1
ENSMUSG00000028845	Tekt2	0.895213	-0.159697	0.00374891	0.127254	22652.1	23616.2	22667.6	26300.1	26676.4	24146.1	tektin 2 [Source:MGI Symbol;Acc:MGI:1346335]	4	126322121	126325688	-1
ENSMUSG00000032000	Birc3	1.25967	0.333051	0.00376686	0.127254	268.047	262.745	254.28	216.314	203.182	192.13	baculoviral IAP repeat-containing 3 [Source:MGI Symbol;Acc:MGI:1197007]	9	7848699	7873186	-1
ENSMUSG00000020009	Ifngr1	1.20222	0.2657	0.00376339	0.127254	685.01	705.782	748.406	640.876	554.843	565.834	interferon gamma receptor 1 [Source:MGI Symbol;Acc:MGI:107655]	10	19591949	19610229	1
ENSMUSG00000034714	Ttyh2	1.1342	0.181671	0.00376495	0.127254	1160.48	1191.69	1143.71	1003.11	1017.86	1056.72	tweety family member 2 [Source:MGI Symbol;Acc:MGI:2157091]	11	114675431	114720977	1
ENSMUSG00000073380	Arrdc5	0.90994	-0.136156	0.00376613	0.127254	7008.59	6992.96	6525.79	7513.06	7582.21	7486.74	arrestin domain containing 5 [Source:MGI Symbol;Acc:MGI:1924170]	17	56294113	56300286	-1
ENSMUSG00000031647	Mfap3l	0.925605	-0.111531	0.00377598	0.127401	18191.1	17910.6	17321	19023.2	19164.6	19564.5	microfibrillar-associated protein 3-like [Source:MGI Symbol;Acc:MGI:1918556]	8	60632827	60676729	1
ENSMUSG00000027977	Ndst3	0.851869	-0.231296	0.00381187	0.12765	1428.52	1236.77	1264.74	1618.32	1485.77	1530.71	N-deacetylase/N-sulfotransferase (heparan glucosaminyl) 3 [Source:MGI Symbol;Acc:MGI:1932544]	3	123526166	123690853	-1
ENSMUSG00000018661	Cog1	0.912726	-0.131746	0.00380767	0.12765	6704.38	6537.83	6716.78	7574.66	7117.23	7187.99	component of oligomeric golgi complex 1 [Source:MGI Symbol;Acc:MGI:1333873]	11	113649169	113667054	1
ENSMUSG00000071591	Gm10339	0.868383	-0.203596	0.00379063	0.12765	2182.67	2373.5	2478.4	2621.43	2662.86	2846.06	predicted gene 10339 [Source:MGI Symbol;Acc:MGI:3704428]	14	7374667	7412375	-1
ENSMUSG00000021792	Fam213a	0.917731	-0.123857	0.00380504	0.12765	4172.82	4301.75	4192.85	4505.2	4681.98	4630.12	family with sequence similarity 213, member A [Source:MGI Symbol;Acc:MGI:1917814]	14	40993740	41013788	-1
ENSMUSG00000062093	Gm10110	1.59433	0.672949	0.00380295	0.12765	24.4646	29.6824	42.195	13.9321	16.6062	9.50094	predicted gene 10110 [Source:MGI Symbol;Acc:MGI:3641718]	14	89896223	89898466	-1
ENSMUSG00000082450	Mageb7-ps	1.22895	0.297425	0.00379733	0.12765	368.033	386.971	356.437	290.374	319.426	285.028	melanoma antigen, family B, 7, pseudogene [Source:MGI Symbol;Acc:MGI:2148171]	X	86398204	86399244	-1
ENSMUSG00000001441	Npepps	0.916053	-0.126497	0.00386337	0.129116	7781.88	7957.09	8080.34	8907.74	8705.57	8402	aminopeptidase puromycin sensitive [Source:MGI Symbol;Acc:MGI:1101358]	11	97205842	97280638	-1
ENSMUSG00000022155	Mroh2b	0.913836	-0.129992	0.00386527	0.129116	67429.9	71368.7	69214.2	78570.4	75220.3	74021.8	maestro heat-like repeat family member 2B [Source:MGI Symbol;Acc:MGI:1921905]	15	4898737	4962203	1
ENSMUSG00000049571	Cfap46	0.902537	-0.147942	0.00388059	0.129333	6768.2	6421.3	7017.69	7392.81	7381.96	7645.09	cilia and flagella associated protein 46 [Source:MGI Symbol;Acc:MGI:2444387]	7	139600951	139683817	-1
ENSMUSG00000021279	Cdc42bpb	1.11634	0.158776	0.0038814	0.129333	4106.87	3989.54	4197.29	3594.48	3853.62	3548.07	CDC42 binding protein kinase beta [Source:MGI Symbol;Acc:MGI:2136459]	12	111292976	111377718	-1
ENSMUSG00000063730	Hsd3b2	1.41425	0.500036	0.00389835	0.129737	74.4576	3.29805	71.0652	1.46654	0	5.2783	hydroxy-delta-5-steroid dehydrogenase, 3 beta- and steroid delta-isomerase 2 [Source:MGI Symbol;Acc:MGI:96234]	3	98709255	98724543	-1
ENSMUSG00000029911	Ssbp1	1.19715	0.259607	0.00392248	0.130379	619.062	640.921	723.977	542.618	556.797	545.776	single-stranded DNA binding protein 1 [Source:MGI Symbol;Acc:MGI:1920040]	6	40471352	40484700	1
ENSMUSG00000043468	Adam30	0.858022	-0.220913	0.00394763	0.131053	5132.26	6204.73	5691.88	6673.47	6743.11	6515.53	a disintegrin and metallopeptidase domain 30 [Source:MGI Symbol;Acc:MGI:1918328]	3	98160630	98164169	1
ENSMUSG00000009115	Spatc1l	0.89528	-0.159589	0.00395874	0.131259	7530.86	7671.26	7249.77	8431.85	8745.62	7938.56	spermatogenesis and centriole associated 1 like [Source:MGI Symbol;Acc:MGI:1923823]	10	76562272	76570201	1
ENSMUSG00000020275	Rel	1.2023	0.265797	0.00396544	0.131319	574.387	529.887	561.86	465.625	423.947	485.604	reticuloendotheliosis oncogene [Source:MGI Symbol;Acc:MGI:97897]	11	23736847	23770970	-1
ENSMUSG00000055723	Rras2	1.15716	0.210592	0.00397393	0.131438	1113.67	1227.97	1211.44	1065.44	997.35	992.32	related RAS viral (r-ras) oncogene 2 [Source:MGI Symbol;Acc:MGI:1914172]	7	114046782	114117781	-1
ENSMUSG00000031403	Dkc1	1.23605	0.30574	0.00399694	0.132037	358.46	381.474	417.508	317.505	315.518	290.307	dyskeratosis congenita 1, dyskerin [Source:MGI Symbol;Acc:MGI:1861727]	X	75095854	75109777	1
ENSMUSG00000059325	Hopx	1.2273	0.295491	0.00402516	0.132805	446.746	498.005	541.872	399.631	411.248	386.372	HOP homeobox [Source:MGI Symbol;Acc:MGI:1916782]	5	77086988	77115121	-1
ENSMUSG00000032968	Inha	1.1482	0.199378	0.00403483	0.132961	3944.13	4256.68	3963	3515.29	3756.91	3286.27	inhibin alpha [Source:MGI Symbol;Acc:MGI:96569]	1	75507077	75510366	1
ENSMUSG00000025558	Dock9	1.18407	0.243755	0.00404393	0.133098	1017.94	926.752	987.141	802.195	889.898	769.576	dedicator of cytokinesis 9 [Source:MGI Symbol;Acc:MGI:106321]	14	121542039	121797837	-1
ENSMUSG00000073471	Rsph3a	0.887879	-0.171565	0.00405572	0.133323	18863.3	20582	21140.8	22968.9	22012	23392.4	radial spoke 3A homolog (Chlamydomonas) [Source:MGI Symbol;Acc:MGI:1914082]	17	7945653	7979824	1
ENSMUSG00000029231	Pdgfra	1.16078	0.215096	0.00406975	0.13362	1353	1211.48	1219.21	1112.37	1036.42	1096.83	platelet derived growth factor receptor, alpha polypeptide [Source:MGI Symbol;Acc:MGI:97530]	5	75152292	75198215	1
ENSMUSG00000042292	Mkl1	0.886271	-0.17418	0.00409365	0.134241	3512.27	3225.49	3533.28	4005.84	3875.11	3728.59	MKL (megakaryoblastic leukemia)/myocardin-like 1 [Source:MGI Symbol;Acc:MGI:2384495]	15	81012281	81190757	-1
ENSMUSG00000097299	Gm26654	1.48283	0.56835	0.00410426	0.134425	87.2218	60.4642	93.2731	48.3957	46.8882	48.5604	predicted gene, 26654 [Source:MGI Symbol;Acc:MGI:5477148]	3	96402381	96402948	1
ENSMUSG00000029790	Cep41	0.92368	-0.114536	0.00411465	0.134601	5007.81	4981.15	4996.78	5537.64	5346.23	5343.75	centrosomal protein 41 [Source:MGI Symbol;Acc:MGI:1891414]	6	30653457	30693749	-1
ENSMUSG00000042195	Slc35f2	1.16313	0.218015	0.00412084	0.134639	806.27	891.573	893.868	747.933	730.674	738.962	solute carrier family 35, member F2 [Source:MGI Symbol;Acc:MGI:1919272]	9	53771538	53818154	1
ENSMUSG00000031553	Adam3	0.921735	-0.117576	0.00415832	0.134894	93310.3	90735.9	92984.4	100355	96993.1	103400	a disintegrin and metallopeptidase domain 3 (cyritestin) [Source:MGI Symbol;Acc:MGI:102518]	8	24677225	24725852	-1
ENSMUSG00000006589	Aprt	0.903657	-0.146153	0.00413796	0.134894	5561.98	5147.15	5380.97	5819.95	6115.98	5894.81	adenine phosphoribosyl transferase [Source:MGI Symbol;Acc:MGI:88061]	8	122574635	122576909	-1
ENSMUSG00000021218	Gdi2	0.864786	-0.209586	0.00415877	0.134894	22778.7	21286.7	25485.8	27214.5	27027.1	26485.5	guanosine diphosphate (GDP) dissociation inhibitor 2 [Source:MGI Symbol;Acc:MGI:99845]	13	3538063	3567871	1
ENSMUSG00000021420	Fars2	0.905614	-0.143031	0.00414691	0.134894	3638.85	3886.2	3628.77	4171.56	4092.95	4063.24	phenylalanine-tRNA synthetase 2 (mitochondrial) [Source:MGI Symbol;Acc:MGI:1917205]	13	36117411	36537592	1
ENSMUSG00000022807	Osbpl11	1.1453	0.195721	0.00414657	0.134894	2312.44	2386.69	2433.98	2185.14	2101.18	1917.08	oxysterol binding protein-like 11 [Source:MGI Symbol;Acc:MGI:2146553]	16	33185071	33243311	1
ENSMUSG00000072966	Gprasp2	1.20497	0.268991	0.00415444	0.134894	1895.48	1660.02	1874.35	1469.47	1644.02	1355.47	G protein-coupled receptor associated sorting protein 2 [Source:MGI Symbol;Acc:MGI:2442071]	X	135839034	135844730	1
ENSMUSG00000084863	Gm12523	0.715762	-0.482447	0.00418474	0.135487	91.4765	93.4447	89.942	161.319	119.174	125.624	predicted gene 12523 [Source:MGI Symbol;Acc:MGI:3649602]	3	108283898	108284843	-1
ENSMUSG00000038521	C1s1	1.20648	0.270807	0.00418716	0.135487	829.67	969.626	918.296	693.671	802.96	738.962	complement component 1, s subcomponent 1 [Source:MGI Symbol;Acc:MGI:1355312]	6	124530345	124542359	-1
ENSMUSG00000033684	Qsox1	1.14487	0.195183	0.00419318	0.135519	6456.54	6513.65	6420.3	6113.25	5528.9	5236.07	quiescin Q6 sulfhydryl oxidase 1 [Source:MGI Symbol;Acc:MGI:1330818]	1	155776029	155812889	-1
ENSMUSG00000025949	Pikfyve	1.13154	0.178287	0.00420566	0.135759	2447.53	2620.85	2597.21	2371.39	2171.51	2210.55	phosphoinositide kinase, FYVE finger containing [Source:MGI Symbol;Acc:MGI:1335106]	1	65186683	65278695	1
ENSMUSG00000012211	Tex22	0.908004	-0.13923	0.00422101	0.135928	9063.62	8403.43	8979.76	9539.08	9902.2	9719.46	testis expressed gene 22 [Source:MGI Symbol;Acc:MGI:1922921]	12	113074502	113088917	1
ENSMUSG00000041673	Lrrc18	0.910778	-0.134828	0.00421853	0.135928	43544.9	41987.5	40083	45773.5	45317.4	46967.4	leucine rich repeat containing 18 [Source:MGI Symbol;Acc:MGI:1914830]	14	32991382	33015292	1
ENSMUSG00000018286	Psmb6	0.926906	-0.109506	0.00422645	0.13594	7905.27	8175.86	7850.49	8689.22	8516.06	8624.74	proteasome (prosome, macropain) subunit, beta type 6 [Source:MGI Symbol;Acc:MGI:104880]	11	70525367	70527858	1
ENSMUSG00000095865	Gm13237	1.2338	0.303108	0.00425625	0.136267	1306.2	1671.01	1489.04	1194.49	1280.63	1100	predicted gene 13237 [Source:MGI Symbol;Acc:MGI:3649924]	4	146564453	146565087	-1
ENSMUSG00000032267	Usp28	1.11175	0.152836	0.00425693	0.136267	2055.03	2166.82	2159.72	1947.56	1904.83	1875.91	ubiquitin specific peptidase 28 [Source:MGI Symbol;Acc:MGI:2442293]	9	48985375	49042517	1
ENSMUSG00000044475	Ascc1	0.911713	-0.133348	0.00426199	0.136267	4898.25	4805.26	4693.64	5117.48	5428.28	5265.63	activating signal cointegrator 1 complex subunit 1 [Source:MGI Symbol;Acc:MGI:1916340]	10	60002805	60099988	1
ENSMUSG00000052609	Plekhg3	1.27978	0.355891	0.00425807	0.136267	242.519	257.248	278.709	181.85	213.927	201.631	pleckstrin homology domain containing, family G (with RhoGef domain) member 3 [Source:MGI Symbol;Acc:MGI:2388284]	12	76530891	76580488	1
ENSMUSG00000092564	BC051226	1.46586	0.551751	0.00425671	0.136267	111.686	128.624	84.39	63.7943	78.147	57.0056	cDNA sequence BC051226 [Source:MGI Symbol;Acc:MGI:3039585]	17	33908182	33909317	-1
ENSMUSG00000027405	Nop56	1.13675	0.184917	0.00428841	0.136319	1190.26	1223.58	1271.4	1058.84	1116.52	1058.83	NOP56 ribonucleoprotein [Source:MGI Symbol;Acc:MGI:1914384]	2	130274430	130279313	1
ENSMUSG00000015714	Cers2	1.17195	0.228907	0.00428982	0.136319	1509.36	1739.17	1779.96	1453.34	1418.37	1395.58	ceramide synthase 2 [Source:MGI Symbol;Acc:MGI:1924143]	3	95314791	95323599	1
ENSMUSG00000025155	Dus1l	0.898199	-0.154893	0.00426877	0.136319	4170.69	3989.54	4066.26	4575.59	4730.82	4323.98	dihydrouridine synthase 1-like (S, cerevisiae) [Source:MGI Symbol;Acc:MGI:1915980]	11	120789201	120796403	-1
ENSMUSG00000072235	Tuba1a	1.09353	0.128997	0.00428662	0.136319	5825.78	5695.73	6078.3	5290.53	5399.95	5392.31	tubulin, alpha 1A [Source:MGI Symbol;Acc:MGI:98869]	15	98949841	98953551	-1
ENSMUSG00000039982	Dtx4	1.21336	0.279009	0.00428642	0.136319	1660.4	1901.87	1925.42	1646.92	1349.99	1480.04	deltex 4, E3 ubiquitin ligase [Source:MGI Symbol;Acc:MGI:2672905]	19	12466341	12501996	-1
ENSMUSG00000079479	Gm9112	1.20057	0.263724	0.00429407	0.136319	644.59	726.67	762.841	600.546	599.778	561.611	predicted gene 9112 [Source:MGI Symbol;Acc:MGI:3645559]	X	102706890	102707635	-1
ENSMUSG00000026840	Lamc3	1.15949	0.213485	0.00431004	0.136664	1635.94	1487.42	1517.91	1298.62	1420.32	1268.9	laminin gamma 3 [Source:MGI Symbol;Acc:MGI:1344394]	2	31887291	31946539	1
ENSMUSG00000045248	Med26	0.899282	-0.153154	0.00433431	0.137037	8226.5	7992.27	8185.83	9438.62	9187.15	8544.51	mediator complex subunit 26 [Source:MGI Symbol;Acc:MGI:1917875]	8	72494561	72548270	-1
ENSMUSG00000037628	Cdkn3	0.930841	-0.103393	0.00433711	0.137037	7463.84	7202.94	7300.84	7873.1	7878.19	7859.39	cyclin-dependent kinase inhibitor 3 [Source:MGI Symbol;Acc:MGI:1919641]	14	46760541	46771525	1
ENSMUSG00000015217	Hmgb3	1.16287	0.217686	0.00433138	0.137037	2091.2	2336.12	2217.46	1983.49	1951.72	1750.28	high mobility group box 3 [Source:MGI Symbol;Acc:MGI:1098219]	X	71555918	71560676	1
ENSMUSG00000022228	Zscan26	1.18798	0.248507	0.00435516	0.137446	1292.37	1143.32	1378	1079.37	1089.17	1019.77	zinc finger and SCAN domain containing 26 [Source:MGI Symbol;Acc:MGI:3531417]	13	21442175	21453730	-1
ENSMUSG00000035601	Trmt10b	0.878902	-0.186225	0.00437716	0.137934	1393.42	1291.74	1374.67	1610.99	1511.17	1505.37	tRNA methyltransferase 10B [Source:MGI Symbol;Acc:MGI:1917184]	4	45297127	45316131	1
ENSMUSG00000023051	Tarbp2	0.920733	-0.119145	0.00438089	0.137934	8577.52	8298.99	8682.17	9090.32	9210.6	9481.94	TARBP2, RISC loading complex RNA binding subunit [Source:MGI Symbol;Acc:MGI:103027]	15	102518192	102523676	1
ENSMUSG00000050645	Defb19	1.10251	0.140795	0.00441269	0.137965	4024.97	4159.94	4217.28	3859.92	3624.06	3747.59	defensin beta 19 [Source:MGI Symbol;Acc:MGI:2385955]	2	152576086	152580312	-1
ENSMUSG00000110228	Gm2080	1.49787	0.582915	0.00441167	0.137965	90.4128	178.095	156.566	84.3258	79.1238	82.3415	predicted gene 2080 [Source:MGI Symbol;Acc:MGI:3780247]	8	40724832	40726404	1
ENSMUSG00000031776	Arl2bp	0.919542	-0.121013	0.00439305	0.137965	21691.6	20847	20593.4	22950.5	22325.6	23430.4	ADP-ribosylation factor-like 2 binding protein [Source:MGI Symbol;Acc:MGI:1349429]	8	94666600	94674425	1
ENSMUSG00000094804	Gm21977	1.44769	0.533756	0.00440605	0.137965	67.0118	76.9545	67.7341	44.7293	43.9577	44.3377	predicted gene 21977 [Source:MGI Symbol;Acc:MGI:5439446]	14	42847980	42853477	-1
ENSMUSG00000013787	Ehmt2	0.910929	-0.13459	0.0043918	0.137965	23418	21519.8	21970.3	24677.4	24285.1	24559.9	euchromatic histone lysine N-methyltransferase 2 [Source:MGI Symbol;Acc:MGI:2148922]	17	34898469	34914052	1
ENSMUSG00000032702	Kank1	1.1541	0.206773	0.00440568	0.137965	1299.82	1181.8	1246.97	1129.23	1044.24	1041.94	KN motif and ankyrin repeat domains 1 [Source:MGI Symbol;Acc:MGI:2147707]	19	25236975	25434496	1
ENSMUSG00000102813	Gm37795	1.25183	0.324033	0.00443235	0.138315	422.281	345.196	358.657	296.24	286.213	304.03	predicted gene, 37795 [Source:MGI Symbol;Acc:MGI:5611023]	4	150068539	150070997	1
ENSMUSG00000061751	Kalrn	1.20736	0.271858	0.00443419	0.138315	621.189	738.763	736.192	574.149	558.751	588.003	kalirin, RhoGEF kinase [Source:MGI Symbol;Acc:MGI:2685385]	16	33974258	34573532	-1
ENSMUSG00000027303	Ptpra	1.13233	0.179299	0.00444988	0.138643	1484.9	1633.63	1555.66	1391.74	1378.32	1345.97	protein tyrosine phosphatase, receptor type, A [Source:MGI Symbol;Acc:MGI:97808]	2	130450278	130554026	1
ENSMUSG00000057836	Xlr3a	1.4834	0.568907	0.00445666	0.138694	145.724	137.419	179.884	68.9272	82.0543	125.624	X-linked lymphocyte-regulated 3A [Source:MGI Symbol;Acc:MGI:109506]	X	73086293	73097095	-1
ENSMUSG00000027984	Hadh	1.13448	0.182029	0.00450309	0.139845	2162.46	2335.02	2140.84	2031.15	1895.06	1906.52	hydroxyacyl-Coenzyme A dehydrogenase [Source:MGI Symbol;Acc:MGI:96009]	3	131233419	131272101	-1
ENSMUSG00000006024	Napa	0.929316	-0.10576	0.00450408	0.139845	6882.01	6853.35	6878.89	7556.32	7316.51	7313.61	N-ethylmaleimide sensitive fusion protein attachment protein alpha [Source:MGI Symbol;Acc:MGI:104563]	7	16098458	16117975	1
ENSMUSG00000087307	Gm12925	1.37542	0.459873	0.0045252	0.140339	569.069	393.567	627.373	330.704	359.476	408.54	predicted gene 12925 [Source:MGI Symbol;Acc:MGI:3651536]	4	123665881	123671217	1
ENSMUSG00000030678	Maz	1.14833	0.199533	0.00453405	0.140451	3111.26	3356.31	3604.34	2916.94	3000.84	2822.83	MYC-associated zinc finger protein (purine-binding transcription factor) [Source:MGI Symbol;Acc:MGI:1338823]	7	127022130	127027037	-1
ENSMUSG00000096606	Tpbgl	1.14443	0.194626	0.00454661	0.140617	1156.22	1163.11	1242.53	1072.04	1031.54	995.487	trophoblast glycoprotein-like [Source:MGI Symbol;Acc:MGI:3646425]	7	99624082	99627103	-1
ENSMUSG00000000078	Klf6	1.23254	0.301637	0.0045499	0.140617	733.939	738.763	859.445	664.341	646.666	555.277	Kruppel-like factor 6 [Source:MGI Symbol;Acc:MGI:1346318]	13	5861482	5870394	1
ENSMUSG00000045763	Basp1	1.17593	0.233807	0.00456031	0.140777	1873.14	2032.7	2159.72	1814.1	1726.07	1585.6	brain abundant, membrane attached signal protein 1 [Source:MGI Symbol;Acc:MGI:1917600]	15	25363285	25413764	-1
ENSMUSG00000069833	Ahnak	1.15456	0.207341	0.00457669	0.141121	2076.3	2008.51	1845.48	1630.05	1800.31	1690.11	AHNAK nucleoprotein (desmoyokin) [Source:MGI Symbol;Acc:MGI:1316648]	19	8989284	9076919	1
ENSMUSG00000021983	Atp8a2	0.884449	-0.17715	0.00459013	0.141369	5260.96	5538.52	4980.12	6114.72	6100.35	5663.62	ATPase, aminophospholipid transporter-like, class I, type 8A, member 2 [Source:MGI Symbol;Acc:MGI:1354710]	14	59647531	60197179	-1
ENSMUSG00000040929	Rfx3	0.914267	-0.129313	0.00459525	0.141369	3920.72	3896.09	3757.57	4269.82	4282.45	4116.02	regulatory factor X, 3 (influences HLA class II expression) [Source:MGI Symbol;Acc:MGI:106582]	19	27761721	28011166	-1
ENSMUSG00000052549	Arl13a	0.899349	-0.153047	0.00461929	0.141945	2231.6	2169.02	2141.95	2493.11	2335.62	2454.41	ADP-ribosylation factor-like 13A [Source:MGI Symbol;Acc:MGI:1921698]	X	134187501	134208028	1
ENSMUSG00000036990	Otud4	0.907519	-0.140001	0.00464696	0.142632	15341.5	15505.2	15254.6	17866.8	16379.6	16601.3	OTU domain containing 4 [Source:MGI Symbol;Acc:MGI:1098801]	8	79639618	79677724	1
ENSMUSG00000008730	Hipk1	0.903333	-0.14667	0.0046601	0.142735	17460.3	17232.3	16360.6	19515.2	18051	19019.8	homeodomain interacting protein kinase 1 [Source:MGI Symbol;Acc:MGI:1314873]	3	103739815	103791563	-1
ENSMUSG00000011114	Tbrg1	0.924186	-0.113745	0.00466202	0.142735	8979.59	9075.13	8938.68	10045	9553.46	9619.17	transforming growth factor beta regulated gene 1 [Source:MGI Symbol;Acc:MGI:1100877]	9	37648763	37657312	-1
ENSMUSG00000004843	Chmp2b	0.906811	-0.141127	0.00466623	0.142735	7737.21	7466.78	7539.58	8730.29	8348.05	8024.07	charged multivesicular body protein 2B [Source:MGI Symbol;Acc:MGI:1916192]	16	65539133	65562697	-1
ENSMUSG00000040699	Limd2	0.893696	-0.162144	0.00467987	0.142989	28438.6	26329.4	25971	29263.3	29720.3	31523.1	LIM domain containing 2 [Source:MGI Symbol;Acc:MGI:1915053]	11	106156256	106160860	-1
ENSMUSG00000026627	Tmem206	1.12577	0.170916	0.00470646	0.143168	1718.91	1841.41	1779.96	1612.46	1602.99	1514.87	transmembrane protein 206 [Source:MGI Symbol;Acc:MGI:1914200]	1	191325912	191350914	1
ENSMUSG00000105535	Gm43077	0.708046	-0.498085	0.00469906	0.143168	99.9859	111.034	89.942	120.256	172.9	165.739	predicted gene 43077 [Source:MGI Symbol;Acc:MGI:5663214]	3	34017708	34019882	-1
ENSMUSG00000037921	Ddx60	1.25033	0.322304	0.00470706	0.143168	337.187	335.302	345.333	244.911	259.839	299.807	DEAD (Asp-Glu-Ala-Asp) box polypeptide 60 [Source:MGI Symbol;Acc:MGI:2384570]	8	61928087	62038244	1
ENSMUSG00000018677	Slc25a39	0.92236	-0.116598	0.00469995	0.143168	35956.6	34132.6	34166.8	38441.6	37069	37591	solute carrier family 25, member 39 [Source:MGI Symbol;Acc:MGI:1196386]	11	102402985	102407946	-1
ENSMUSG00000014355	Anapc1	1.09755	0.134293	0.00471974	0.143392	5434.34	5464.87	5549.75	5195.2	4932.05	4837.03	anaphase promoting complex subunit 1 [Source:MGI Symbol;Acc:MGI:103097]	2	128610104	128687391	-1
ENSMUSG00000004451	Ralb	1.16707	0.222892	0.00473551	0.143476	1626.37	1920.56	1720	1536.2	1495.54	1457.87	v-ral simian leukemia viral oncogene B [Source:MGI Symbol;Acc:MGI:1927244]	1	119470305	119504794	-1
ENSMUSG00000108452	4930413G21Rik	0.857618	-0.221593	0.0047447	0.143476	575.451	545.277	541.872	654.808	630.06	662.955	RIKEN cDNA 4930413G21 gene [Source:MGI Symbol;Acc:MGI:1921201]	7	122969058	122970050	-1
ENSMUSG00000110717	1700047G07Rik	0.724419	-0.465104	0.0047463	0.143476	1.06368	1.09935	0	76.9931	0.976837	54.8943	RIKEN cDNA 1700047G07 gene [Source:MGI Symbol;Acc:MGI:1920573]	8	96512340	96513979	1
ENSMUSG00000021238	Aldh6a1	1.13789	0.18636	0.00473515	0.143476	2758.12	2470.24	2491.73	2295.13	2181.28	2289.73	aldehyde dehydrogenase family 6, subfamily A1 [Source:MGI Symbol;Acc:MGI:1915077]	12	84430717	84451004	-1
ENSMUSG00000035765	Dym	0.895473	-0.159278	0.00474923	0.143476	6107.65	5767.19	6252.63	6910.32	6916.01	6446.92	dymeclin [Source:MGI Symbol;Acc:MGI:1918480]	18	75018772	75286966	1
ENSMUSG00000038408	1700018A04Rik	0.843232	-0.245999	0.00476213	0.143704	1083.89	931.149	1006.02	1217.96	1269.89	1116.89	RIKEN cDNA 1700018A04 gene [Source:MGI Symbol;Acc:MGI:1916631]	13	31565492	31625792	-1
ENSMUSG00000028475	5430416O09Rik	1.31847	0.398867	0.0047927	0.14414	246.774	192.386	245.397	158.386	178.761	166.794	RIKEN cDNA 5430416O09 gene [Source:MGI Symbol;Acc:MGI:1918656]	4	43730034	43759462	1
ENSMUSG00000032334	Loxl1	1.20097	0.2642	0.00478789	0.14414	850.944	910.261	1034.89	738.401	777.562	794.912	lysyl oxidase-like 1 [Source:MGI Symbol;Acc:MGI:106096]	9	58287738	58313186	-1
ENSMUSG00000022587	Ly6e	1.30697	0.38623	0.00478485	0.14414	1795.49	2090.96	1464.61	1236.29	1212.25	1533.87	lymphocyte antigen 6 complex, locus E [Source:MGI Symbol;Acc:MGI:106651]	15	74955051	74959905	1
ENSMUSG00000035150	Eif2s3x	1.15448	0.207248	0.00480896	0.144468	905.192	993.812	996.024	849.857	833.242	812.858	eukaryotic translation initiation factor 2, subunit 3, structural gene X-linked [Source:MGI Symbol;Acc:MGI:1349431]	X	94188707	94212862	-1
ENSMUSG00000022962	Gart	1.12173	0.165725	0.00481695	0.144546	2057.16	2251.47	2189.7	1889.63	1936.09	1958.25	phosphoribosylglycinamide formyltransferase [Source:MGI Symbol;Acc:MGI:95654]	16	91621186	91646952	-1
ENSMUSG00000030814	Bcl7c	0.911182	-0.134189	0.00485605	0.144689	3238.91	3130.95	3263.45	3454.42	3507.82	3625.14	B cell CLL/lymphoma 7C [Source:MGI Symbol;Acc:MGI:1332237]	7	127661456	127708933	-1
ENSMUSG00000092329	Gm20388	1.28857	0.365771	0.00486845	0.144689	624.38	790.432	647.36	450.226	582.195	533.108	predicted gene 20388 [Source:MGI Symbol;Acc:MGI:5141853]	8	119910841	124345722	1
ENSMUSG00000054934	Kcnmb4	0.878803	-0.186388	0.00486277	0.144689	2539	2466.94	2342.93	2620.7	2887.53	2883.01	potassium large conductance calcium-activated channel, subfamily M, beta member 4 [Source:MGI Symbol;Acc:MGI:1913272]	10	116417861	116473878	-1
ENSMUSG00000018171	Vmp1	1.11539	0.157547	0.00486406	0.144689	1610.41	1680.91	1713.34	1498.8	1479.91	1500.09	vacuole membrane protein 1 [Source:MGI Symbol;Acc:MGI:1923159]	11	86583865	86683836	-1
ENSMUSG00000039110	Mycbpap	0.919528	-0.121035	0.00484004	0.144689	18880.3	19924.6	18907.8	21234	21131.9	20438.6	MYCBP associated protein [Source:MGI Symbol;Acc:MGI:2388726]	11	94501347	94521742	-1
ENSMUSG00000048445	Ccdc57	0.896663	-0.157363	0.00487021	0.144689	3280.39	3182.62	3121.32	3472.02	3483.4	3756.04	coiled-coil domain containing 57 [Source:MGI Symbol;Acc:MGI:1918526]	11	120826529	120932872	-1
ENSMUSG00000113175	AC117226,2	1.38107	0.465785	0.00484235	0.144689	58.5024	32.9805	2.22079	0	0	2.11132		13	4350397	4391265	-1
ENSMUSG00000023977	Ubr2	1.1147	0.156658	0.00484853	0.144689	1613.6	1566.57	1652.27	1442.34	1460.37	1425.14	ubiquitin protein ligase E3 component n-recognin 2 [Source:MGI Symbol;Acc:MGI:1861099]	17	46928292	47010532	-1
ENSMUSG00000036918	Ttc7	0.874588	-0.193325	0.00485187	0.144689	8483.91	7747.12	7641.73	9079.32	8618.63	9683.57	tetratricopeptide repeat domain 7 [Source:MGI Symbol;Acc:MGI:1920999]	17	87282886	87381769	1
ENSMUSG00000029009	Mthfr	0.907585	-0.139895	0.00488356	0.144926	3500.57	3569.59	3757.57	3969.18	3920.05	4054.79	5,10-methylenetetrahydrofolate reductase [Source:MGI Symbol;Acc:MGI:106639]	4	148039077	148059551	1
ENSMUSG00000026927	Sdccag3	0.924188	-0.113741	0.00489459	0.145	28051.4	27090.2	26873.8	29402.6	29001.3	30396.7	serologically defined colon cancer antigen 3 [Source:MGI Symbol;Acc:MGI:1915362]	2	26382802	26389316	-1
ENSMUSG00000028533	Izumo3	0.921905	-0.11731	0.00490587	0.145	8055.25	8153.88	7782.75	8530.1	8647.94	8868.6	IZUMO family member 3 [Source:MGI Symbol;Acc:MGI:1916564]	4	92144329	92147234	-1
ENSMUSG00000021846	Peli2	0.909276	-0.13721	0.00490106	0.145	9099.78	8576.03	9155.2	10129.4	9812.33	9592.78	pellino 2 [Source:MGI Symbol;Acc:MGI:1891445]	14	48120869	48260883	1
ENSMUSG00000034522	Zfp395	1.15959	0.213619	0.00490767	0.145	803.078	791.532	765.062	681.939	640.805	704.125	zinc finger protein 395 [Source:MGI Symbol;Acc:MGI:2682318]	14	65358676	65398930	1
ENSMUSG00000028478	Clta	1.14822	0.199399	0.0049302	0.145187	1012.62	1110.34	1082.63	917.318	960.231	904.701	clathrin, light polypeptide (Lca) [Source:MGI Symbol;Acc:MGI:894297]	4	44004452	44032846	1
ENSMUSG00000032370	Lactb	1.18008	0.238882	0.00492446	0.145187	677.564	738.763	679.561	622.544	563.635	576.39	lactamase, beta [Source:MGI Symbol;Acc:MGI:1933395]	9	66955388	66975484	-1
ENSMUSG00000063358	Mapk1	1.08742	0.12091	0.00492852	0.145187	4169.63	4123.66	4080.7	3881.92	3749.1	3734.93	mitogen-activated protein kinase 1 [Source:MGI Symbol;Acc:MGI:1346858]	16	16983382	17047453	1
ENSMUSG00000029119	Man2b2	0.907451	-0.140109	0.0049362	0.145204	12074.9	11465.1	11467	13398.3	12765.3	12451.5	mannosidase 2, alpha B2 [Source:MGI Symbol;Acc:MGI:1195262]	5	36806921	36830653	-1
ENSMUSG00000045411	2410002F23Rik	1.13577	0.183674	0.00495505	0.14544	2376.26	2546.09	2630.52	2143.34	2317.06	2173.6	RIKEN cDNA 2410002F23 gene [Source:MGI Symbol;Acc:MGI:1914226]	7	44246722	44252319	1
ENSMUSG00000034593	Myo5a	1.15522	0.208165	0.00495069	0.14544	2422	2822.03	2558.35	2162.41	2305.34	2262.28	myosin VA [Source:MGI Symbol;Acc:MGI:105976]	9	75071015	75223688	1
ENSMUSG00000052727	Map1b	1.16458	0.219804	0.00497918	0.145989	4520.64	4305.05	3908.59	3564.41	3437.49	3885.88	microtubule-associated protein 1B [Source:MGI Symbol;Acc:MGI:1306778]	13	99421464	99516602	-1
ENSMUSG00000068522	Aard	1.16029	0.214488	0.00498792	0.146086	6166.15	6976.47	7377.46	6036.26	5702.77	5869.47	alanine and arginine rich domain containing protein [Source:MGI Symbol;Acc:MGI:2181621]	15	52040107	52045722	1
ENSMUSG00000037752	Xkr8	0.823248	-0.280601	0.0050223	0.146669	5593.89	6107.99	4783.58	6206.38	7211.99	6807.95	X-linked Kx blood group related 8 [Source:MGI Symbol;Acc:MGI:2685877]	4	132724897	132732546	-1
ENSMUSG00000005474	Myl10	0.850064	-0.234357	0.00501939	0.146669	1765.71	2145.93	2072	2321.53	2382.51	2374.18	myosin, light chain 10, regulatory [Source:MGI Symbol;Acc:MGI:1891705]	5	136693146	136701094	1
ENSMUSG00000023092	Fhl1	1.17492	0.23256	0.00502423	0.146669	870.09	954.235	991.582	753.799	806.867	825.526	four and a half LIM domains 1 [Source:MGI Symbol;Acc:MGI:1298387]	X	56731787	56793346	1
ENSMUSG00000055805	Fmnl1	0.825952	-0.275869	0.00503221	0.146743	1287.05	1441.25	1157.03	1707.05	1529.73	1508.54	formin-like 1 [Source:MGI Symbol;Acc:MGI:1888994]	11	103171107	103198901	1
ENSMUSG00000030032	Wdr54	0.886955	-0.173067	0.00508049	0.147771	2183.74	2084.37	2096.42	2496.04	2431.35	2259.11	WD repeat domain 54 [Source:MGI Symbol;Acc:MGI:1922909]	6	83149361	83156397	-1
ENSMUSG00000015340	Cybb	1.38044	0.465129	0.00507798	0.147771	131.896	156.108	122.143	81.3927	102.568	98.1764	cytochrome b-245, beta polypeptide [Source:MGI Symbol;Acc:MGI:88574]	X	9435252	9487771	-1
ENSMUSG00000081638	Gm14594	0.691399	-0.532409	0.00508398	0.147771	80.8397	81.3519	72.1756	135.655	146.526	90.7868	predicted gene 14594 [Source:MGI Symbol;Acc:MGI:3705865]	X	54441739	54456930	1
ENSMUSG00000109737	Gm39566	0.887835	-0.171636	0.0051081	0.148311	30242.6	30238.7	27153.6	32929.6	31889.8	34098.9	predicted gene, 39566 [Source:MGI Symbol;Acc:MGI:5622451]	11	69810965	69815298	-1
ENSMUSG00000050310	Rictor	1.12597	0.171165	0.00512628	0.148679	2285.85	2324.03	2440.65	2182.94	2058.2	2001.53	RPTOR independent companion of MTOR, complex 2 [Source:MGI Symbol;Acc:MGI:1926007]	15	6708381	6800398	1
ENSMUSG00000078554	Fam229a	0.840176	-0.251237	0.00515914	0.14947	7433	6835.76	5926.18	8208.93	7635.93	8360.83	family with sequence similarity 229, member A [Source:MGI Symbol;Acc:MGI:1915483]	4	129491190	129491956	1
ENSMUSG00000063229	Ldha	0.907089	-0.140684	0.00518433	0.150038	53284	58515.1	54049.6	60582.6	61431.3	61035.1	lactate dehydrogenase A [Source:MGI Symbol;Acc:MGI:96759]	7	46841475	46855627	1
ENSMUSG00000029924	Slc37a3	1.17941	0.23806	0.00520271	0.150408	787.123	687.093	772.835	613.745	633.967	648.175	solute carrier family 37 (glycerol-3-phosphate transporter), member 3 [Source:MGI Symbol;Acc:MGI:1919394]	6	39334773	39377675	-1
ENSMUSG00000066361	Serpina3c	1.19008	0.251058	0.00523623	0.151214	893.491	974.024	894.978	742.067	719.929	845.584	serine (or cysteine) peptidase inhibitor, clade A, member 3C [Source:MGI Symbol;Acc:MGI:102848]	12	104146382	104153870	-1
ENSMUSG00000048772	Tmem53	0.856822	-0.222932	0.00525207	0.151509	11612.2	10387.8	9712.62	12233.8	11849	13110.2	transmembrane protein 53 [Source:MGI Symbol;Acc:MGI:1916027]	4	117251951	117268582	1
ENSMUSG00000030200	Bcl2l14	0.911431	-0.133794	0.00526928	0.151791	35481.2	35259.4	33130.8	37313.1	37539.8	39231.5	BCL2-like 14 (apoptosis facilitator) [Source:MGI Symbol;Acc:MGI:1914063]	6	134396318	134438736	1
ENSMUSG00000031622	Sin3b	1.07628	0.106047	0.00527831	0.151791	12337.6	12761.2	12829.5	11576.1	11715.2	11935.3	transcriptional regulator, SIN3B (yeast) [Source:MGI Symbol;Acc:MGI:107158]	8	72723285	72758201	1
ENSMUSG00000059248	2009-09-01	1.11627	0.158684	0.00527879	0.151791	2757.06	2830.83	2945.88	2621.43	2570.06	2435.41	septin 9 [Source:MGI Symbol;Acc:MGI:1858222]	11	117199661	117362325	1
ENSMUSG00000026748	Plxdc2	1.23129	0.300176	0.00530036	0.152002	345.696	355.09	327.566	283.041	289.144	251.247	plexin domain containing 2 [Source:MGI Symbol;Acc:MGI:1914698]	2	16356304	16755839	1
ENSMUSG00000020457	Drg1	0.933783	-0.0988413	0.00529459	0.152002	7723.38	7937.3	7861.59	8335.06	8381.26	8486.45	developmentally regulated GTP binding protein 1 [Source:MGI Symbol;Acc:MGI:1343297]	11	3187360	3266415	-1
ENSMUSG00000067370	B3galt4	0.827401	-0.273341	0.00530311	0.152002	346.76	323.209	355.326	412.83	398.549	440.21	UDP-Gal:betaGlcNAc beta 1,3-galactosyltransferase, polypeptide 4 [Source:MGI Symbol;Acc:MGI:1859517]	17	33949909	33951477	-1
ENSMUSG00000003411	Rab3b	1.31588	0.396032	0.00531291	0.152093	309.531	318.811	295.365	264.71	227.603	184.741	RAB3B, member RAS oncogene family [Source:MGI Symbol;Acc:MGI:1917158]	4	108879063	108943324	1
ENSMUSG00000069036	Sry	0.649041	-0.623617	0.00531764	0.152093	6.38208	3.29805	2.22079	12.4656	16.6062	14.7792	sex determining region of Chr Y [Source:MGI Symbol;Acc:MGI:98660]	Y	2662471	2663658	-1
ENSMUSG00000074480	Mex3a	1.23061	0.29937	0.00532491	0.15214	396.753	443.038	440.827	326.304	377.059	325.143	mex3 RNA binding family member A [Source:MGI Symbol;Acc:MGI:1919890]	3	88532395	88541396	1
ENSMUSG00000025359	Pmel	0.882626	-0.180125	0.00534098	0.152413	1016.88	994.911	1017.12	1186.43	1146.81	1103.16	premelanosome protein [Source:MGI Symbol;Acc:MGI:98301]	10	128704195	128720238	1
ENSMUSG00000020435	Osbp2	0.892768	-0.163643	0.00535718	0.152413	63529.4	61331.6	56303.7	67910.1	66120.1	69273.5	oxysterol binding protein 2 [Source:MGI Symbol;Acc:MGI:1921559]	11	3703731	3863903	-1
ENSMUSG00000040385	Ppp1ca	1.13614	0.184147	0.00534883	0.152413	1712.52	1880.99	1707.79	1593.39	1509.21	1548.65	protein phosphatase 1, catalytic subunit, alpha isoform [Source:MGI Symbol;Acc:MGI:103016]	19	4192158	4195419	1
ENSMUSG00000031357	Syap1	1.12919	0.175289	0.0053562	0.152413	2311.38	2322.93	2196.36	2125.01	1931.21	1974.08	synapse associated protein 1 [Source:MGI Symbol;Acc:MGI:1914293]	X	162857057	162888447	-1
ENSMUSG00000004455	Ppp1cc	0.933417	-0.099406	0.00538139	0.15294	62243.4	65127.7	64316.3	67644.7	68534.9	69268.2	protein phosphatase 1, catalytic subunit, gamma isoform [Source:MGI Symbol;Acc:MGI:104872]	5	122158278	122175273	1
ENSMUSG00000023978	Prph2	1.27477	0.350239	0.00539875	0.153271	257.411	218.771	245.397	195.783	173.877	183.685	peripherin 2 [Source:MGI Symbol;Acc:MGI:102791]	17	46910459	46924933	1
ENSMUSG00000035696	Rnf38	0.917054	-0.124922	0.00541091	0.153454	35871.5	33909.4	33626.1	37510.3	36861.9	38483	ring finger protein 38 [Source:MGI Symbol;Acc:MGI:1920719]	4	44126210	44233789	-1
ENSMUSG00000046085	4931422A03Rik	0.888275	-0.170922	0.00542908	0.153483	1364.7	1313.72	1261.41	1473.87	1518	1453.64	RIKEN cDNA 4931422A03 gene [Source:MGI Symbol;Acc:MGI:1918236]	2	103966943	104028361	-1
ENSMUSG00000029765	Plxna4	0.818189	-0.289494	0.00541896	0.153483	294.639	282.533	290.923	340.97	384.874	348.368	plexin A4 [Source:MGI Symbol;Acc:MGI:2179061]	6	32144268	32588192	-1
ENSMUSG00000020271	Fbxw11	1.13294	0.18007	0.00542506	0.153483	1730.61	1776.55	1782.18	1572.13	1627.41	1454.7	F-box and WD-40 domain protein 11 [Source:MGI Symbol;Acc:MGI:2144023]	11	32642724	32746816	1
ENSMUSG00000081087	Rps15a-ps7	0.640023	-0.643805	0.00544635	0.153639	10.6368	5.49675	4.44158	20.5315	20.5136	17.9462	ribosomal protein S15A, pseudogene 7 [Source:MGI Symbol;Acc:MGI:3650538]	2	152185291	152185682	-1
ENSMUSG00000018974	Sart3	1.10827	0.148313	0.00544645	0.153639	1637	1644.63	1655.6	1477.53	1514.1	1456.81	squamous cell carcinoma antigen recognized by T cells 3 [Source:MGI Symbol;Acc:MGI:1858230]	5	113742446	113772510	-1
ENSMUSG00000005413	Hmox1	1.27908	0.35511	0.00545176	0.153639	646.718	859.691	769.503	571.216	649.597	519.385	heme oxygenase 1 [Source:MGI Symbol;Acc:MGI:96163]	8	75093621	75100589	1
ENSMUSG00000064370	mt-Cytb	1.11824	0.161225	0.00546031	0.153718	101868	110158	106988	100581	91554	92632.1	mitochondrially encoded cytochrome b [Source:MGI Symbol;Acc:MGI:102501]	MT	14145	15288	1
ENSMUSG00000026203	Dnajb2	0.919482	-0.121107	0.00547765	0.153884	14740.5	15300.7	14999.2	16107	15964.4	16953.9	DnaJ heat shock protein family (Hsp40) member B2 [Source:MGI Symbol;Acc:MGI:1928739]	1	75236406	75245692	1
ENSMUSG00000040260	Daam2	1.18624	0.246394	0.00547537	0.153884	7086.24	6320.16	7266.42	6031.13	6127.7	5149.51	dishevelled associated activator of morphogenesis 2 [Source:MGI Symbol;Acc:MGI:1923691]	17	49456022	49564337	-1
ENSMUSG00000070568	Slc6a21	0.885767	-0.175001	0.00549526	0.153896	26981.3	25996.3	28375	32142.8	31210.9	28696	solute carrier family 6 member 21 [Source:MGI Symbol;Acc:MGI:1923963]	7	45277513	45288998	1
ENSMUSG00000020181	Nav3	0.669775	-0.578251	0.00549327	0.153896	55.3114	37.3779	53.2989	106.324	70.3323	76.0075	neuron navigator 3 [Source:MGI Symbol;Acc:MGI:2183703]	10	109681259	110456204	-1
ENSMUSG00000071788	Gm14525	0.774005	-0.369585	0.00548659	0.153896	266.984	250.652	226.52	367.367	283.283	333.589	predicted gene 14525 [Source:MGI Symbol;Acc:MGI:3802008]	X	26672777	26702638	-1
ENSMUSG00000021466	Ptch1	1.15618	0.20936	0.00550655	0.154051	922.211	1008.1	977.147	860.123	851.802	789.634	patched 1 [Source:MGI Symbol;Acc:MGI:105373]	13	63508328	63573598	-1
ENSMUSG00000018377	Vezf1	1.12947	0.17564	0.00554323	0.154885	1051.98	1046.58	1011.57	927.584	905.528	913.146	vascular endothelial zinc finger 1 [Source:MGI Symbol;Acc:MGI:1313291]	11	88068279	88084729	1
ENSMUSG00000069308	Hist1h2bp	0.865558	-0.208298	0.00555942	0.154885	2059.28	1943.65	1804.39	2235	2371.76	2129.27	histone cluster 1, H2bp [Source:MGI Symbol;Acc:MGI:2448409]	13	21787461	21789213	1
ENSMUSG00000037627	Rgs22	0.912081	-0.132766	0.00555094	0.154885	29141.6	30505.9	27849.8	32110.5	31684.7	32231.4	regulator of G-protein signalling 22 [Source:MGI Symbol;Acc:MGI:3613651]	15	36009479	36140400	-1
ENSMUSG00000055491	Pprc1	1.13135	0.178048	0.00555849	0.154885	1126.44	1131.23	1083.74	1006.78	984.652	952.205	peroxisome proliferative activated receptor, gamma, coactivator-related 1 [Source:MGI Symbol;Acc:MGI:2385096]	19	46044886	46072915	1
ENSMUSG00000054320	Lrrc36	0.917478	-0.124254	0.00556889	0.154988	7323.44	7423.91	7099.86	8100.41	8043.28	7683.09	leucine rich repeat containing 36 [Source:MGI Symbol;Acc:MGI:2448585]	8	105413571	105464086	1
ENSMUSG00000031255	Sytl4	1.21235	0.277806	0.0055972	0.155615	1121.12	1121.34	1338.03	1010.44	1021.77	889.921	synaptotagmin-like 4 [Source:MGI Symbol;Acc:MGI:1351606]	X	133936385	133981812	-1
ENSMUSG00000017830	Dhx58	0.898718	-0.15406	0.00560989	0.155807	3105.95	3283.76	3356.72	3543.88	3563.5	3757.09	DEXH (Asp-Glu-X-His) box polypeptide 58 [Source:MGI Symbol;Acc:MGI:1931560]	11	100694884	100704271	-1
ENSMUSG00000032407	U2surp	1.12363	0.168167	0.00564822	0.1561	3932.43	4126.96	4394.94	3763.13	3728.59	3566.02	U2 snRNP-associated SURP domain containing [Source:MGI Symbol;Acc:MGI:1915208]	9	95456898	95511996	-1
ENSMUSG00000042506	Usp22	1.16034	0.214546	0.00563927	0.1561	1981.64	1932.66	2127.52	1851.5	1726.07	1601.44	ubiquitin specific peptidase 22 [Source:MGI Symbol;Acc:MGI:2144157]	11	61151785	61175055	-1
ENSMUSG00000100789	Gm29508	0.849659	-0.235044	0.00563502	0.1561	924.338	886.076	772.835	1025.84	1014.93	1017.66	predicted gene 29508 [Source:MGI Symbol;Acc:MGI:5580214]	12	103312367	103314769	-1
ENSMUSG00000044526	Znrf4	0.858196	-0.220621	0.00564569	0.1561	19181.3	18164.6	15898.6	20998.6	19817.1	21522.8	zinc and ring finger 4 [Source:MGI Symbol;Acc:MGI:1341258]	17	56511248	56512483	-1
ENSMUSG00000025246	Tbl1x	1.15944	0.213428	0.00564951	0.1561	1716.78	1743.57	1871.01	1594.12	1581.5	1398.75	transducin (beta)-like 1 X-linked [Source:MGI Symbol;Acc:MGI:1336172]	X	77511013	77662983	1
ENSMUSG00000042099	Kank3	0.920518	-0.119482	0.00565737	0.156156	4740.82	4797.56	4796.9	5045.62	5216.31	5328.97	KN motif and ankyrin repeat domains 3 [Source:MGI Symbol;Acc:MGI:1098615]	17	33810520	33822918	1
ENSMUSG00000059742	Kcnh7	0.641259	-0.64102	0.00568775	0.156673	9.57312	13.1922	12.2143	24.9311	24.4209	29.5585	potassium voltage-gated channel, subfamily H (eag-related), member 7 [Source:MGI Symbol;Acc:MGI:2159566]	2	62693414	63184287	-1
ENSMUSG00000036832	Lpar3	1.13681	0.184991	0.00568218	0.156673	1637	1705.09	1643.38	1546.46	1384.18	1437.81	lysophosphatidic acid receptor 3 [Source:MGI Symbol;Acc:MGI:1929469]	3	146220963	146286186	1
ENSMUSG00000017119	Nbr1	0.890555	-0.167223	0.00569496	0.156711	63541.1	63594.1	57190.9	70202.3	66505	70689.1	neighbor of Brca1 gene 1 [Source:MGI Symbol;Acc:MGI:108498]	11	101552149	101581951	1
ENSMUSG00000037625	Cldn11	1.09204	0.127022	0.00570166	0.156735	4511.07	4312.75	4376.06	4131.23	3954.24	3987.23	claudin 11 [Source:MGI Symbol;Acc:MGI:106925]	3	31149920	31164324	1
ENSMUSG00000110356	Gm35453	1.52887	0.612464	0.00571031	0.156812	78.7123	89.0473	46.6366	30.7972	45.9113	35.8924	predicted gene, 35453 [Source:MGI Symbol;Acc:MGI:5594612]	8	15580279	15583962	-1
ENSMUSG00000031706	Rfx1	0.892481	-0.164107	0.00572333	0.157009	9200.83	8744.23	8628.88	10236.4	10272.4	9319.37	regulatory factor X, 1 (influences HLA class II expression) [Source:MGI Symbol;Acc:MGI:105982]	8	84066834	84096992	1
ENSMUSG00000003131	Pafah1b2	0.936968	-0.0939284	0.00573177	0.157029	13291.7	12939.3	12983.8	13966.6	13794.9	14107.8	platelet-activating factor acetylhydrolase, isoform 1b, subunit 2 [Source:MGI Symbol;Acc:MGI:108415]	9	45962859	46012690	-1
ENSMUSG00000020773	Trim47	1.22019	0.287111	0.00573578	0.157029	379.734	403.461	381.976	327.037	286.213	330.422	tripartite motif-containing 47 [Source:MGI Symbol;Acc:MGI:1917374]	11	116105752	116127210	-1
ENSMUSG00000040713	Creg1	1.10217	0.140347	0.00580863	0.157302	3175.09	3369.51	3372.27	2941.87	2987.17	3060.36	cellular repressor of E1A-stimulated genes 1 [Source:MGI Symbol;Acc:MGI:1344382]	1	165763746	165775308	1
ENSMUSG00000040629	Mael	0.93788	-0.0925252	0.00582655	0.157302	78757	81263.9	80747.9	86804.2	84185.8	85807.2	maelstrom spermatogenic transposon silencer [Source:MGI Symbol;Acc:MGI:2138453]	1	166201201	166238747	-1
ENSMUSG00000038034	Igsf8	1.16023	0.214409	0.0058002	0.157302	1332.79	1407.17	1209.22	1141.7	1151.69	1094.72	immunoglobulin superfamily, member 8 [Source:MGI Symbol;Acc:MGI:2154090]	1	172261641	172319841	1
ENSMUSG00000107215	Gm43197	1.38958	0.474647	0.00581167	0.157302	121.26	123.127	101.046	88.7254	68.3786	74.9519	predicted gene 43197 [Source:MGI Symbol;Acc:MGI:5663334]	6	3336772	3339354	-1
ENSMUSG00000015766	Eps8	1.18283	0.242244	0.00583056	0.157302	720.111	792.631	748.406	679.739	622.245	593.281	epidermal growth factor receptor pathway substrate 8 [Source:MGI Symbol;Acc:MGI:104684]	6	137477245	137654876	-1
ENSMUSG00000030530	Furin	1.17249	0.229579	0.00582164	0.157302	1001.99	1097.15	1017.12	818.327	941.671	886.754	furin (paired basic amino acid cleaving enzyme) [Source:MGI Symbol;Acc:MGI:97513]	7	80388585	80405436	-1
ENSMUSG00000069972	Rps13-ps2	0.775446	-0.366902	0.0058336	0.157302	247.837	212.174	222.079	317.505	257.885	326.199	ribosomal protein S13, pseudogene 2 [Source:MGI Symbol;Acc:MGI:3704295]	7	88530446	88530898	-1
ENSMUSG00000036862	Dchs1	0.826096	-0.275619	0.00579491	0.157302	1621.05	1309.33	1390.21	1885.96	1769.05	1623.61	dachsous 1 (Drosophila) [Source:MGI Symbol;Acc:MGI:2685011]	7	105752990	105787654	-1
ENSMUSG00000030877	Mfsd13b	0.915159	-0.127905	0.00577267	0.157302	6529.93	6429	6170.46	7040.84	7107.47	6771	major facilitator superfamily domain containing 13B [Source:MGI Symbol;Acc:MGI:1921716]	7	120982509	121014787	1
ENSMUSG00000025875	Tspan17	1.166	0.221573	0.00582511	0.157302	767.977	819.015	756.179	679.739	627.129	692.513	tetraspanin 17 [Source:MGI Symbol;Acc:MGI:1921507]	13	54789377	54796776	1
ENSMUSG00000097690	4930505N22Rik	0.802561	-0.317317	0.00581071	0.157302	194.653	214.373	202.092	254.444	250.07	269.193	RIKEN cDNA 4930505N22 gene [Source:MGI Symbol;Acc:MGI:1922306]	19	45998137	46013386	1
ENSMUSG00000035476	Tab3	1.1314	0.178113	0.00579538	0.157302	1271.1	1344.5	1282.51	1190.83	1128.25	1113.72	TGF-beta activated kinase 1/MAP3K7 binding protein 3 [Source:MGI Symbol;Acc:MGI:1913974]	X	85574022	85634469	1
ENSMUSG00000015668	Pdzd11	1.26972	0.344505	0.00576872	0.157302	411.644	546.377	488.574	398.898	366.314	349.423	PDZ domain containing 11 [Source:MGI Symbol;Acc:MGI:1919871]	X	100622883	100626568	-1
ENSMUSG00000059493	Nhs	1.2652	0.339365	0.00583201	0.157302	229.755	209.976	238.735	167.918	180.715	178.407	NHS actin remodeling regulator [Source:MGI Symbol;Acc:MGI:2684894]	X	161833296	162159730	-1
ENSMUSG00000101108	Gm29038	0.667559	-0.583033	0.00581747	0.157302	41.4835	27.4837	44.4158	65.2608	79.1238	55.95	predicted gene 29038 [Source:MGI Symbol;Acc:MGI:5579744]	Y	4164028	4164705	-1
ENSMUSG00000023284	Zfp605	1.31199	0.391752	0.005841	0.157344	199.972	229.764	209.865	179.651	140.665	149.904	zinc finger protein 605 [Source:MGI Symbol;Acc:MGI:2444933]	5	110110092	110129794	1
ENSMUSG00000025500	Lmntd2	0.920713	-0.119176	0.00587297	0.158046	11089.9	10406.4	10448.8	11557.8	11540.4	11624.9	lamin tail domain containing 2 [Source:MGI Symbol;Acc:MGI:1919250]	7	141209992	141214080	-1
ENSMUSG00000031217	Efnb1	0.757291	-0.40108	0.00587883	0.158046	526.522	570.562	416.398	613.012	816.636	639.73	ephrin B1 [Source:MGI Symbol;Acc:MGI:102708]	X	99136130	99148991	1
ENSMUSG00000016319	Slc25a5	1.16132	0.215762	0.00588583	0.158076	2230.54	2513.11	2565.01	2193.94	2097.27	1969.86	solute carrier family 25 (mitochondrial carrier, adenine nucleotide translocator), member 5 [Source:MGI Symbol;Acc:MGI:1353496]	X	36795651	36798807	1
ENSMUSG00000025423	Pias2	0.922216	-0.116823	0.00589285	0.158106	36009.8	35778.3	37805.6	40606.9	39333.3	38971.8	protein inhibitor of activated STAT 2 [Source:MGI Symbol;Acc:MGI:1096566]	18	77065208	77155708	1
ENSMUSG00000008435	Rdh13	1.25449	0.327099	0.00592046	0.158688	221.245	223.168	242.066	179.651	179.738	178.407	retinol dehydrogenase 13 (all-trans and 9-cis) [Source:MGI Symbol;Acc:MGI:1918732]	7	4424770	4445649	-1
ENSMUSG00000029151	Slc30a3	0.895587	-0.159095	0.00593065	0.158803	8453.07	7482.17	8103.66	8945.87	8981.04	8962.55	solute carrier family 30 (zinc transporter), member 3 [Source:MGI Symbol;Acc:MGI:1345280]	5	31086106	31108237	-1
ENSMUSG00000044863	Defb36	1.1376	0.185987	0.00595145	0.158888	1103.04	1085.06	1026	917.318	934.833	968.04	defensin beta 36 [Source:MGI Symbol;Acc:MGI:2385956]	2	152604327	152612729	1
ENSMUSG00000028266	Lmo4	1.19831	0.260998	0.00594934	0.158888	506.312	507.9	525.217	447.293	438.6	385.316	LIM domain only 4 [Source:MGI Symbol;Acc:MGI:109360]	3	144188530	144205220	-1
ENSMUSG00000086241	4930483K19Rik	0.855129	-0.225786	0.00595156	0.158888	595.661	560.668	564.08	670.207	710.16	641.841	RIKEN cDNA 4930483K19 gene [Source:MGI Symbol;Acc:MGI:1922203]	10	76545871	76562226	-1
ENSMUSG00000018593	Sparc	1.10245	0.140719	0.00596556	0.159103	19684.5	21093.2	20987.6	18353.7	19392.2	18212.2	secreted acidic cysteine rich glycoprotein [Source:MGI Symbol;Acc:MGI:98373]	11	55394500	55423183	-1
ENSMUSG00000041961	Znrf3	0.869824	-0.201205	0.00603207	0.160718	1865.69	1975.53	2070.89	2316.39	2386.41	2115.54	zinc and ring finger 3 [Source:MGI Symbol;Acc:MGI:3039616]	11	5276324	5444847	-1
ENSMUSG00000078127	Fam170b	0.909289	-0.137189	0.00603824	0.160722	9966.68	10092	9548.28	10892	11262.9	10440.5	family with sequence similarity 170, member B [Source:MGI Symbol;Acc:MGI:2145650]	14	32833962	32836789	1
ENSMUSG00000039577	Nphp4	0.899774	-0.152366	0.00606277	0.161216	1796.56	1679.81	1700.01	1943.89	1896.04	1921.3	nephronophthisis 4 (juvenile) homolog (human) [Source:MGI Symbol;Acc:MGI:2384210]	4	152476706	152563183	1
ENSMUSG00000055322	Tns1	0.928123	-0.107612	0.00607885	0.161483	34567.5	33026.7	32704.4	36461.7	35696.6	35964.2	tensin 1 [Source:MGI Symbol;Acc:MGI:104552]	1	73910231	74124449	-1
ENSMUSG00000107412	Gm20383	1.52798	0.611621	0.00608891	0.161591	42.5472	57.1662	68.8445	35.1969	31.2588	20.0575	predicted gene, 20383 [Source:MGI Symbol;Acc:MGI:5012568]	6	81984321	81992413	1
ENSMUSG00000020614	Fam20a	0.871983	-0.197629	0.00611061	0.162007	2552.83	2830.83	2748.23	2903.74	3188.4	3270.43	family with sequence similarity 20, member A [Source:MGI Symbol;Acc:MGI:2388266]	11	109669749	109722279	-1
ENSMUSG00000029788	Cpa5	0.897252	-0.156415	0.00613685	0.162505	6194.87	5906.81	5529.76	6680.8	6500.85	6500.75	carboxypeptidase A5 [Source:MGI Symbol;Acc:MGI:1921899]	6	30611010	30631745	1
ENSMUSG00000043541	Casc1	0.915042	-0.12809	0.0061415	0.162505	4349.39	4390.8	4600.36	4937.83	4899.81	4750.47	cancer susceptibility candidate 1 [Source:MGI Symbol;Acc:MGI:2444480]	6	145174834	145211005	-1
ENSMUSG00000018666	Cbx1	1.11967	0.163071	0.0061589	0.162805	2551.77	2781.35	2823.73	2394.12	2426.46	2451.24	chromobox 1 [Source:MGI Symbol;Acc:MGI:105369]	11	96789127	96808640	1
ENSMUSG00000026288	Inpp5d	0.86333	-0.212016	0.00619033	0.162891	945.612	1046.58	1041.55	1207.69	1105.78	1214.01	inositol polyphosphate-5-phosphatase D [Source:MGI Symbol;Acc:MGI:107357]	1	87620312	87720507	1
ENSMUSG00000028035	Dnajb4	0.940082	-0.0891414	0.00620648	0.162891	15604.2	15362.3	15877.5	16623.9	16630.6	16589.7	DnaJ heat shock protein family (Hsp40) member B4 [Source:MGI Symbol;Acc:MGI:1914285]	3	152178511	152210302	-1
ENSMUSG00000035212	Leprot	1.16433	0.219501	0.006175	0.162891	1092.4	1180.7	1011.57	954.715	942.648	908.923	leptin receptor overlapping transcript [Source:MGI Symbol;Acc:MGI:2687005]	4	101647718	101659364	1
ENSMUSG00000059070	Rpl18	0.904946	-0.144097	0.00619959	0.162891	7562.77	8006.56	7368.58	8394.45	8249.39	8738.75	ribosomal protein L18 [Source:MGI Symbol;Acc:MGI:98003]	7	45715457	45720836	1
ENSMUSG00000030556	Lrrc28	0.904897	-0.144175	0.0061711	0.162891	14886.2	14627.9	13802.2	16372.4	16241.9	15313.4	leucine rich repeat containing 28 [Source:MGI Symbol;Acc:MGI:1915689]	7	67513410	67645268	-1
ENSMUSG00000085837	Kcnmb4os2	0.836645	-0.257313	0.00620129	0.162891	425.472	410.057	373.093	488.356	467.905	500.383	potassium large conductance calcium-activated channel, subfamily M, beta member 4, opposite strand 2 [Source:MGI Symbol;Acc:MGI:1918263]	10	116473163	116475319	1
ENSMUSG00000049892	Rasd1	1.19463	0.256565	0.00621674	0.162891	645.654	703.584	602.944	554.35	558.751	506.717	RAS, dexamethasone-induced 1 [Source:MGI Symbol;Acc:MGI:1270848]	11	59963181	59964944	-1
ENSMUSG00000058794	Nfe2	0.743715	-0.427178	0.00621111	0.162891	193.59	171.499	138.799	218.514	219.788	271.305	nuclear factor, erythroid derived 2 [Source:MGI Symbol;Acc:MGI:97308]	15	103248212	103258403	-1
ENSMUSG00000042386	Tex13b	1.18113	0.240163	0.00618158	0.162891	642.463	659.61	701.769	585.148	578.287	519.385	testis expressed 13B [Source:MGI Symbol;Acc:MGI:1890544]	X	140808307	140813433	-1
ENSMUSG00000060098	Prmt7	0.936032	-0.0953704	0.00624487	0.163468	7825.49	7905.42	7812.74	8511.77	8310.93	8334.44	protein arginine N-methyltransferase 7 [Source:MGI Symbol;Acc:MGI:2384879]	8	106210936	106252794	1
ENSMUSG00000030650	Tmc5	0.894902	-0.160199	0.0062585	0.163665	8407.33	8502.37	8541.15	9748.06	9911.96	8826.37	transmembrane channel-like gene family 5 [Source:MGI Symbol;Acc:MGI:1921674]	7	118597297	118675086	1
ENSMUSG00000029769	Ccdc136	0.93316	-0.099804	0.0062659	0.1637	138541	143754	139796	153026	152136	147352	coiled-coil domain containing 136 [Source:MGI Symbol;Acc:MGI:1918128]	6	29396309	29426994	1
ENSMUSG00000112241	Sumo3	1.36712	0.451137	0.0062815	0.163948	142.533	168.2	121.033	94.5915	96.7069	108.733	small ubiquitin-like modifier 3 [Source:MGI Symbol;Acc:MGI:1336201]	10	77606197	77641543	1
ENSMUSG00000084401	Gm12586	0.717384	-0.479183	0.00635242	0.165638	131.896	112.134	98.8251	150.32	153.363	210.076	predicted gene 12586 [Source:MGI Symbol;Acc:MGI:3649692]	11	121856773	121861227	1
ENSMUSG00000003531	Dgcr6	0.909158	-0.137397	0.00639464	0.166577	7525.54	7044.63	6875.56	7928.82	7811.76	7875.22	DiGeorge syndrome critical region gene 6 [Source:MGI Symbol;Acc:MGI:1202877]	16	18052860	18071632	1
ENSMUSG00000100372	1700003I22Rik	1.22081	0.287839	0.00641868	0.166598	832.862	811.32	906.082	726.668	741.419	594.337	RIKEN cDNA 1700003I22 gene [Source:MGI Symbol;Acc:MGI:1916606]	1	56018978	56020203	1
ENSMUSG00000044468	Fam46c	0.895486	-0.159258	0.00642437	0.166598	51543.8	52068.5	46540	55239.3	55334.9	57405.7	family with sequence similarity 46, member C [Source:MGI Symbol;Acc:MGI:1921895]	3	100451628	100489324	-1
ENSMUSG00000029246	Ppat	1.12733	0.172908	0.00642647	0.166598	1182.81	1221.38	1252.52	1094.77	1096.99	1041.94	phosphoribosyl pyrophosphate amidotransferase [Source:MGI Symbol;Acc:MGI:2387203]	5	76913249	76951578	-1
ENSMUSG00000029432	Gbas	1.14884	0.200182	0.00640342	0.166598	1084.95	1213.68	1083.74	974.513	985.628	973.319	glioblastoma amplified sequence [Source:MGI Symbol;Acc:MGI:1278343]	5	129725063	129758327	1
ENSMUSG00000038756	Ttll6	0.90474	-0.144425	0.0064179	0.166598	11843	12066.5	12853.9	13814.8	13813.5	13055.3	tubulin tyrosine ligase-like family, member 6 [Source:MGI Symbol;Acc:MGI:2683461]	11	96133786	96165451	1
ENSMUSG00000046341	Gm11223	1.21018	0.275225	0.00643749	0.166723	635.017	653.014	767.283	577.815	529.446	573.223	predicted gene 11223 [Source:MGI Symbol;Acc:MGI:3651631]	4	69925630	69926079	-1
ENSMUSG00000045336	Hsfy2	0.9303	-0.104231	0.00645552	0.167029	9187.01	8924.52	8937.56	9823.59	9774.23	9488.27	heat shock transcription factor, Y-linked 2 [Source:MGI Symbol;Acc:MGI:1918316]	1	56636044	56637435	-1
ENSMUSG00000027465	Tbc1d20	0.920644	-0.119285	0.00646691	0.167162	20953.4	20142.3	19907.2	22262.7	21427.9	22620.7	TBC1 domain family, member 20 [Source:MGI Symbol;Acc:MGI:1914481]	2	152293828	152313996	1
ENSMUSG00000028048	Gba	1.15861	0.21239	0.00650193	0.167642	712.666	748.657	695.107	621.078	638.851	592.225	glucosidase, beta, acid [Source:MGI Symbol;Acc:MGI:95665]	3	89202928	89208966	1
ENSMUSG00000028139	Riiad1	0.829232	-0.270153	0.0065012	0.167642	3785.64	4447.97	3504.4	4458.27	4706.4	5126.29	regulatory subunit of type II PKA R-subunit (RIIa) domain containing 1 [Source:MGI Symbol;Acc:MGI:1913603]	3	94464983	94480341	-1
ENSMUSG00000044444	Pfn3	0.856555	-0.223382	0.00650421	0.167642	1162.6	1152.12	998.245	1260.49	1280.63	1349.13	profilin 3 [Source:MGI Symbol;Acc:MGI:2178800]	13	55414753	55415166	-1
ENSMUSG00000039463	Slc9a8	0.914755	-0.128543	0.00653529	0.168234	3207	3226.59	3253.46	3468.36	3473.63	3662.08	solute carrier family 9 (sodium/hydrogen exchanger), member 8 [Source:MGI Symbol;Acc:MGI:1924281]	2	167421712	167477000	1
ENSMUSG00000030754	Copb1	1.11534	0.157488	0.00654594	0.168234	5819.39	6142.07	6210.44	5583.1	5559.18	5116.78	coatomer protein complex, subunit beta 1 [Source:MGI Symbol;Acc:MGI:1917599]	7	114215559	114254711	-1
ENSMUSG00000032226	Gcnt3	0.853316	-0.228848	0.00654268	0.168234	1167.92	1238.97	1394.66	1542.06	1505.31	1429.36	glucosaminyl (N-acetyl) transferase 3, mucin type [Source:MGI Symbol;Acc:MGI:1919327]	9	70031496	70038088	-1
ENSMUSG00000110447	Gm45851	0.854064	-0.227584	0.00657	0.16867	1411.5	1333.51	1383.55	1734.18	1454.51	1669	predicted gene 45851 [Source:MGI Symbol;Acc:MGI:5804966]	8	95593422	95621509	1
ENSMUSG00000046402	Rbp1	1.2157	0.281783	0.00657547	0.16867	325.486	353.991	339.781	289.641	264.723	273.416	retinol binding protein 1, cellular [Source:MGI Symbol;Acc:MGI:97876]	9	98422961	98446575	1
ENSMUSG00000040374	Pex2	1.14841	0.199633	0.00658925	0.168862	748.831	803.625	806.146	689.272	673.041	683.012	peroxisomal biogenesis factor 2 [Source:MGI Symbol;Acc:MGI:107486]	3	5560188	5576239	-1
ENSMUSG00000028878	Fam76a	0.91326	-0.130903	0.00664457	0.169295	15171.3	14247.6	14711.6	16015.3	16707.8	15647	family with sequence similarity 76, member A [Source:MGI Symbol;Acc:MGI:2385211]	4	132899213	132922558	-1
ENSMUSG00000058183	Mmel1	0.863494	-0.211742	0.00664056	0.169295	12248.3	11626.7	12276.5	14428.5	15082.4	12534.9	membrane metallo-endopeptidase-like 1 [Source:MGI Symbol;Acc:MGI:1351603]	4	154869585	154895528	1
ENSMUSG00000049008	BB014433	0.870432	-0.200197	0.00661976	0.169295	17444.4	16412.2	14528.4	18454.9	18554	18783.4	expressed sequence BB014433 [Source:MGI Symbol;Acc:MGI:2142823]	8	15041444	15046078	-1
ENSMUSG00000031834	Pik3r2	0.890935	-0.166608	0.00664711	0.169295	1719.97	1607.25	1598.97	1882.3	1778.82	1879.07	phosphatidylinositol 3-kinase, regulatory subunit, polypeptide 2 (p85 beta) [Source:MGI Symbol;Acc:MGI:1098772]	8	70768176	70776713	-1
ENSMUSG00000031913	Vps4a	0.9251	-0.112318	0.00662736	0.169295	12694	13155.9	12772.9	13824.3	13612.2	14342.2	vacuolar protein sorting 4A [Source:MGI Symbol;Acc:MGI:1890520]	8	107031222	107045755	1
ENSMUSG00000014470	Rnf166	0.882055	-0.18106	0.00665025	0.169295	4834.43	4508.43	4742.49	5439.38	4945.73	5626.67	ring finger protein 166 [Source:MGI Symbol;Acc:MGI:1915968]	8	122466147	122476064	-1
ENSMUSG00000033713	Foxn3	1.12936	0.175504	0.00662861	0.169295	1477.45	1483.02	1378	1237.02	1318.73	1279.46	forkhead box N3 [Source:MGI Symbol;Acc:MGI:1918625]	12	99190078	99563582	-1
ENSMUSG00000027339	Rassf2	1.19219	0.25361	0.00666761	0.169576	1860.38	1919.46	1568.99	1520.06	1538.52	1392.42	Ras association (RalGDS/AF-6) domain family member 2 [Source:MGI Symbol;Acc:MGI:2442060]	2	131989415	132030258	-1
ENSMUSG00000097366	Gm8177	0.659501	-0.600554	0.00669566	0.170044	24.4646	54.9675	33.3118	79.1929	64.4712	68.6179	predicted gene 8177 [Source:MGI Symbol;Acc:MGI:3805962]	3	57135496	57136831	-1
ENSMUSG00000068762	Gstm6	1.1916	0.252897	0.00670443	0.170044	2290.1	2272.36	2485.06	2003.29	2146.11	1717.56	glutathione S-transferase, mu 6 [Source:MGI Symbol;Acc:MGI:1309467]	3	107938847	107943749	-1
ENSMUSG00000032295	Man2c1	0.908453	-0.138516	0.00670501	0.170044	5774.72	5304.36	5469.8	6039.19	5988.01	6213.61	mannosidase, alpha, class 2C, member 1 [Source:MGI Symbol;Acc:MGI:1920994]	9	57130690	57142722	1
ENSMUSG00000092486	2610524H06Rik	1.2074	0.271898	0.00671362	0.170063	351.014	346.295	330.898	275.709	276.445	292.418	RIKEN cDNA 2610524H06 gene [Source:MGI Symbol;Acc:MGI:2447819]	5	114821935	114823468	-1
ENSMUSG00000063889	Crem	0.928654	-0.106787	0.00671843	0.170063	14699	14055.2	14551.7	15713.9	15719.3	15221.6	cAMP responsive element modulator [Source:MGI Symbol;Acc:MGI:88495]	18	3266048	3337748	-1
ENSMUSG00000019853	Hebp2	1.22388	0.291467	0.00672872	0.170163	323.359	337.5	340.891	287.441	270.584	248.08	heme binding protein 2 [Source:MGI Symbol;Acc:MGI:1860084]	10	18539498	18546076	-1
ENSMUSG00000092103	Gm17039	0.719762	-0.474408	0.0067355	0.170174	127.642	107.736	115.481	155.453	218.811	147.792	predicted gene 17039 [Source:MGI Symbol;Acc:MGI:4937866]	13	67360671	67365679	1
ENSMUSG00000031723	Txnl4b	0.898686	-0.154111	0.00674224	0.170185	4962.07	4531.52	4812.45	5166.61	5265.15	5517.94	thioredoxin-like 4B [Source:MGI Symbol;Acc:MGI:2443724]	8	109565892	109574051	1
ENSMUSG00000027496	Aurka	0.921004	-0.118721	0.00675008	0.170222	8335	8215.44	8598.89	9045.59	8901.91	9381.65	aurora kinase A [Source:MGI Symbol;Acc:MGI:894678]	2	172356190	172370535	-1
ENSMUSG00000036151	Tm6sf2	0.666222	-0.585925	0.00678401	0.170918	77.6486	53.8681	61.0717	146.654	73.2628	127.735	transmembrane 6 superfamily member 2 [Source:MGI Symbol;Acc:MGI:1933210]	8	70072924	70080066	1
ENSMUSG00000026841	Fibcd1	0.757684	-0.400332	0.0068168	0.171583	122.323	114.332	104.377	151.786	144.572	171.017	fibrinogen C domain containing 1 [Source:MGI Symbol;Acc:MGI:2138953]	2	31813290	31846005	-1
ENSMUSG00000024587	Nars	1.12606	0.171287	0.006824	0.171603	1749.75	1918.37	1901	1682.85	1648.9	1599.32	asparaginyl-tRNA synthetase [Source:MGI Symbol;Acc:MGI:1917473]	18	64499665	64516557	-1
ENSMUSG00000068921	Dap3	0.923382	-0.115	0.00685189	0.171983	11881.3	12172	11781.3	12503.7	13117	13221.1	death associated protein 3 [Source:MGI Symbol;Acc:MGI:1929538]	3	88920803	88951181	-1
ENSMUSG00000111691	CT009748,2	1.49925	0.584237	0.00684698	0.171983	46.8019	48.3714	39.9742	22.7313	30.2819	22.1689		9	11148600	11167495	1
ENSMUSG00000005078	Jkamp	1.2082	0.272863	0.00688245	0.172588	406.326	356.189	377.534	304.306	314.541	316.698	JNK1/MAPK8-associated membrane protein [Source:MGI Symbol;Acc:MGI:1915057]	12	72085589	72101461	1
ENSMUSG00000005506	Celf1	1.12053	0.164187	0.00689622	0.172611	4797.2	4974.56	5252.17	4659.18	4456.33	4259.59	CUGBP, Elav-like family member 1 [Source:MGI Symbol;Acc:MGI:1342295]	2	90940382	91019497	1
ENSMUSG00000001248	Gramd1a	1.13065	0.177154	0.00689322	0.172611	1537.02	1425.86	1577.87	1303.75	1349.99	1354.41	GRAM domain containing 1A [Source:MGI Symbol;Acc:MGI:105490]	7	31130127	31155896	-1
ENSMUSG00000028944	Prkag2	0.928688	-0.106735	0.00691251	0.172847	13400.2	12967.9	12818.4	14123.5	13790	14306.3	protein kinase, AMP-activated, gamma 2 non-catalytic subunit [Source:MGI Symbol;Acc:MGI:1336153]	5	24862744	25100642	-1
ENSMUSG00000005417	Mprip	0.940502	-0.0884971	0.00691851	0.172847	54287	54722.3	52716	57083.4	57121.5	57806.9	myosin phosphatase Rho interacting protein [Source:MGI Symbol;Acc:MGI:1349438]	11	59661305	59780860	1
ENSMUSG00000018547	Pip4k2b	1.18901	0.249758	0.00693188	0.17302	548.859	635.424	601.834	486.157	521.631	483.492	phosphatidylinositol-5-phosphate 4-kinase, type II, beta [Source:MGI Symbol;Acc:MGI:1934234]	11	97715157	97744704	-1
ENSMUSG00000040268	Plekha1	1.1583	0.212012	0.00694892	0.173284	1026.45	998.209	950.498	890.92	872.315	790.689	pleckstrin homology domain containing, family A (phosphoinositide binding specific) member 1 [Source:MGI Symbol;Acc:MGI:2442213]	7	130865756	130913312	1
ENSMUSG00000032498	Mlh1	1.15075	0.202573	0.00696524	0.173337	732.876	747.558	747.295	617.411	642.759	671.4	mutL homolog 1 [Source:MGI Symbol;Acc:MGI:101938]	9	111228228	111271791	-1
ENSMUSG00000025135	Anapc11	0.90546	-0.143276	0.00697042	0.173337	2316.7	2220.69	2194.14	2416.85	2486.05	2546.25	anaphase promoting complex subunit 11 [Source:MGI Symbol;Acc:MGI:1913406]	11	120598421	120608198	1
ENSMUSG00000102206	Pcdha11	0.75317	-0.408953	0.00695776	0.173337	143.597	202.28	167.67	214.114	256.908	238.579	protocadherin alpha 11 [Source:MGI Symbol;Acc:MGI:1298372]	18	37010712	37187657	1
ENSMUSG00000091387	Gcnt4	1.24097	0.311472	0.00698361	0.173505	422.281	395.766	383.086	286.708	357.522	311.42	glucosaminyl (N-acetyl) transferase 4, core 2 (beta-1,6-N-acetylglucosaminyltransferase) [Source:MGI Symbol;Acc:MGI:2684919]	13	96924689	96950906	1
ENSMUSG00000041570	Camsap2	0.914141	-0.129512	0.00699348	0.173589	7769.12	7638.28	7245.32	8335.06	8051.09	8418.89	calmodulin regulated spectrin-associated protein family, member 2 [Source:MGI Symbol;Acc:MGI:1922434]	1	136268123	136346104	-1
ENSMUSG00000031740	Mmp2	1.41358	0.499357	0.00702056	0.17394	157.425	186.889	216.527	106.324	157.271	101.343	matrix metallopeptidase 2 [Source:MGI Symbol;Acc:MGI:97009]	8	92827291	92853420	1
ENSMUSG00000022148	Fyb	0.896174	-0.158149	0.00701544	0.17394	3337.83	3268.37	3010.28	3625.28	3624.06	3499.51	FYN binding protein [Source:MGI Symbol;Acc:MGI:1346327]	15	6579871	6663313	1
ENSMUSG00000046079	Lrrc8d	1.13851	0.187147	0.00702739	0.173949	907.319	888.274	894.978	816.86	772.678	763.242	leucine rich repeat containing 8D [Source:MGI Symbol;Acc:MGI:1922368]	5	105699969	105832436	1
ENSMUSG00000028669	Pithd1	0.919676	-0.120803	0.00706531	0.173956	3128.28	3229.89	3166.84	3454.42	3388.65	3522.74	PITH (C-terminal proteasome-interacting domain of thioredoxin-like) domain containing 1 [Source:MGI Symbol;Acc:MGI:1913443]	4	135975460	135987264	-1
ENSMUSG00000030082	Sec61a1	0.933484	-0.0993035	0.00703983	0.173956	17300.8	17277.4	17049	18762.9	18627.3	17933.6	Sec61 alpha 1 subunit (S, cerevisiae) [Source:MGI Symbol;Acc:MGI:1858417]	6	88503579	88518905	-1
ENSMUSG00000037029	Zfp146	1.18656	0.246786	0.00705688	0.173956	656.291	673.901	768.393	604.946	566.565	582.724	zinc finger protein 146 [Source:MGI Symbol;Acc:MGI:1347092]	7	30161269	30169750	-1
ENSMUSG00000109511	Nup62	0.87418	-0.193998	0.00706654	0.173956	9449.73	10556	11236.1	11995.5	12135.2	11726.3	nucleoporin 62 [Source:MGI Symbol;Acc:MGI:1351500]	7	44816088	44830812	1
ENSMUSG00000059923	Grb2	1.15951	0.213514	0.00704642	0.173956	951.994	1020.2	1010.46	882.854	886.968	787.522	growth factor receptor bound protein 2 [Source:MGI Symbol;Acc:MGI:95805]	11	115644045	115708597	-1
ENSMUSG00000024922	Ovol1	0.843929	-0.244806	0.00705141	0.173956	581.833	628.828	661.795	790.463	746.303	693.569	ovo like zinc finger 1 [Source:MGI Symbol;Acc:MGI:1330290]	19	5549137	5560575	-1
ENSMUSG00000038583	Pln	0.872539	-0.196708	0.00710416	0.174722	897.746	889.374	816.14	972.313	1031.54	992.32	phospholamban [Source:MGI Symbol;Acc:MGI:97622]	10	53337667	53345987	1
ENSMUSG00000028558	Calr4	1.23259	0.301688	0.00715171	0.175457	462.701	527.688	447.489	420.896	356.545	370.537	calreticulin 4 [Source:MGI Symbol;Acc:MGI:2140435]	4	109234485	109254571	1
ENSMUSG00000029661	Col1a2	1.17885	0.237374	0.00714972	0.175457	1890.16	1636.93	1919.87	1566.99	1606.9	1415.64	collagen, type I, alpha 2 [Source:MGI Symbol;Acc:MGI:88468]	6	4504814	4541544	1
ENSMUSG00000024781	Lipa	1.30287	0.381697	0.00715363	0.175457	295.703	411.157	338.67	274.975	267.653	234.357	lysosomal acid lipase A [Source:MGI Symbol;Acc:MGI:96789]	19	34492318	34527474	-1
ENSMUSG00000044033	Ccdc141	1.24911	0.320901	0.00716872	0.175666	246.774	245.155	245.397	202.382	201.228	175.24	coiled-coil domain containing 141 [Source:MGI Symbol;Acc:MGI:1919735]	2	77009902	77170636	-1
ENSMUSG00000026018	Ica1l	0.91905	-0.121784	0.00720432	0.175812	7525.54	7373.34	7904.9	8251.46	8183.94	8397.78	islet cell autoantigen 1-like [Source:MGI Symbol;Acc:MGI:1917625]	1	59982490	60043184	-1
ENSMUSG00000027878	Notch2	1.15933	0.213292	0.00721065	0.175812	1125.37	1018	1184.79	974.513	949.485	932.148	notch 2 [Source:MGI Symbol;Acc:MGI:97364]	3	98013527	98150361	1
ENSMUSG00000039886	Tmem120a	0.926962	-0.109419	0.00718425	0.175812	6554.4	6297.07	6471.38	6869.25	6895.49	7097.2	transmembrane protein 120A [Source:MGI Symbol;Acc:MGI:2686991]	5	135735485	135744448	-1
ENSMUSG00000031837	Necab2	0.849904	-0.234628	0.00722047	0.175812	612.68	577.159	680.672	743.534	720.906	749.519	N-terminal EF-hand calcium binding protein 2 [Source:MGI Symbol;Acc:MGI:2152211]	8	119446719	119472640	1
ENSMUSG00000032410	Xrn1	1.12896	0.174993	0.00721646	0.175812	2264.57	2253.67	2512.82	2099.35	2089.45	2021.59	5'-3' exoribonuclease 1 [Source:MGI Symbol;Acc:MGI:891964]	9	95954760	96057803	1
ENSMUSG00000001627	Ifrd1	1.15243	0.204677	0.00721192	0.175812	1514.68	1406.07	1565.66	1324.28	1346.08	1204.51	interferon-related developmental regulator 1 [Source:MGI Symbol;Acc:MGI:1316717]	12	40201567	40248504	-1
ENSMUSG00000035845	Alg12	0.864292	-0.210409	0.00720321	0.175812	1155.16	1065.27	1037.11	1316.95	1286.49	1179.17	asparagine-linked glycosylation 12 (alpha-1,6-mannosyltransferase) [Source:MGI Symbol;Acc:MGI:2385025]	15	88805244	88819318	-1
ENSMUSG00000016481	Cr1l	1.18626	0.246425	0.00724291	0.175871	503.121	494.707	508.561	428.228	443.484	387.427	complement component (3b/4b) receptor 1-like [Source:MGI Symbol;Acc:MGI:88513]	1	195097382	195131586	-1
ENSMUSG00000104004	4930565D16Rik	1.51817	0.602336	0.00724292	0.175871	177.635	69.259	139.91	57.1949	74.2396	69.6736	RIKEN cDNA 4930565D16 gene [Source:MGI Symbol;Acc:MGI:1922559]	3	84349376	84379921	-1
ENSMUSG00000040111	Gramd1b	0.936367	-0.0948536	0.00724549	0.175871	18496.3	18629.6	19296.4	19994.7	20101.3	20184.2	GRAM domain containing 1B [Source:MGI Symbol;Acc:MGI:1925037]	9	40293233	40531383	-1
ENSMUSG00000091906	1700099I09Rik	0.86834	-0.203669	0.00724911	0.175871	908.383	930.05	958.27	1099.9	1001.26	1131.67	RIKEN cDNA 1700099I09 gene [Source:MGI Symbol;Acc:MGI:1923874]	13	102760255	102761896	1
ENSMUSG00000029781	Fkbp9	1.16826	0.224361	0.00726706	0.175908	1572.12	1873.29	1611.18	1448.94	1456.46	1398.75	FK506 binding protein 9 [Source:MGI Symbol;Acc:MGI:1350921]	6	56832059	56879358	1
ENSMUSG00000036737	Oxsr1	1.12607	0.1713	0.00727027	0.175908	1111.55	1179.6	1147.04	992.845	1038.38	1016.6	oxidative-stress responsive 1 [Source:MGI Symbol;Acc:MGI:1917378]	9	119238432	119322427	-1
ENSMUSG00000031278	Acsl4	1.16463	0.219867	0.00726286	0.175908	2202.88	2092.06	2128.63	2025.29	1702.63	1754.51	acyl-CoA synthetase long-chain family member 4 [Source:MGI Symbol;Acc:MGI:1354713]	X	142317993	142390535	-1
ENSMUSG00000028656	Cap1	1.19367	0.255404	0.00728505	0.176107	8290.32	7169.96	9362.85	7017.37	6777.29	6833.29	CAP, adenylate cyclase-associated protein 1 (yeast) [Source:MGI Symbol;Acc:MGI:88262]	4	122859047	122886056	-1
ENSMUSG00000035560	Wdr20rt	0.89708	-0.156691	0.00730972	0.176386	7652.11	8182.46	8587.79	9113.05	8856.98	9301.42	WD repeat domain 20, retrogene [Source:MGI Symbol;Acc:MGI:1918198]	12	65225517	65233359	1
ENSMUSG00000031232	Magt1	1.19623	0.258489	0.00730565	0.176386	617.998	680.497	647.36	588.081	523.585	497.216	magnesium transporter 1 [Source:MGI Symbol;Acc:MGI:1914325]	X	105968084	106011906	-1
ENSMUSG00000019889	Ptprk	1.2077	0.272256	0.00733425	0.176729	351.014	328.706	360.878	291.841	275.468	285.028	protein tyrosine phosphatase, receptor type, K [Source:MGI Symbol;Acc:MGI:103310]	10	28074820	28597397	1
ENSMUSG00000039209	Rpl39l	0.92955	-0.105396	0.00733713	0.176729	10960.2	11395.9	11313.8	11907.5	11985.8	12351.2	ribosomal protein L39-like [Source:MGI Symbol;Acc:MGI:1915422]	16	10170226	10174911	1
ENSMUSG00000051185	Fam174a	0.818297	-0.289303	0.00734711	0.176811	2710.26	2082.17	2399.56	3106.86	3112.2	2675.04	family with sequence similarity 174, member A [Source:MGI Symbol;Acc:MGI:1914948]	1	95313623	95335284	1
ENSMUSG00000113630	CT010460,2	1.53357	0.616898	0.0073562	0.176871	58.5024	30.7818	72.1756	22.7313	30.2819	24.2802		12	71488285	71556133	1
ENSMUSG00000024429	Gnl1	0.935684	-0.095907	0.00738516	0.177409	10136.9	10269	9892.5	10881.7	10710	10800.5	guanine nucleotide binding protein-like 1 [Source:MGI Symbol;Acc:MGI:95764]	17	35979851	35989462	1
ENSMUSG00000074595	Wfdc6a	1.20678	0.271163	0.00741215	0.177423	624.38	550.774	567.412	491.289	430.785	507.772	WAP four-disulfide core domain 6A [Source:MGI Symbol;Acc:MGI:2684968]	2	164579519	164585447	-1
ENSMUSG00000033502	Cdc14a	0.887536	-0.172123	0.00739971	0.177423	16911.5	15860.3	15166.9	17823.5	17251.9	19068.4	CDC14 cell division cycle 14A [Source:MGI Symbol;Acc:MGI:2442676]	3	116272553	116424032	-1
ENSMUSG00000025130	P4hb	1.09776	0.134561	0.00740999	0.177423	5897.04	6319.06	6150.47	5683.56	5640.26	5383.87	prolyl 4-hydroxylase, beta polypeptide [Source:MGI Symbol;Acc:MGI:97464]	11	120560298	120573253	-1
ENSMUSG00000046957	Spz1	0.904166	-0.145341	0.00741004	0.177423	105665	103166	97126.2	111281	109606	117978	spermatogenic leucine zipper 1 [Source:MGI Symbol;Acc:MGI:1930801]	13	92574631	92576232	-1
ENSMUSG00000059708	Akap17b	1.19791	0.26052	0.00742763	0.177635	858.39	939.944	937.173	824.193	763.886	671.4	A kinase (PRKA) anchor protein 17B [Source:MGI Symbol;Acc:MGI:2443758]	X	36608314	36645395	-1
ENSMUSG00000048400	Prss54	0.897639	-0.155792	0.00744516	0.177737	7555.32	7390.93	7300.84	8720.02	8343.16	7756.99	protease, serine 54 [Source:MGI Symbol;Acc:MGI:1918243]	8	95559069	95576340	-1
ENSMUSG00000022947	Cbr3	1.541	0.623868	0.00744099	0.177737	36.1651	85.7493	71.0652	40.3297	24.4209	17.9462	carbonyl reductase 3 [Source:MGI Symbol;Acc:MGI:1309992]	16	93683215	93690990	1
ENSMUSG00000013822	Elof1	0.908651	-0.138202	0.00747034	0.177759	22617	23988.9	22116.8	25962.8	25371.4	24383.6	ELF1 homolog, elongation factor 1 [Source:MGI Symbol;Acc:MGI:1913376]	9	22112989	22117172	-1
ENSMUSG00000022636	Alcam	1.23662	0.306402	0.00747255	0.177759	337.187	339.699	320.904	292.574	258.862	240.69	activated leukocyte cell adhesion molecule [Source:MGI Symbol;Acc:MGI:1313266]	16	52248996	52454074	-1
ENSMUSG00000104252	Pcdha4	0.652482	-0.61599	0.00746598	0.177759	30.8467	28.5831	38.8638	59.3947	42.9808	104.51	protocadherin alpha 4 [Source:MGI Symbol;Acc:MGI:1298406]	18	36952648	37187661	1
ENSMUSG00000048799	Cep120	0.921953	-0.117236	0.00747241	0.177759	13513	13454.9	14057.6	14934.5	15217.2	14376	centrosomal protein 120 [Source:MGI Symbol;Acc:MGI:2147298]	18	53681724	53744547	-1
ENSMUSG00000006014	Prg4	1.53815	0.621201	0.0074867	0.177938	36.1651	87.948	43.3054	21.998	24.4209	29.5585	proteoglycan 4 (megakaryocyte stimulating factor, articular superficial zone protein) [Source:MGI Symbol;Acc:MGI:1891344]	1	150449412	150466165	-1
ENSMUSG00000026349	Ccnt2	1.12858	0.174515	0.00750719	0.177953	2003.97	1868.89	2008.7	1767.91	1789.57	1638.38	cyclin T2 [Source:MGI Symbol;Acc:MGI:1920199]	1	127774164	127808061	1
ENSMUSG00000005103	Wdr1	0.917842	-0.123683	0.00750129	0.177953	6640.55	6837.95	6540.22	7479.33	7031.27	7314.67	WD repeat domain 1 [Source:MGI Symbol;Acc:MGI:1337100]	5	38526813	38563221	-1
ENSMUSG00000023505	Cdca3	0.895838	-0.158691	0.0075064	0.177953	13808.7	13595.7	15266.8	15999.9	16141.3	15577.3	cell division cycle associated 3 [Source:MGI Symbol;Acc:MGI:1315198]	6	124829547	124833701	1
ENSMUSG00000048234	Rnf149	1.12539	0.170419	0.00751612	0.178007	1054.11	1069.67	1052.65	936.383	967.069	912.09	ring finger protein 149 [Source:MGI Symbol;Acc:MGI:2677438]	1	39551296	39577405	-1
ENSMUSG00000002985	Apoe	1.1644	0.219592	0.00757668	0.179182	5028.02	5288.97	4527.08	4038.84	4071.46	4577.34	apolipoprotein E [Source:MGI Symbol;Acc:MGI:88057]	7	19696109	19699188	-1
ENSMUSG00000037791	Phf12	1.09335	0.128759	0.00757905	0.179182	2589	2550.49	2626.08	2339.12	2425.49	2331.95	PHD finger protein 12 [Source:MGI Symbol;Acc:MGI:1924057]	11	77982754	78030539	1
ENSMUSG00000073802	Cdkn2b	1.22097	0.288033	0.0075973	0.179455	398.88	395.766	342.001	292.574	317.472	311.42	cyclin-dependent kinase inhibitor 2B (p15, inhibits CDK4) [Source:MGI Symbol;Acc:MGI:104737]	4	89306289	89311032	-1
ENSMUSG00000031078	Cttn	1.13283	0.179935	0.00763172	0.180073	3448.45	3736.69	3841.96	3281.37	3367.16	3056.14	cortactin [Source:MGI Symbol;Acc:MGI:99695]	7	144435733	144471009	-1
ENSMUSG00000053093	Myh7	1.31116	0.390849	0.00763687	0.180073	161.679	189.088	169.89	130.522	140.665	111.9	myosin, heavy polypeptide 7, cardiac muscle, beta [Source:MGI Symbol;Acc:MGI:2155600]	14	54970688	54994634	-1
ENSMUSG00000036928	Stag3	0.932076	-0.10148	0.00766502	0.180208	34705.8	36337.9	36482	38835.3	38542.1	38034.4	stromal antigen 3 [Source:MGI Symbol;Acc:MGI:1355311]	5	138280240	138312393	1
ENSMUSG00000061758	Akr1b10	1.35038	0.43337	0.00767382	0.180208	153.17	196.784	153.234	129.788	122.105	101.343	aldo-keto reductase family 1, member B10 (aldose reductase) [Source:MGI Symbol;Acc:MGI:1915111]	6	34384218	34396950	1
ENSMUSG00000078796	Zfp541	0.914129	-0.12953	0.00767393	0.180208	23590.3	23433.7	24896.2	27074.4	26349.2	25324.2	zinc finger protein 541 [Source:MGI Symbol;Acc:MGI:3647699]	7	16061814	16096334	1
ENSMUSG00000001558	Klhl10	0.92072	-0.119165	0.00767613	0.180208	35282.3	34129.3	32581.2	37333.6	36660.7	36865.8	kelch-like 10 [Source:MGI Symbol;Acc:MGI:2181067]	11	100441917	100457022	1
ENSMUSG00000021796	Bmpr1a	1.15659	0.209874	0.00766619	0.180208	2213.52	2282.25	2314.06	2146.27	1901.9	1807.29	bone morphogenetic protein receptor, type 1A [Source:MGI Symbol;Acc:MGI:1338938]	14	34410734	34503341	-1
ENSMUSG00000033065	Pfkm	0.914683	-0.128657	0.00770198	0.180499	9683.74	9569.84	10295.6	11012.9	10765.7	10553.4	phosphofructokinase, muscle [Source:MGI Symbol;Acc:MGI:97548]	15	98092589	98132447	1
ENSMUSG00000001285	Myg1	0.884578	-0.176938	0.00769778	0.180499	811.588	820.115	799.484	907.786	941.671	906.812	melanocyte proliferating gene 1 [Source:MGI Symbol;Acc:MGI:1929864]	15	102331709	102338139	1
ENSMUSG00000025575	Cant1	0.903128	-0.146997	0.00770882	0.180502	3203.8	3305.74	3283.44	3559.28	3488.28	3815.16	calcium activated nucleotidase 1 [Source:MGI Symbol;Acc:MGI:1923275]	11	118406289	118419086	-1
ENSMUSG00000046408	1700067K01Rik	0.890841	-0.16676	0.00772132	0.180637	1589.14	1610.55	1581.2	1851.5	1837.43	1684.83	RIKEN cDNA 1700067K01 gene [Source:MGI Symbol;Acc:MGI:1920703]	8	84001502	84004770	1
ENSMUSG00000044927	H1fx	0.889623	-0.168734	0.00774032	0.180767	1591.27	1714.99	1578.98	1898.43	1779.8	1822.07	H1 histone family, member X [Source:MGI Symbol;Acc:MGI:2685307]	6	87980421	87981637	-1
ENSMUSG00000100857	1700041M19Rik	0.887743	-0.171786	0.00773895	0.180767	1373.21	1248.86	1320.26	1476.07	1451.58	1525.43	RIKEN cDNA 1700041M19 gene [Source:MGI Symbol;Acc:MGI:1923851]	16	76819583	77010897	-1
ENSMUSG00000021156	Zmynd11	1.15077	0.202598	0.00776218	0.18112	1671.04	1820.52	1946.52	1599.99	1599.08	1505.37	zinc finger, MYND domain containing 11 [Source:MGI Symbol;Acc:MGI:1913755]	13	9684833	9765330	-1
ENSMUSG00000063838	1700027J19Rik	1.19536	0.257446	0.00781928	0.182294	375.479	394.667	369.761	316.772	325.287	302.974	CDC42 effector protein (Rho GTPase binding) 5 [Source:MGI Symbol;Acc:MGI:1929745]	7	4151260	4164860	-1
ENSMUSG00000090176	Cd200r2	1.4303	0.516317	0.00784175	0.182659	35.1014	3.29805	26.6495	5.13287	1.95367	3.16698	Cd200 receptor 2 [Source:MGI Symbol;Acc:MGI:3042847]	16	44867097	44915840	1
ENSMUSG00000072295	Als2cr11	0.927892	-0.107971	0.00785483	0.182805	23585	23341.4	23682.5	25860.9	25838.3	24434.3	amyotrophic lateral sclerosis 2 (juvenile) chromosome region, candidate 11 (human) [Source:MGI Symbol;Acc:MGI:1920713]	1	59050506	59094900	-1
ENSMUSG00000023467	Tulp2	0.904755	-0.1444	0.00787786	0.183182	54053	52596.2	48402.1	56575.3	57314.9	57725.6	tubby-like protein 2 [Source:MGI Symbol;Acc:MGI:1861600]	7	45481877	45523632	1
ENSMUSG00000003134	Tbc1d8	1.18301	0.242461	0.00789311	0.18322	1208.34	1391.78	1440.18	1164.43	1174.16	1050.38	TBC1 domain family, member 8 [Source:MGI Symbol;Acc:MGI:1927225]	1	39371492	39478755	-1
ENSMUSG00000029994	Anxa4	1.17891	0.23745	0.00788695	0.18322	630.762	711.279	688.445	536.019	596.847	580.613	annexin A4 [Source:MGI Symbol;Acc:MGI:88030]	6	86736840	86793584	-1
ENSMUSG00000030216	Wbp11	0.897025	-0.15678	0.0079125	0.183353	32837.9	32655.1	35409.4	38972.5	38169.9	35539.9	WW domain binding protein 11 [Source:MGI Symbol;Acc:MGI:1891823]	6	136813654	136828233	-1
ENSMUSG00000032733	Snx33	1.13093	0.177515	0.00791046	0.183353	1017.94	1007	1034.89	925.384	909.435	860.363	sorting nexin 33 [Source:MGI Symbol;Acc:MGI:2443239]	9	56917193	56928371	-1
ENSMUSG00000073676	Hspe1	1.2463	0.317653	0.00794101	0.18368	888.173	1123.54	1107.06	922.451	771.701	763.242	heat shock protein 1 (chaperonin 10) [Source:MGI Symbol;Acc:MGI:104680]	1	55088132	55091307	1
ENSMUSG00000029599	Ddx54	1.09857	0.135632	0.00794714	0.18368	2143.32	2153.63	2096.42	1902.1	1989.82	1923.41	DEAD (Asp-Glu-Ala-Asp) box polypeptide 54 [Source:MGI Symbol;Acc:MGI:1919240]	5	120612739	120628592	1
ENSMUSG00000023707	Ogfod2	0.84697	-0.239617	0.00794341	0.18368	1481.71	1714.99	1500.14	1847.1	2015.21	1719.67	2-oxoglutarate and iron-dependent oxygenase domain containing 2 [Source:MGI Symbol;Acc:MGI:1913877]	5	124112297	124115483	1
ENSMUSG00000030513	Pcsk6	1.26411	0.338123	0.00795949	0.183807	1197.7	989.415	1081.52	832.259	988.559	711.515	proprotein convertase subtilisin/kexin type 6 [Source:MGI Symbol;Acc:MGI:102897]	7	65861734	66050386	1
ENSMUSG00000044308	Ubr3	1.13091	0.17748	0.00798497	0.184136	4256.85	4510.63	4679.2	4105.57	4058.76	3689.53	ubiquitin protein ligase E3 component n-recognin 3 [Source:MGI Symbol;Acc:MGI:1861100]	2	69897246	70024013	1
ENSMUSG00000027905	Ddx20	0.908804	-0.137958	0.00798745	0.184136	27110	26152.4	27067	29846.2	30742	27906.4	DEAD (Asp-Glu-Ala-Asp) box polypeptide 20 [Source:MGI Symbol;Acc:MGI:1858415]	3	105678270	105687574	-1
ENSMUSG00000112657	AC166361,2	0.872423	-0.1969	0.00802573	0.184702	48094.3	42036.9	40418.4	49244.8	49500.2	51444.4		12	8478874	8482157	-1
ENSMUSG00000007564	Ppp2r1a	1.105	0.144041	0.00802017	0.184702	1989.08	2020.6	2038.68	1866.9	1843.29	1751.34	protein phosphatase 2, regulatory subunit A, alpha [Source:MGI Symbol;Acc:MGI:1926334]	17	20945311	20965916	1
ENSMUSG00000003731	Kpna6	0.913118	-0.131126	0.00806194	0.18529	26216.5	27617.9	25491.3	28877.6	29832.6	28253.7	karyopherin (importin) alpha 6 [Source:MGI Symbol;Acc:MGI:1100836]	4	129643980	129672767	-1
ENSMUSG00000031736	Crnde	0.833463	-0.262809	0.00806508	0.18529	806.27	786.035	884.984	1019.98	888.922	1090.5	colorectal neoplasia differentially expressed (non-protein coding) [Source:MGI Symbol;Acc:MGI:1918546]	8	92326033	92356120	-1
ENSMUSG00000026568	Mpc2	0.92535	-0.111929	0.00816041	0.185384	14190.6	14187.1	13458	14910.3	14946.6	15387.3	mitochondrial pyruvate carrier 2 [Source:MGI Symbol;Acc:MGI:1917706]	1	165460637	165481214	1
ENSMUSG00000036352	Ubac1	0.923509	-0.114802	0.00816595	0.185384	4074.96	4061	4182.86	4541.13	4450.47	4351.43	ubiquitin associated domain containing 1 [Source:MGI Symbol;Acc:MGI:1920995]	2	25998543	26021747	-1
ENSMUSG00000027007	Ssfa2	1.14702	0.197889	0.00807913	0.185384	2120.98	2245.97	2106.42	1989.36	1911.67	1716.5	sperm specific antigen 2 [Source:MGI Symbol;Acc:MGI:1917849]	2	79635352	79672966	1
ENSMUSG00000062732	Lypd4	0.941061	-0.0876393	0.0081977	0.185384	30590.4	29822.1	29696.4	32389.2	31692.5	31696.2	Ly6/Plaur domain containing 4 [Source:MGI Symbol;Acc:MGI:2687054]	7	24864620	24869941	-1
ENSMUSG00000061099	Gapdhs	0.886296	-0.174139	0.00815246	0.185384	91012.7	85547	78668.1	95450.9	93754.9	99489.6	glyceraldehyde-3-phosphate dehydrogenase, spermatogenic [Source:MGI Symbol;Acc:MGI:95653]	7	30729775	30743681	-1
ENSMUSG00000043262	Uevld	1.15184	0.203946	0.0081114	0.185384	852.008	876.182	851.673	792.663	720.906	712.571	UEV and lactate/malate dehyrogenase domains [Source:MGI Symbol;Acc:MGI:1860490]	7	46923216	46958527	-1
ENSMUSG00000030560	Ctsc	1.27983	0.355957	0.00814047	0.185384	296.767	329.805	272.047	197.982	239.325	250.191	cathepsin C [Source:MGI Symbol;Acc:MGI:109553]	7	88278085	88310888	1
ENSMUSG00000110622	Gm16486	0.878795	-0.186401	0.00820389	0.185384	48095.4	44973.3	41267.8	52031.2	48642.6	52664.8	predicted gene 16486 [Source:MGI Symbol;Acc:MGI:3708784]	8	70703457	70717650	1
ENSMUSG00000005410	Mcm5	1.16811	0.224173	0.00809699	0.185384	1308.33	1469.83	1497.92	1293.48	1138.01	1205.56	minichromosome maintenance complex component 5 [Source:MGI Symbol;Acc:MGI:103197]	8	75109569	75128439	1
ENSMUSG00000110629	4930567H12Rik	0.823364	-0.280397	0.00817995	0.185384	966.885	856.393	789.49	1009.71	1013.96	1188.67	RIKEN cDNA 4930567H12 gene [Source:MGI Symbol;Acc:MGI:1923181]	8	125584632	125625605	1
ENSMUSG00000034898	Filip1	0.834545	-0.260938	0.00818201	0.185384	1471.07	1614.94	1430.19	1950.49	1586.38	1921.3	filamin A interacting protein 1 [Source:MGI Symbol;Acc:MGI:1917848]	9	79815051	80012851	-1
ENSMUSG00000032567	Aste1	0.927348	-0.108817	0.00821415	0.185384	4581.27	4512.83	4651.44	4973.02	5011.17	4844.42	asteroid homolog 1 (Drosophila) [Source:MGI Symbol;Acc:MGI:1913845]	9	105395392	105412229	1
ENSMUSG00000019467	Arhgef25	1.18876	0.249457	0.00818815	0.185384	1066.87	1092.75	1255.86	1011.91	957.3	878.309	Rho guanine nucleotide exchange factor (GEF) 25 [Source:MGI Symbol;Acc:MGI:1277173]	10	127182525	127190083	-1
ENSMUSG00000000384	Tbrg4	0.91755	-0.124141	0.0080994	0.185384	2925.12	2977.04	3085.79	3238.84	3314.41	3251.43	transforming growth factor beta regulated gene 4 [Source:MGI Symbol;Acc:MGI:1100868]	11	6615598	6626067	-1
ENSMUSG00000021376	Tpmt	1.27196	0.347056	0.00821305	0.185384	245.71	201.181	224.3	167.918	165.085	183.685	thiopurine methyltransferase [Source:MGI Symbol;Acc:MGI:98812]	13	47025170	47044737	-1
ENSMUSG00000000957	Mmp14	1.18912	0.2499	0.00808738	0.185384	1401.93	1198.29	1271.4	1095.5	1157.55	976.486	matrix metallopeptidase 14 (membrane-inserted) [Source:MGI Symbol;Acc:MGI:101900]	14	54431612	54441265	1
ENSMUSG00000021993	Mipep	0.924648	-0.113024	0.00812346	0.185384	19706.8	19677.3	18489.2	20883.5	20750.9	20998.1	mitochondrial intermediate peptidase [Source:MGI Symbol;Acc:MGI:1917728]	14	60784566	60903610	1
ENSMUSG00000071636	Rimbp3	0.89338	-0.162654	0.00812096	0.185384	48825	53148.1	52671.6	61337.1	56693.7	55413.7	RIMS binding protein 3 [Source:MGI Symbol;Acc:MGI:2685449]	16	17208135	17213921	1
ENSMUSG00000022864	D16Ertd472e	0.898288	-0.15475	0.00816665	0.185384	5476.89	4858.03	5081.17	5775.95	5705.7	5710.07	DNA segment, Chr 16, ERATO Doi 472, expressed [Source:MGI Symbol;Acc:MGI:1196400]	16	78544012	78576657	-1
ENSMUSG00000025203	Scd2	1.1755	0.23327	0.00815284	0.185384	13570.4	15519.5	14058.7	13229.6	12368.7	10875.4	stearoyl-Coenzyme A desaturase 2 [Source:MGI Symbol;Acc:MGI:98240]	19	44293676	44306864	1
ENSMUSG00000036916	Zfp280c	1.21455	0.280424	0.00817882	0.185384	836.053	711.279	867.218	712.736	637.875	612.283	zinc finger protein 280C [Source:MGI Symbol;Acc:MGI:2387585]	X	48541625	48594504	-1
ENSMUSG00000005687	Bcas2	0.845616	-0.241925	0.00826032	0.18627	4681.26	5881.52	5011.21	6140.38	6480.34	5925.42	breast carcinoma amplified sequence 2 [Source:MGI Symbol;Acc:MGI:1915433]	3	103171655	103179166	1
ENSMUSG00000093949	Gm21754	1.48844	0.573802	0.00827493	0.186443	63.8208	49.4707	59.9613	36.6634	38.0966	21.1132	predicted gene, 21754 [Source:MGI Symbol;Acc:MGI:5433918]	14	44687491	44689874	1
ENSMUSG00000049233	Apoo-ps	0.796803	-0.327705	0.00828701	0.186559	170.189	187.989	178.774	214.847	228.58	244.913	apolipoprotein O, pseudogene [Source:MGI Symbol;Acc:MGI:3649039]	13	107413865	107414767	-1
ENSMUSG00000039220	Ppp1r10	0.932489	-0.100842	0.00830296	0.186761	11337.8	11660.8	11460.4	12519.8	12434.2	12011.3	protein phosphatase 1, regulatory subunit 10 [Source:MGI Symbol;Acc:MGI:1289273]	17	35916434	35932283	1
ENSMUSG00000030102	Itpr1	1.10237	0.14061	0.00836799	0.187909	2699.62	2725.29	2831.51	2520.97	2558.34	2397.4	inositol 1,4,5-trisphosphate receptor 1 [Source:MGI Symbol;Acc:MGI:96623]	6	108213096	108551109	1
ENSMUSG00000005161	Prdx2	1.11877	0.161915	0.00836721	0.187909	2437.95	2621.95	2416.22	2314.19	2186.16	2164.1	peroxiredoxin 2 [Source:MGI Symbol;Acc:MGI:109486]	8	84969587	84974834	1
ENSMUSG00000097725	4930593A02Rik	0.864326	-0.210353	0.00840609	0.188607	760.531	804.724	759.51	841.791	913.343	951.15	RIKEN cDNA 4930593A02 gene [Source:MGI Symbol;Acc:MGI:1923132]	3	58692589	58797331	1
ENSMUSG00000068882	Ssb	1.13618	0.184192	0.00846309	0.18872	4466.39	4982.25	5137.8	4376.14	4329.34	4090.68	Sjogren syndrome antigen B [Source:MGI Symbol;Acc:MGI:98423]	2	69861562	69871846	1
ENSMUSG00000079223	Gm8778	1.36755	0.451597	0.00846341	0.18872	19.1462	1.09935	18.8767	0.733268	0.976837	1.05566	predicted gene 8778 [Source:MGI Symbol;Acc:MGI:3779812]	6	128976866	128977972	-1
ENSMUSG00000034807	Colgalt1	1.12356	0.168074	0.00846332	0.18872	1909.31	2060.18	1945.41	1755.44	1671.37	1826.29	collagen beta(1-O)galactosyltransferase 1 [Source:MGI Symbol;Acc:MGI:1924348]	8	71610998	71624911	1
ENSMUSG00000023262	Acy1	1.30137	0.380032	0.00842707	0.18872	143.597	147.313	155.455	104.124	120.151	108.733	aminoacylase 1 [Source:MGI Symbol;Acc:MGI:87913]	9	106432981	106438319	-1
ENSMUSG00000002741	Ykt6	1.08313	0.115205	0.0084235	0.18872	3656.93	3824.64	3792	3477.16	3477.54	3444.62	YKT6 v-SNARE homolog (S, cerevisiae) [Source:MGI Symbol;Acc:MGI:1927550]	11	5955693	5967780	1
ENSMUSG00000035152	Ap2b1	0.917492	-0.124232	0.00845338	0.18872	53275.5	55449	51282.5	59480.5	56748.4	58321	adaptor-related protein complex 2, beta 1 subunit [Source:MGI Symbol;Acc:MGI:1919020]	11	83299024	83405035	1
ENSMUSG00000093954	Gm16867	0.684614	-0.546638	0.00846734	0.18872	31.9104	46.1727	33.3118	68.9272	52.7492	65.4509	predicted gene, 16867 [Source:MGI Symbol;Acc:MGI:4439791]	14	69363504	69503362	-1
ENSMUSG00000058927	Gm10053	1.14284	0.192628	0.00843416	0.18872	1423.2	1555.58	1626.73	1333.08	1300.17	1382.91	predicted gene 10053 [Source:MGI Symbol;Acc:MGI:3704493]	19	24875686	24876634	1
ENSMUSG00000016554	Eif3d	0.922255	-0.116763	0.00849137	0.189098	8515.82	8621.1	8798.77	9719.46	9283.86	9131.46	eukaryotic translation initiation factor 3, subunit D [Source:MGI Symbol;Acc:MGI:1933181]	15	77958998	77970824	-1
ENSMUSG00000025823	Pdia4	1.11357	0.155192	0.00849887	0.189109	3036.81	3171.62	3304.53	2829.68	2741.98	2956.9	protein disulfide isomerase associated 4 [Source:MGI Symbol;Acc:MGI:104864]	6	47796141	47813430	-1
ENSMUSG00000073643	Wdfy1	0.925754	-0.111299	0.00852428	0.189224	12705.7	13246.1	12384.2	13885.9	13863.3	13686.6	WD repeat and FYVE domain containing 1 [Source:MGI Symbol;Acc:MGI:1916618]	1	79702262	79776143	-1
ENSMUSG00000002870	Mcm2	1.16625	0.22188	0.00853222	0.189224	881.791	961.931	909.413	812.461	816.636	715.738	minichromosome maintenance complex component 2 [Source:MGI Symbol;Acc:MGI:105380]	6	88883474	88898780	-1
ENSMUSG00000031004	Mki67	1.14425	0.194399	0.00851519	0.189224	4993.98	5523.13	5927.29	4898.96	4764.03	4654.41	antigen identified by monoclonal antibody Ki 67 [Source:MGI Symbol;Acc:MGI:106035]	7	135689784	135716361	-1
ENSMUSG00000034591	Slc41a2	1.14326	0.193154	0.00853189	0.189224	1899.73	1887.58	2026.47	1808.24	1675.28	1578.21	solute carrier family 41, member 2 [Source:MGI Symbol;Acc:MGI:2442940]	10	83230848	83337882	-1
ENSMUSG00000040760	Appl1	1.13688	0.185074	0.00855667	0.189609	2897.46	2975.94	3175.73	2723.36	2754.68	2453.35	adaptor protein, phosphotyrosine interaction, PH domain and leucine zipper containing 1 [Source:MGI Symbol;Acc:MGI:1920243]	14	26918988	26971232	-1
ENSMUSG00000017307	Acot8	0.884113	-0.177697	0.00857791	0.189923	1081.76	992.713	1071.53	1164.43	1223	1182.34	acyl-CoA thioesterase 8 [Source:MGI Symbol;Acc:MGI:2158201]	2	164792768	164804882	-1
ENSMUSG00000067586	S1pr3	0.788062	-0.34362	0.00861163	0.190513	251.029	279.235	312.021	324.104	407.341	363.147	sphingosine-1-phosphate receptor 3 [Source:MGI Symbol;Acc:MGI:1339365]	13	51408639	51422797	1
ENSMUSG00000045794	Lkaaear1	0.912891	-0.131486	0.00863314	0.190649	6432.07	6438.89	6081.63	6855.32	6748.97	7182.71	LKAAEAR motif containing 1 (IKAAEAR murine motif) [Source:MGI Symbol;Acc:MGI:2685538]	2	181696793	181698442	-1
ENSMUSG00000029071	Dvl1	0.932732	-0.100465	0.00864155	0.190649	9463.56	9395.04	9669.31	10119.1	10436.5	10044.6	dishevelled segment polarity protein 1 [Source:MGI Symbol;Acc:MGI:94941]	4	155847402	155859303	1
ENSMUSG00000029458	Brap	0.917439	-0.124316	0.00863638	0.190649	22387.3	22058.4	22042.4	25187	24269.5	23072.5	BRCA1 associated protein [Source:MGI Symbol;Acc:MGI:1919649]	5	121660563	121687256	1
ENSMUSG00000032058	Ppp2r1b	0.931279	-0.102715	0.00864617	0.190649	10411.3	10692.3	10999.6	11558.5	11494.4	11433.9	protein phosphatase 2, regulatory subunit A, beta [Source:MGI Symbol;Acc:MGI:1920949]	9	50845301	50894229	1
ENSMUSG00000018965	Ywhah	1.12422	0.168923	0.00870084	0.191178	2895.34	2972.64	3250.12	2767.35	2702.91	2618.04	tyrosine 3-monooxygenase/tryptophan 5-monooxygenase activation protein, eta polypeptide [Source:MGI Symbol;Acc:MGI:109194]	5	33018816	33027966	1
ENSMUSG00000030708	Dnajb13	0.923725	-0.114464	0.00869695	0.191178	17874.1	17249.9	16572.6	18633.1	18600	18773.9	DnaJ heat shock protein family (Hsp40) member B13 [Source:MGI Symbol;Acc:MGI:1916637]	7	100501716	100514960	-1
ENSMUSG00000020402	Vdac1	1.15945	0.213443	0.00868925	0.191178	1783.79	2045.89	1905.44	1725.38	1675.28	1518.04	voltage-dependent anion channel 1 [Source:MGI Symbol;Acc:MGI:106919]	11	52360860	52389397	1
ENSMUSG00000045996	Polr2k	1.17269	0.229819	0.00870578	0.191178	631.826	618.934	664.016	548.484	572.426	500.383	polymerase (RNA) II (DNA directed) polypeptide K [Source:MGI Symbol;Acc:MGI:102725]	15	36174010	36177010	1
ENSMUSG00000031229	Atrx	1.1992	0.262074	0.00869809	0.191178	1788.05	1454.44	1737.77	1405.67	1449.63	1258.35	ATRX, chromatin remodeler [Source:MGI Symbol;Acc:MGI:103067]	X	105797615	105929403	-1
ENSMUSG00000114112	AC158523,3	1.48679	0.5722	0.00871902	0.191313	23.401	7.69545	29.9807	6.59941	6.83786	3.16698		12	61195126	61234643	1
ENSMUSG00000004035	Gstm7	1.1233	0.167749	0.00876508	0.191507	3200.61	3432.17	3246.79	3081.19	2930.51	2757.38	glutathione S-transferase, mu 7 [Source:MGI Symbol;Acc:MGI:1915562]	3	107926334	107931817	-1
ENSMUSG00000029313	Aff1	1.19225	0.253688	0.00876368	0.191507	643.526	541.979	611.827	516.954	475.72	501.439	AF4/FMR2 family, member 1 [Source:MGI Symbol;Acc:MGI:1100819]	5	103692374	103855322	1
ENSMUSG00000030287	Itpr2	1.14459	0.194829	0.0087622	0.191507	1256.21	1153.22	1219.21	989.178	1093.08	1081	inositol 1,4,5-triphosphate receptor 2 [Source:MGI Symbol;Acc:MGI:99418]	6	146108299	146502223	-1
ENSMUSG00000066838	Zfp772	1.29088	0.36836	0.00877065	0.191507	149.979	175.896	162.118	117.323	126.012	124.568	zinc finger protein 772 [Source:MGI Symbol;Acc:MGI:2385265]	7	7202117	7209998	-1
ENSMUSG00000031825	Crispld2	1.1976	0.260151	0.00875333	0.191507	544.604	525.489	591.84	437.028	501.117	438.099	cysteine-rich secretory protein LCCL domain containing 2 [Source:MGI Symbol;Acc:MGI:1926142]	8	119992438	120052793	1
ENSMUSG00000056682	4930465K10Rik	0.771281	-0.374672	0.00873978	0.191507	1011.56	1214.78	1411.31	1796.51	1318.73	1745.01	RIKEN cDNA 4930465K10 gene [Source:MGI Symbol;Acc:MGI:1914890]	18	77714210	77715449	1
ENSMUSG00000003423	Pih1d1	0.911068	-0.134369	0.00878986	0.191615	6491.64	7034.74	6890	7373.74	7363.4	7699.98	PIH1 domain containing 1 [Source:MGI Symbol;Acc:MGI:1916095]	7	45154303	45160065	1
ENSMUSG00000046718	Bst2	1.37463	0.459044	0.00878671	0.191615	177.635	281.433	232.072	142.987	181.692	146.737	bone marrow stromal cell antigen 2 [Source:MGI Symbol;Acc:MGI:1916800]	8	71534255	71537456	-1
ENSMUSG00000033055	Ankrd54	0.907924	-0.139357	0.00880259	0.191737	15981.8	16402.3	15986.3	17645.4	16918.8	18783.4	ankyrin repeat domain 54 [Source:MGI Symbol;Acc:MGI:2444209]	15	79053094	79062893	-1
ENSMUSG00000027359	Slc27a2	1.35002	0.432984	0.00885016	0.192285	110.623	140.717	109.929	87.2589	83.0311	83.3971	solute carrier family 27 (fatty acid transporter), member 2 [Source:MGI Symbol;Acc:MGI:1347099]	2	126552407	126588243	1
ENSMUSG00000027752	Exosc8	1.16668	0.22241	0.00885387	0.192285	625.444	672.802	594.061	531.619	551.913	529.941	exosome component 8 [Source:MGI Symbol;Acc:MGI:1916889]	3	54728678	54735393	-1
ENSMUSG00000030894	Tpp1	1.18222	0.241499	0.00886102	0.192285	733.939	694.789	668.457	593.947	631.037	535.22	tripeptidyl peptidase I [Source:MGI Symbol;Acc:MGI:1336194]	7	105744811	105752235	-1
ENSMUSG00000020863	Luc7l3	1.14032	0.189442	0.00884928	0.192285	4283.44	4086.28	4702.52	3620.14	3967.91	3840.49	LUC7-like 3 (S, cerevisiae) [Source:MGI Symbol;Acc:MGI:1914934]	11	94287890	94321988	-1
ENSMUSG00000022711	Pmm2	0.920311	-0.119807	0.00886355	0.192285	3199.55	3294.75	3290.1	3472.76	3632.86	3537.52	phosphomannomutase 2 [Source:MGI Symbol;Acc:MGI:1859214]	16	8637674	8657531	1
ENSMUSG00000038797	Zscan2	0.928134	-0.107595	0.00889309	0.19277	5171.61	5224.11	5204.42	5635.16	5725.24	5454.6	zinc finger and SCAN domain containing 2 [Source:MGI Symbol;Acc:MGI:99176]	7	80860920	80876537	1
ENSMUSG00000040620	Dhx33	1.10273	0.141085	0.00897849	0.194464	1673.17	1752.36	1708.9	1545	1572.71	1531.76	DEAH (Asp-Glu-Ala-His) box polypeptide 33 [Source:MGI Symbol;Acc:MGI:2445102]	11	70984091	71004437	-1
ENSMUSG00000021917	Spcs1	0.919859	-0.120515	0.00902812	0.195381	13749.1	14217.9	13476.9	14563.4	15014	15521.4	signal peptidase complex subunit 1 homolog (S, cerevisiae) [Source:MGI Symbol;Acc:MGI:1916269]	14	30999826	31001672	-1
ENSMUSG00000018776	Slc35g3	0.88743	-0.172294	0.00905299	0.195604	5832.16	5481.36	5397.63	6432.23	6594.63	5848.36	solute carrier family 35, member G3 [Source:MGI Symbol;Acc:MGI:1927128]	11	69759890	69761968	-1
ENSMUSG00000040420	Cdh18	0.726684	-0.4606	0.00905083	0.195604	223.373	222.069	173.222	390.098	256.908	260.748	cadherin 18 [Source:MGI Symbol;Acc:MGI:1344366]	15	22549022	23474418	1
ENSMUSG00000058925	1700011I03Rik	0.871211	-0.198906	0.00906081	0.195616	5393.92	6091.5	5452.04	6729.2	6774.36	6009.87	RIKEN cDNA 1700011I03 gene [Source:MGI Symbol;Acc:MGI:1922694]	18	57533780	57731065	1
ENSMUSG00000033752	Mnd1	1.29496	0.372908	0.00909531	0.196045	215.927	262.745	280.93	169.385	195.367	205.854	meiotic nuclear divisions 1 [Source:MGI Symbol;Acc:MGI:1924165]	3	84087933	84155786	-1
ENSMUSG00000016308	Ube2a	0.871733	-0.198041	0.00909261	0.196045	1005.18	889.374	924.959	1102.1	1104.8	1038.77	ubiquitin-conjugating enzyme E2A [Source:MGI Symbol;Acc:MGI:102959]	X	36873900	36884222	1
ENSMUSG00000005220	Corin	1.16056	0.214819	0.00910734	0.196147	3126.16	2928.67	2834.84	2664.7	2673.6	2280.23	corin [Source:MGI Symbol;Acc:MGI:1349451]	5	72300025	72504473	-1
ENSMUSG00000112641	AC160411,1	0.889	-0.169745	0.00914141	0.196592	1651.9	1744.67	1603.41	1789.91	1935.11	1917.08		10	78352474	78355709	1
ENSMUSG00000020164	Kcnmb4os1	0.916844	-0.125252	0.00914263	0.196592	4930.16	5251.59	5198.87	5554.5	5498.61	5739.62	potassium large conductance calcium-activated channel, subfamily M, beta member 4, opposite strand 1 [Source:MGI Symbol;Acc:MGI:1914592]	10	116418052	116421237	1
ENSMUSG00000024600	Slc27a6	1.14427	0.194424	0.00915258	0.196649	1043.47	1076.26	1137.04	985.512	955.346	890.977	solute carrier family 27 (fatty acid transporter), member 6 [Source:MGI Symbol;Acc:MGI:3036230]	18	58556257	58612773	1
ENSMUSG00000026778	Prkcq	0.923474	-0.114857	0.0091611	0.196674	14186.3	14607.1	13594.6	15095.8	15491.7	15349.3	protein kinase C, theta [Source:MGI Symbol;Acc:MGI:97601]	2	11172108	11301222	1
ENSMUSG00000028309	Rnf20	1.11128	0.152227	0.0091823	0.196919	2916.61	3003.42	3028.05	2685.96	2812.31	2537.81	ring finger protein 20 [Source:MGI Symbol;Acc:MGI:1925927]	4	49632006	49656887	1
ENSMUSG00000060268	Gm1661	0.870596	-0.199924	0.00918716	0.196919	7288.34	6310.27	7521.81	8169.34	8325.58	7860.44	predicted gene 1661 [Source:MGI Symbol;Acc:MGI:2686507]	4	117213333	117252125	-1
ENSMUSG00000060733	Ipmk	1.15361	0.206153	0.00920687	0.197027	934.975	1059.77	949.387	861.59	860.593	817.081	inositol polyphosphate multikinase [Source:MGI Symbol;Acc:MGI:1916968]	10	71347763	71433327	1
ENSMUSG00000049396	Gemin4	0.885256	-0.175834	0.00920347	0.197027	5787.48	5811.16	5593.06	6860.45	6660.07	5945.48	gem (nuclear organelle) associated protein 4 [Source:MGI Symbol;Acc:MGI:2449313]	11	76210571	76217664	-1
ENSMUSG00000028194	Ddah1	1.13614	0.184137	0.00922301	0.197031	1065.81	1081.76	1127.05	1006.04	948.509	914.202	dimethylarginine dimethylaminohydrolase 1 [Source:MGI Symbol;Acc:MGI:1916469]	3	145758675	145894277	1
ENSMUSG00000029364	Wsb2	1.12341	0.167887	0.00923688	0.197031	2527.3	2772.56	2772.65	2291.46	2410.83	2470.24	WD repeat and SOCS box-containing 2 [Source:MGI Symbol;Acc:MGI:2144041]	5	117357304	117378601	1
ENSMUSG00000031809	1700018B08Rik	0.906726	-0.141262	0.00925109	0.197031	9057.24	8595.81	8169.17	9343.3	9460.67	9717.35	RIKEN cDNA 1700018B08 gene [Source:MGI Symbol;Acc:MGI:1923655]	8	121530780	121544320	-1
ENSMUSG00000060002	Chpt1	0.917666	-0.123959	0.00925051	0.197031	8780.68	8227.53	8220.25	9016.99	9128.54	9376.37	choline phosphotransferase 1 [Source:MGI Symbol;Acc:MGI:2384841]	10	88452745	88504073	-1
ENSMUSG00000021109	Hif1a	1.14273	0.192486	0.00923582	0.197031	2036.95	2065.68	1980.94	1922.63	1713.37	1662.66	hypoxia inducible factor 1, alpha subunit [Source:MGI Symbol;Acc:MGI:106918]	12	73901375	73947530	1
ENSMUSG00000024493	Lars	1.17719	0.235342	0.00922756	0.197031	3387.82	3791.66	4056.27	3035	3455.07	2991.74	leucyl-tRNA synthetase [Source:MGI Symbol;Acc:MGI:1913808]	18	42202350	42262122	-1
ENSMUSG00000020472	Zkscan17	0.918366	-0.12286	0.00926153	0.197097	16407.3	15838.3	15563.3	18055.3	17131.8	16911.7	zinc finger with KRAB and SCAN domains 17 [Source:MGI Symbol;Acc:MGI:2679270]	11	59485520	59526751	-1
ENSMUSG00000028995	Fam126a	0.937254	-0.0934879	0.00933428	0.197908	9482.71	9324.68	9170.75	10070	9938.34	9851.42	family with sequence similarity 126, member A [Source:MGI Symbol;Acc:MGI:2149839]	5	23915276	24030690	-1
ENSMUSG00000030697	Ppp4c	0.914297	-0.129265	0.00933861	0.197908	6506.53	6182.74	6222.65	6718.2	6811.48	7182.71	protein phosphatase 4, catalytic subunit [Source:MGI Symbol;Acc:MGI:1891763]	7	126785866	126792496	-1
ENSMUSG00000009093	Gstt4	0.89026	-0.167701	0.00935123	0.197908	17226.3	16245.1	14954.8	17654.2	18286.4	18584.9	glutathione S-transferase, theta 4 [Source:MGI Symbol;Acc:MGI:1923136]	10	75814943	75822543	-1
ENSMUSG00000034620	Tmem5	1.14893	0.20029	0.00934725	0.197908	773.295	810.221	860.556	687.805	708.207	724.183	transmembrane protein 5 [Source:MGI Symbol;Acc:MGI:2384919]	10	122078114	122097371	-1
ENSMUSG00000054850	Smim10l2a	1.19003	0.250996	0.0093157	0.197908	873.281	812.419	793.932	728.868	724.813	610.172	small integral membrane protein 10 like 2A [Source:MGI Symbol;Acc:MGI:2443645]	X	56374586	56377799	1
ENSMUSG00000031323	Dmrtc1a	1.12407	0.168728	0.00933277	0.197908	1826.34	1690.8	1686.69	1602.19	1498.47	1514.87	DMRT-like family C1a [Source:MGI Symbol;Acc:MGI:1918137]	X	102903216	102908687	-1
ENSMUSG00000082772	Gm381	0.865732	-0.208007	0.00931104	0.197908	1592.33	1557.78	1384.66	1839.04	1653.78	1767.17	predicted pseudogene 381 [Source:MGI Symbol;Acc:MGI:2685227]	X	126905581	126907617	-1
ENSMUSG00000004902	Slc25a18	1.2325	0.301588	0.0093715	0.198025	361.651	396.865	448.599	334.37	331.148	297.696	solute carrier family 25 (mitochondrial carrier), member 18 [Source:MGI Symbol;Acc:MGI:1919053]	6	120773578	120794336	1
ENSMUSG00000020253	Ppm1m	1.15296	0.20534	0.00936851	0.198025	1296.63	1151.02	1187.01	1094.04	1055.96	985.986	protein phosphatase 1M [Source:MGI Symbol;Acc:MGI:1915155]	9	106194947	106199746	-1
ENSMUSG00000007458	M6pr	1.10649	0.145989	0.00939558	0.198172	3138.92	3324.43	3157.96	2958.74	2959.82	2759.5	mannose-6-phosphate receptor, cation dependent [Source:MGI Symbol;Acc:MGI:96904]	6	122308720	122317680	1
ENSMUSG00000086335	Gm12107	0.770382	-0.376355	0.00939241	0.198172	187.208	198.982	152.124	267.643	219.788	232.245	predicted gene 12107 [Source:MGI Symbol;Acc:MGI:3651177]	11	31832660	31838214	1
ENSMUSG00000022445	Cyp2d26	0.867331	-0.205345	0.00940056	0.198172	1247.7	1122.44	1218.1	1286.89	1432.04	1440.98	cytochrome P450, family 2, subfamily d, polypeptide 26 [Source:MGI Symbol;Acc:MGI:1923529]	15	82790107	82794245	-1
ENSMUSG00000110198	Gm45335	0.742485	-0.429567	0.00940925	0.198199	0	1.09935	0	14.6654	1.95367	12.6679	predicted gene 45335 [Source:MGI Symbol;Acc:MGI:5791171]	8	92172587	92189124	1
ENSMUSG00000052296	Ppp6r1	0.90992	-0.136189	0.00942432	0.198361	12665.2	11797.1	11780.2	13378.5	13677.7	12822	protein phosphatase 6, regulatory subunit 1 [Source:MGI Symbol;Acc:MGI:2442163]	7	4631495	4659019	-1
ENSMUSG00000025791	Pgm2	1.15554	0.208562	0.00944916	0.198728	637.144	643.12	619.6	539.685	573.403	523.607	phosphoglucomutase 2 [Source:MGI Symbol;Acc:MGI:97565]	4	99929414	99987294	1
ENSMUSG00000096468	Gm16405	0.89749	-0.156032	0.00950633	0.199618	2003.97	1930.46	2024.25	2266.53	2283.84	2097.6	predicted gene 16405 [Source:MGI Symbol;Acc:MGI:3647662]	X	54531208	54548016	1
ENSMUSG00000094714	Gm16430	0.89749	-0.156032	0.00950633	0.199618	2003.97	1930.46	2024.25	2266.53	2283.84	2097.6	predicted gene 16430 [Source:MGI Symbol;Acc:MGI:3643726]	X	54622211	54639019	1
ENSMUSG00000026578	Ccdc181	0.933555	-0.0991928	0.00956291	0.200239	31794.5	32948.6	33483.9	35644.1	34754.9	34863.2	coiled-coil domain containing 181 [Source:MGI Symbol;Acc:MGI:1922145]	1	164275585	164287847	1
ENSMUSG00000029726	Mepce	0.911606	-0.133518	0.00954744	0.200239	7390.45	7349.15	7889.35	8121.67	8161.47	8571.96	methylphosphate capping enzyme [Source:MGI Symbol;Acc:MGI:106477]	5	137781906	137787655	-1
ENSMUSG00000019731	Slc35e1	1.18308	0.242546	0.00956572	0.200239	680.755	815.717	726.198	624.744	642.759	596.448	solute carrier family 35, member E1 [Source:MGI Symbol;Acc:MGI:2142403]	8	72480641	72492614	-1
ENSMUSG00000020184	Mdm2	0.92074	-0.119134	0.00955615	0.200239	11807.9	11744.4	11749.1	13215	12937.2	12211.9	transformed mouse 3T3 cell double minute 2 [Source:MGI Symbol;Acc:MGI:96952]	10	117688875	117710758	-1
ENSMUSG00000105274	1700048F04Rik	0.885021	-0.176216	0.00957999	0.200381	1128.56	1075.16	1069.31	1180.56	1241.56	1291.07	RIKEN cDNA 1700048F04 gene [Source:MGI Symbol;Acc:MGI:1920646]	5	125928770	125952630	1
ENSMUSG00000082454	Gm12183	0.863258	-0.212136	0.00959508	0.200541	523.331	555.172	575.184	659.941	642.759	619.672	predicted gene 12183 [Source:MGI Symbol;Acc:MGI:3652175]	11	48751867	48753714	-1
ENSMUSG00000039967	Zfp292	1.14141	0.190814	0.00961516	0.200609	1813.57	1750.16	1963.18	1703.38	1568.8	1548.65	zinc finger protein 292 [Source:MGI Symbol;Acc:MGI:1353423]	4	34803113	34882960	-1
ENSMUSG00000058905	Gm10051	0.751337	-0.412468	0.00962073	0.200609	0	0	0	8.06595	3.90735	4.22264	predicted pseudogene 10051 [Source:MGI Symbol;Acc:MGI:3641791]	5	133475123	133475536	1
ENSMUSG00000060967	Etd	1.18479	0.244634	0.00961349	0.200609	504.184	496.906	529.658	420.896	462.044	399.039	embryonic testis differentiation [Source:MGI Symbol;Acc:MGI:1916751]	X	53434918	53443576	1
ENSMUSG00000062564	Tex28	0.706722	-0.500786	0.00965321	0.20113	73.3939	65.961	53.2989	107.79	114.29	78.1188	testis expressed 28 [Source:MGI Symbol;Acc:MGI:2686384]	X	74150944	74167838	-1
ENSMUSG00000039137	Whrn	0.895204	-0.159711	0.00967829	0.201187	1133.88	1200.49	1198.12	1348.48	1290.4	1312.19	whirlin [Source:MGI Symbol;Acc:MGI:2682003]	4	63414910	63495991	-1
ENSMUSG00000058638	Zfp110	0.911399	-0.133846	0.00969008	0.201187	8624.32	8576.03	8855.4	9716.53	9871.91	9029.06	zinc finger protein 110 [Source:MGI Symbol;Acc:MGI:1890378]	7	12834761	12850577	1
ENSMUSG00000032504	Pdcd6ip	1.08502	0.117717	0.00968706	0.201187	3705.86	3772.97	3662.08	3513.82	3371.06	3369.67	programmed cell death 6 interacting protein [Source:MGI Symbol;Acc:MGI:1333753]	9	113651744	113708259	-1
ENSMUSG00000040483	Xaf1	1.42316	0.509103	0.00969341	0.201187	121.26	116.531	74.3964	71.8602	60.5639	64.3953	XIAP associated factor 1 [Source:MGI Symbol;Acc:MGI:3772572]	11	72301629	72313733	1
ENSMUSG00000063239	Grm4	1.43524	0.521294	0.00966415	0.201187	58.5024	60.4642	49.9678	33.7303	38.0966	32.7255	glutamate receptor, metabotropic 4 [Source:MGI Symbol;Acc:MGI:1351341]	17	27422387	27513341	-1
ENSMUSG00000059857	Ntng1	1.50899	0.593584	0.0097218	0.201441	21.2736	27.4837	75.5068	13.1988	14.6526	16.8906	netrin G1 [Source:MGI Symbol;Acc:MGI:1934028]	3	109780040	110144011	-1
ENSMUSG00000038910	Plcl2	1.21777	0.284242	0.00972816	0.201441	297.83	293.526	306.469	250.044	253.978	222.744	phospholipase C-like 2 [Source:MGI Symbol;Acc:MGI:1352756]	17	50509547	50688493	1
ENSMUSG00000033319	Fem1c	0.928723	-0.10668	0.00971616	0.201441	34016.5	34113.9	34478.9	38141.7	36774	35624.3	fem-1 homolog c (C,elegans) [Source:MGI Symbol;Acc:MGI:2444737]	18	46501746	46525971	-1
ENSMUSG00000030494	Rhpn2	1.17368	0.231035	0.00974672	0.20167	792.442	843.201	918.296	753.066	733.605	672.455	rhophilin, Rho GTPase binding protein 2 [Source:MGI Symbol;Acc:MGI:1289234]	7	35334170	35392289	1
ENSMUSG00000030061	Uba3	1.12548	0.170545	0.00977407	0.201769	2287.98	2552.69	2579.45	2221.8	2197.88	2154.6	ubiquitin-like modifier activating enzyme 3 [Source:MGI Symbol;Acc:MGI:1341217]	6	97183670	97205647	-1
ENSMUSG00000020255	D10Wsu102e	1.12237	0.166553	0.00977241	0.201769	2346.48	2077.77	2274.09	1973.96	1996.65	1984.64	DNA segment, Chr 10, Wayne State University 102, expressed [Source:MGI Symbol;Acc:MGI:106381]	10	83360221	83488505	1
ENSMUSG00000022012	Enox1	0.860705	-0.21641	0.00976855	0.201769	722.239	792.631	750.627	946.649	845.941	848.751	ecto-NOX disulfide-thiol exchanger 1 [Source:MGI Symbol;Acc:MGI:2444896]	14	77156763	77721760	1
ENSMUSG00000086930	Frs3os	0.880064	-0.18432	0.00980165	0.202184	2361.37	2561.48	2673.83	2845.08	2765.43	3049.8	fibroblast growth factor receptor substrate 3, opposite strand [Source:MGI Symbol;Acc:MGI:3713047]	17	47699971	47701996	-1
ENSMUSG00000026728	Vim	1.14178	0.191287	0.00982468	0.202317	3756.92	4131.36	4035.17	3650.94	3569.36	3180.7	vimentin [Source:MGI Symbol;Acc:MGI:98932]	2	13573927	13582826	1
ENSMUSG00000029722	Agfg2	1.15684	0.210184	0.00982064	0.202317	1172.18	1277.44	1243.64	1127.03	1074.52	971.207	ArfGAP with FG repeats 2 [Source:MGI Symbol;Acc:MGI:2443267]	5	137650463	137684726	-1
ENSMUSG00000015357	Clpx	0.934697	-0.097429	0.00983073	0.202317	14825.6	14238.8	14770.5	15815.9	15722.2	15376.7	caseinolytic mitochondrial matrix peptidase chaperone subunit [Source:MGI Symbol;Acc:MGI:1346017]	9	65294260	65330658	1
ENSMUSG00000024302	Dtna	1.12239	0.166573	0.00986138	0.202793	1043.47	1086.16	1084.86	970.847	961.208	922.647	dystrobrevin alpha [Source:MGI Symbol;Acc:MGI:106039]	18	23415135	23659715	1
ENSMUSG00000052738	Suclg1	0.935804	-0.0957213	0.00987605	0.202939	8492.42	8731.03	8843.18	9277.3	9367.87	9220.13	succinate-CoA ligase, GDP-forming, alpha subunit [Source:MGI Symbol;Acc:MGI:1927234]	6	73248382	73276911	1
ENSMUSG00000039977	Deup1	0.923264	-0.115185	0.00991007	0.203482	24760.3	24340.7	23920.1	26699	27142.4	25304.2	deuterosome assembly protein 1 [Source:MGI Symbol;Acc:MGI:2443026]	9	15559864	15627933	-1
ENSMUSG00000015932	Dstn	1.10779	0.147684	0.0100257	0.205699	3504.83	3445.36	3572.14	3344.43	3066.29	3065.64	destrin [Source:MGI Symbol;Acc:MGI:1929270]	2	143915320	143943324	1
ENSMUSG00000016494	Cd34	1.21991	0.286778	0.0100454	0.205812	776.486	955.335	856.114	690.738	773.655	629.173	CD34 antigen [Source:MGI Symbol;Acc:MGI:88329]	1	194938819	194961279	1
ENSMUSG00000029136	Rbks	0.877903	-0.187867	0.0100465	0.205812	667.991	685.994	658.464	766.998	790.261	742.129	ribokinase [Source:MGI Symbol;Acc:MGI:1918586]	5	31624439	31697627	-1
ENSMUSG00000044276	4933427E11Rik	0.898639	-0.154186	0.0100812	0.206364	2101.83	2148.13	2155.28	2289.26	2334.64	2521.97	RIKEN cDNA 4933427E11 gene [Source:MGI Symbol;Acc:MGI:1914019]	15	74709161	74710374	1
ENSMUSG00000046352	Gjb2	1.51153	0.596014	0.0100902	0.206393	23.401	31.8811	32.2014	17.5984	10.7452	12.6679	gap junction protein, beta 2 [Source:MGI Symbol;Acc:MGI:95720]	14	57098600	57104702	-1
ENSMUSG00000029676	Pot1a	1.20307	0.266722	0.0101125	0.20669	359.524	390.269	349.774	318.238	291.097	293.473	protection of telomeres 1A [Source:MGI Symbol;Acc:MGI:2141503]	6	25743737	25809246	-1
ENSMUSG00000019923	Zwint	1.1307	0.177213	0.0101682	0.207672	3460.15	3868.61	3838.63	3425.83	3298.78	3119.48	ZW10 interactor [Source:MGI Symbol;Acc:MGI:1289227]	10	72654845	72674964	1
ENSMUSG00000019362	D8Ertd738e	0.845976	-0.241312	0.0101804	0.207762	1278.54	1220.28	1224.77	1576.53	1288.45	1567.66	DNA segment, Chr 8, ERATO Doi 738, expressed [Source:MGI Symbol;Acc:MGI:1289231]	8	84246238	84249719	-1
ENSMUSG00000015943	Bola1	0.88655	-0.173726	0.0102073	0.207836	827.543	883.877	829.465	946.649	966.092	961.706	bolA-like 1 (E, coli) [Source:MGI Symbol;Acc:MGI:1916418]	3	96196588	96219709	-1
ENSMUSG00000041638	Gcn1l1	0.935896	-0.0955794	0.0101983	0.207836	18040	17730.3	17124.5	18886.8	18834.4	18821.4	GCN1 general control of amino-acid synthesis 1-like 1 (yeast) [Source:MGI Symbol;Acc:MGI:2444248]	5	115565254	115622654	1
ENSMUSG00000032478	Nme6	0.891099	-0.166343	0.0102045	0.207836	2199.69	2362.5	2337.38	2548.84	2472.37	2741.55	NME/NM23 nucleoside diphosphate kinase 6 [Source:MGI Symbol;Acc:MGI:1861676]	9	109832749	109843116	1
ENSMUSG00000024566	Atp9b	0.910809	-0.134779	0.0102167	0.207872	11385.6	11968.6	11704.7	13344	12996.8	12190.8	ATPase, class II, type 9B [Source:MGI Symbol;Acc:MGI:1354757]	18	80734143	80934058	-1
ENSMUSG00000033790	Tubgcp5	1.18847	0.249111	0.0102263	0.207909	1907.18	1702.89	1614.51	1575.06	1476.98	1304.8	tubulin, gamma complex associated protein 5 [Source:MGI Symbol;Acc:MGI:2178836]	7	55794154	55831677	1
ENSMUSG00000044117	2900011O08Rik	0.889252	-0.169336	0.0102347	0.207922	1121.12	1083.96	1038.22	1248.02	1228.86	1177.06	RIKEN cDNA 2900011O08 gene [Source:MGI Symbol;Acc:MGI:1914504]	16	13986604	14101500	1
ENSMUSG00000027423	Snx5	1.09673	0.13321	0.0102663	0.208273	2398.6	2460.34	2571.67	2270.93	2256.49	2238	sorting nexin 5 [Source:MGI Symbol;Acc:MGI:1916428]	2	144250123	144270906	-1
ENSMUSG00000024510	Ftmt	0.889739	-0.168545	0.0102675	0.208273	5099.28	4848.13	4782.47	5786.22	5683.24	5121.01	ferritin mitochondrial [Source:MGI Symbol;Acc:MGI:1914884]	18	52331536	52332986	1
ENSMUSG00000026786	Apbb1ip	0.810899	-0.302406	0.0103137	0.209053	424.408	565.066	506.34	639.41	649.597	582.724	amyloid beta (A4) precursor protein-binding, family B, member 1 interacting protein [Source:MGI Symbol;Acc:MGI:1861354]	2	22774094	22875653	1
ENSMUSG00000094638	Gm21972	1.33844	0.420555	0.0103265	0.209155	190.399	295.725	232.072	166.452	181.692	162.572	predicted gene 21972 [Source:MGI Symbol;Acc:MGI:5439441]	1	86133637	86162788	1
ENSMUSG00000090462	1700091H14Rik	1.37047	0.454668	0.0103528	0.209528	185.08	162.704	246.508	126.122	159.224	120.345	RIKEN cDNA 1700091H14 gene [Source:MGI Symbol;Acc:MGI:1920803]	14	42089750	42095277	-1
ENSMUSG00000078485	Plekhn1	0.915385	-0.127549	0.0104149	0.210627	2352.86	2488.93	2355.15	2628.03	2626.71	2614.87	pleckstrin homology domain containing, family N member 1 [Source:MGI Symbol;Acc:MGI:2387630]	4	156221456	156234857	-1
ENSMUSG00000063235	Ptpmt1	0.918027	-0.123391	0.0104633	0.211297	5096.09	4832.74	4915.72	5298.59	5308.13	5583.39	protein tyrosine phosphatase, mitochondrial 1 [Source:MGI Symbol;Acc:MGI:1913711]	2	90908716	90918258	-1
ENSMUSG00000031853	Map3k21	1.14072	0.189941	0.0104637	0.211297	770.104	822.313	793.932	713.47	701.369	667.177	mitogen-activated protein kinase kinase kinase 21 [Source:MGI Symbol;Acc:MGI:2385307]	8	125910450	125947440	1
ENSMUSG00000039021	Ttc16	0.913457	-0.130591	0.0104844	0.211555	8804.08	8286.9	9041.94	9626.34	9698.04	9314.09	tetratricopeptide repeat domain 16 [Source:MGI Symbol;Acc:MGI:2443048]	2	32757026	32775633	-1
ENSMUSG00000037469	Acp7	1.27327	0.348539	0.0105139	0.21196	238.264	218.771	240.956	200.182	177.784	154.126	acid phosphatase 7, tartrate resistant [Source:MGI Symbol;Acc:MGI:2142121]	7	28607634	28631332	-1
ENSMUSG00000020525	Ppm1d	0.917065	-0.124904	0.0105202	0.21196	27551.4	27809.1	27593.3	31237.2	30738.1	28560.9	protein phosphatase 1D magnesium-dependent, delta isoform [Source:MGI Symbol;Acc:MGI:1858214]	11	85311244	85347066	1
ENSMUSG00000058704	Memo1	0.894096	-0.161499	0.0105456	0.212311	5721.54	6309.17	5774.05	6993.18	6483.27	6474.36	mediator of cell motility 1 [Source:MGI Symbol;Acc:MGI:1924140]	17	74200706	74294883	-1
ENSMUSG00000022791	Tnk2	1.10942	0.149806	0.0105643	0.212478	1569.99	1527	1525.68	1336.75	1405.67	1421.97	tyrosine kinase, non-receptor, 2 [Source:MGI Symbol;Acc:MGI:1858308]	16	32643874	32683493	1
ENSMUSG00000033760	Rbm4b	0.911667	-0.133421	0.0105697	0.212478	18846.3	18190.9	17291.1	20011.6	19217.3	20435.5	RNA binding motif protein 4B [Source:MGI Symbol;Acc:MGI:1913954]	19	4756543	4767065	1
ENSMUSG00000049577	Zfpm1	0.878353	-0.187127	0.0106243	0.213415	1816.77	1797.44	1771.08	2210.07	2040.61	1894.91	zinc finger protein, multitype 1 [Source:MGI Symbol;Acc:MGI:1095400]	8	122282141	122337251	1
ENSMUSG00000033910	Gucy1a3	1.22345	0.290954	0.0106416	0.213603	325.486	341.898	351.995	294.04	282.306	242.802	guanylate cyclase 1, soluble, alpha 3 [Source:MGI Symbol;Acc:MGI:1926562]	3	82092427	82145789	-1
ENSMUSG00000027951	Adar	1.15758	0.21111	0.0106846	0.214307	841.371	860.791	890.536	761.865	784.4	679.845	adenosine deaminase, RNA-specific [Source:MGI Symbol;Acc:MGI:1889575]	3	89715022	89753446	1
ENSMUSG00000040928	S100pbp	1.10704	0.146713	0.0106984	0.214369	4680.19	4951.47	5158.89	4601.99	4358.65	4373.6	S100P binding protein [Source:MGI Symbol;Acc:MGI:1921898]	4	129148005	129189727	-1
ENSMUSG00000097075	D830044I16Rik	0.930588	-0.103786	0.0107089	0.214369	36561.9	35400.2	34407.8	38080.1	37554.5	38735.3	RIKEN cDNA D830044I16 gene [Source:MGI Symbol;Acc:MGI:2443610]	7	126971722	126976098	-1
ENSMUSG00000051166	Eml5	1.17864	0.237124	0.0107196	0.214369	972.204	1007	1099.29	900.453	777.562	914.202	echinoderm microtubule associated protein like 5 [Source:MGI Symbol;Acc:MGI:2442513]	12	98786805	98901484	-1
ENSMUSG00000024012	Mtch1	1.14136	0.190749	0.0107156	0.214369	1293.44	1266.45	1137.04	1102.1	1071.59	1052.49	mitochondrial carrier 1 [Source:MGI Symbol;Acc:MGI:1929261]	17	29332072	29347904	-1
ENSMUSG00000071644	Eef1g	0.894161	-0.161393	0.0107285	0.214386	33588.9	34438.2	30474.8	35460.1	36790.6	38150.5	eukaryotic translation elongation factor 1 gamma [Source:MGI Symbol;Acc:MGI:1914410]	19	8967041	8978479	1
ENSMUSG00000041836	Ptpre	1.15247	0.204731	0.010746	0.214418	864.772	880.579	942.725	822.726	756.072	738.962	protein tyrosine phosphatase, receptor type, E [Source:MGI Symbol;Acc:MGI:97813]	7	135537481	135686293	1
ENSMUSG00000081793	5730416F02Rik	1.33855	0.420675	0.010742	0.214418	3.19104	8.7948	6.66237	0	0	1.05566	RIKEN cDNA 5730416F02 gene [Source:MGI Symbol;Acc:MGI:1917800]	X	109001485	109002296	1
ENSMUSG00000009772	Nuak2	1.21902	0.285717	0.0108101	0.215437	403.135	384.772	329.787	292.574	310.634	302.974	NUAK family, SNF1-like kinase, 2 [Source:MGI Symbol;Acc:MGI:1921387]	1	132316126	132333488	1
ENSMUSG00000020475	Pgam2	0.910661	-0.135013	0.0108131	0.215437	35378	38534.4	34899.7	39815.7	39389	40430.7	phosphoglycerate mutase 2 [Source:MGI Symbol;Acc:MGI:1933118]	11	5801640	5803733	-1
ENSMUSG00000066151	Fkbp15	1.14452	0.194738	0.0108513	0.216037	887.109	870.685	973.816	772.864	807.844	798.079	FK506 binding protein 15 [Source:MGI Symbol;Acc:MGI:2444782]	4	62300342	62360548	-1
ENSMUSG00000110589	Gm45754	1.49628	0.581377	0.0108908	0.216662	31.9104	19.7883	13.3247	8.79921	9.76837	4.22264	predicted gene 45754 [Source:MGI Symbol;Acc:MGI:5804869]	8	20019133	20019411	-1
ENSMUSG00000060671	Atp8b2	1.13548	0.183306	0.010912	0.216923	3102.75	3320.04	3376.71	2892.74	3052.62	2654.98	ATPase, class I, type 8B, member 2 [Source:MGI Symbol;Acc:MGI:1859660]	3	89939481	89963508	-1
ENSMUSG00000064158	Izumo1	0.91451	-0.128929	0.0109373	0.217252	6710.76	6527.94	6211.55	7032.77	7311.62	6948.35	izumo sperm-egg fusion 1 [Source:MGI Symbol;Acc:MGI:1920706]	7	45621811	45628823	1
ENSMUSG00000063894	Zkscan8	1.154	0.206639	0.0109447	0.217252	890.3	842.102	931.621	813.194	749.234	731.572	zinc finger with KRAB and SCAN domains 8 [Source:MGI Symbol;Acc:MGI:1913815]	13	21513222	21531120	-1
ENSMUSG00000009670	Tex11	1.11677	0.15933	0.0109945	0.218079	1260.46	1346.7	1308.04	1198.89	1145.83	1150.67	testis expressed gene 11 [Source:MGI Symbol;Acc:MGI:1933237]	X	100838648	101059667	-1
ENSMUSG00000049815	4921511C20Rik	0.885463	-0.175495	0.0110057	0.21814	1370.02	1332.41	1238.09	1548.66	1472.09	1438.86	RIKEN cDNA 4921511C20 gene [Source:MGI Symbol;Acc:MGI:2685229]	X	127394293	127395898	1
ENSMUSG00000001930	Vwf	0.870672	-0.199799	0.0110374	0.218607	972.204	1107.05	971.595	1160.76	1145.83	1212.95	Von Willebrand factor [Source:MGI Symbol;Acc:MGI:98941]	6	125546774	125686679	1
ENSMUSG00000020220	Vps13d	1.12993	0.176231	0.0110456	0.218608	2518.79	2838.52	2838.17	2483.58	2416.69	2328.79	vacuolar protein sorting 13D [Source:MGI Symbol;Acc:MGI:2448530]	4	144972622	145195005	-1
ENSMUSG00000004937	Sgta	0.936105	-0.095258	0.0110796	0.218813	8221.18	8118.7	8072.57	8842.48	8737.81	8504.4	small glutamine-rich tetratricopeptide repeat (TPR)-containing, alpha [Source:MGI Symbol;Acc:MGI:1098703]	10	81044075	81060181	-1
ENSMUSG00000006736	Tspan31	1.19124	0.252465	0.0110652	0.218813	695.647	799.227	652.912	613.012	567.542	605.949	tetraspanin 31 [Source:MGI Symbol;Acc:MGI:1914375]	10	127067280	127070264	-1
ENSMUSG00000033210	Slc9c1	0.893106	-0.163096	0.0110804	0.218813	12771.6	14467.4	13721.1	15817.3	15521	14621.9	solute carrier family 9, subfamily C (Na+-transporting carboxylic acid decarboxylase), member 1 [Source:MGI Symbol;Acc:MGI:2685456]	16	45535309	45607001	1
ENSMUSG00000027649	Ctnnbl1	0.930716	-0.103588	0.0110982	0.218842	7913.78	7876.84	8150.3	8711.95	8663.57	8356.6	catenin, beta like 1 [Source:MGI Symbol;Acc:MGI:1913892]	2	157737401	157891614	1
ENSMUSG00000025268	Maged2	1.17597	0.233848	0.0110965	0.218842	2396.47	2803.34	2523.93	2331.79	2232.07	1955.08	melanoma antigen, family D, 2 [Source:MGI Symbol;Acc:MGI:1933391]	X	150806370	150814345	-1
ENSMUSG00000032021	Crtam	0.888962	-0.169806	0.0111358	0.219423	2584.74	2746.18	2659.39	3035	2796.68	3179.65	cytotoxic and regulatory T cell molecule [Source:MGI Symbol;Acc:MGI:1859822]	9	40969691	41004628	-1
ENSMUSG00000035390	Brsk1	0.886597	-0.17365	0.0111473	0.219489	5036.53	4522.72	4406.05	5076.41	5439.03	5282.52	BR serine/threonine kinase 1 [Source:MGI Symbol;Acc:MGI:2685946]	7	4690604	4715997	1
ENSMUSG00000058006	Mdn1	1.11657	0.159071	0.0112066	0.220333	10495.3	11462.9	12008.9	10273.1	10199.2	9883.09	midasin AAA ATPase 1 [Source:MGI Symbol;Acc:MGI:1926159]	4	32657119	32775217	1
ENSMUSG00000054519	Zfp867	1.16708	0.222901	0.0112002	0.220333	604.17	637.623	699.549	538.219	559.728	556.333	zinc finger protein 867 [Source:MGI Symbol;Acc:MGI:2681848]	11	59461197	59472474	-1
ENSMUSG00000038633	Degs1	1.17124	0.228043	0.0112762	0.221095	926.465	961.931	972.706	890.92	793.192	737.906	delta(4)-desaturase, sphingolipid 1 [Source:MGI Symbol;Acc:MGI:1097711]	1	182275772	182282804	-1
ENSMUSG00000030747	Dgat2	0.897648	-0.155778	0.0112783	0.221095	15576.5	15541.5	13795.5	16566.7	16928.6	16638.3	diacylglycerol O-acyltransferase 2 [Source:MGI Symbol;Acc:MGI:1915050]	7	99153658	99182719	-1
ENSMUSG00000030858	1700007K09Rik	0.906911	-0.140967	0.0112537	0.221095	3482.49	3492.63	3372.27	3834.26	3974.75	3614.58	RIKEN cDNA 1700007K09 gene [Source:MGI Symbol;Acc:MGI:1916568]	7	131325944	131329516	-1
ENSMUSG00000020092	Pald1	1.17083	0.227531	0.0112747	0.221095	615.871	628.828	696.217	521.353	552.89	575.335	phosphatase domain containing, paladin 1 [Source:MGI Symbol;Acc:MGI:1351623]	10	61319656	61383530	-1
ENSMUSG00000070533	Wfdc8	1.31639	0.396583	0.0112993	0.221325	178.698	141.816	184.325	112.923	136.757	119.29	WAP four-disulfide core domain 8 [Source:MGI Symbol;Acc:MGI:2685552]	2	164596458	164613626	-1
ENSMUSG00000027828	Ssr3	1.15089	0.202746	0.0113335	0.221325	3439.94	3915.88	3630.99	3385.5	3198.16	2915.73	signal sequence receptor, gamma [Source:MGI Symbol;Acc:MGI:1914687]	3	65379655	65392623	-1
ENSMUSG00000074398	Gm15441	0.734184	-0.445787	0.0113232	0.221325	134.024	207.777	132.137	244.178	237.371	205.854	predicted gene 15441 [Source:MGI Symbol;Acc:MGI:3641753]	3	96555765	96566801	-1
ENSMUSG00000073755	5730409E04Rik	1.32253	0.403296	0.0113156	0.221325	194.653	251.751	278.709	190.65	180.715	152.015	RIKEN cDNA 5730409E04Rik gene [Source:MGI Symbol;Acc:MGI:3609248]	4	126609818	126614371	1
ENSMUSG00000030996	Art1	1.42774	0.513734	0.0113604	0.221325	141.469	115.432	96.6043	52.7953	89.869	78.1188	ADP-ribosyltransferase 1 [Source:MGI Symbol;Acc:MGI:107511]	7	102101743	102113933	1
ENSMUSG00000017548	Suz12	1.08837	0.122169	0.0113298	0.221325	3883.5	3957.66	4143.99	3727.2	3657.28	3613.52	suppressor of zeste 12 homolog (Drosophila) [Source:MGI Symbol;Acc:MGI:1261758]	11	79993106	80034123	1
ENSMUSG00000052496	Pkdrej	0.892983	-0.163295	0.0113395	0.221325	5344.99	5148.25	5499.78	6401.43	5887.4	5654.12	polycystin (PKD) family receptor for egg jelly [Source:MGI Symbol;Acc:MGI:1338786]	15	85814676	85821733	-1
ENSMUSG00000022517	Mgrn1	1.09559	0.131713	0.0113615	0.221325	1756.14	1786.44	1757.75	1597.79	1643.04	1591.94	mahogunin, ring finger 1 [Source:MGI Symbol;Acc:MGI:2447670]	16	4886100	4938296	1
ENSMUSG00000025257	Ribc1	0.889789	-0.168465	0.0113642	0.221325	3311.24	3123.25	3004.73	3560.75	3726.63	3346.44	RIB43A domain with coiled-coils 1 [Source:MGI Symbol;Acc:MGI:1913861]	X	152004582	152016295	-1
ENSMUSG00000067879	3110035E14Rik	1.20685	0.271242	0.011435	0.221351	413.772	381.474	409.736	351.969	295.982	337.811	RIKEN cDNA 3110035E14 gene [Source:MGI Symbol;Acc:MGI:1924232]	1	9601199	9627143	1
ENSMUSG00000026600	Soat1	1.18823	0.24881	0.011424	0.221351	3331.45	3790.56	4071.82	3419.96	3074.11	2842.89	sterol O-acyltransferase 1 [Source:MGI Symbol;Acc:MGI:104665]	1	156424525	156474331	-1
ENSMUSG00000028367	Txn1	1.21879	0.285453	0.0114706	0.221351	578.642	764.048	680.672	549.951	558.751	528.886	thioredoxin 1 [Source:MGI Symbol;Acc:MGI:98874]	4	57943373	57956411	-1
ENSMUSG00000043913	Ccdc60	0.913246	-0.130924	0.0114614	0.221351	38883.9	37926.5	39555.6	43900	43513.2	40146.8	coiled-coil domain containing 60 [Source:MGI Symbol;Acc:MGI:2141043]	5	116124641	116288985	-1
ENSMUSG00000031878	Nae1	1.11741	0.160162	0.0114071	0.221351	3693.1	3763.07	4165.09	3461.02	3516.61	3399.23	NEDD8 activating enzyme E1 subunit 1 [Source:MGI Symbol;Acc:MGI:2384561]	8	104511028	104534637	-1
ENSMUSG00000033624	Pdpr	1.09977	0.137199	0.0114273	0.221351	2267.77	2432.86	2290.74	2130.88	2134.39	2081.76	pyruvate dehydrogenase phosphatase regulatory subunit [Source:MGI Symbol;Acc:MGI:2442188]	8	111094630	111137074	1
ENSMUSG00000035504	Reep6	0.887135	-0.172774	0.0114726	0.221351	44282.1	41665.3	38383	47536.3	44576	48413.6	receptor accessory protein 6 [Source:MGI Symbol;Acc:MGI:1917585]	10	80329953	80336441	1
ENSMUSG00000113707	AC132325,2	1.47733	0.562989	0.0114489	0.221351	62.7571	10.9935	65.5133	11.7323	16.6062	15.8349		12	70912259	70914485	1
ENSMUSG00000021499	Catsper3	0.898083	-0.15508	0.0114077	0.221351	4109	3937.87	3969.66	4561.66	4673.19	4167.75	cation channel, sperm associated 3 [Source:MGI Symbol;Acc:MGI:1924106]	13	55784568	55808998	1
ENSMUSG00000015599	Ttbk1	0.916391	-0.125965	0.0114511	0.221351	20274.8	19892.7	18963.3	22392.5	21223.7	20969.6	tau tubulin kinase 1 [Source:MGI Symbol;Acc:MGI:2147036]	17	46442448	46487675	-1
ENSMUSG00000051732	Pabpc2	0.909505	-0.136846	0.0114655	0.221351	58775.8	59373.7	63814.4	68989.5	67134.1	64202.1	poly(A) binding protein, cytoplasmic 2 [Source:MGI Symbol;Acc:MGI:1349723]	18	39773497	39776082	1
ENSMUSG00000024887	Asah2	1.19807	0.260711	0.011388	0.221351	339.314	367.183	336.45	288.174	299.889	273.416	N-acylsphingosine amidohydrolase 2 [Source:MGI Symbol;Acc:MGI:1859310]	19	31984654	32061469	-1
ENSMUSG00000031386	Hcfc1	1.12241	0.166599	0.0114693	0.221351	3079.35	2827.53	3008.06	2761.49	2673.6	2483.97	host cell factor C1 [Source:MGI Symbol;Acc:MGI:105942]	X	73942792	73966357	-1
ENSMUSG00000017485	Top2b	1.15196	0.204085	0.0114907	0.22154	3478.23	3625.65	4001.86	3447.83	3135.65	3008.63	topoisomerase (DNA) II beta [Source:MGI Symbol;Acc:MGI:98791]	14	16365179	16430787	1
ENSMUSG00000014349	Ube2z	1.09299	0.128279	0.0115284	0.222071	2992.13	3094.67	3142.42	2812.82	2892.41	2727.83	ubiquitin-conjugating enzyme E2Z [Source:MGI Symbol;Acc:MGI:1343160]	11	96047432	96065388	-1
ENSMUSG00000001128	Cfp	1.42807	0.514069	0.0115348	0.222071	49.993	56.0668	56.6301	32.9971	38.0966	29.5585	complement factor properdin [Source:MGI Symbol;Acc:MGI:97545]	X	20925454	20931555	-1
ENSMUSG00000023809	Rps6ka2	1.15693	0.210301	0.011562	0.222436	2109.28	2424.07	2322.95	2078.08	2009.35	1805.18	ribosomal protein S6 kinase, polypeptide 2 [Source:MGI Symbol;Acc:MGI:1342290]	17	7170115	7303313	1
ENSMUSG00000022199	Slc22a17	1.19766	0.260216	0.0115883	0.222644	742.449	806.923	852.783	668.74	726.767	589.058	solute carrier family 22 (organic cation transporter), member 17 [Source:MGI Symbol;Acc:MGI:1926225]	14	54906727	54913132	-1
ENSMUSG00000024112	Cacna1h	0.907559	-0.139937	0.0115894	0.222644	15350	16671.6	16296.1	18581	17538.1	17188.3	calcium channel, voltage-dependent, T type, alpha 1H subunit [Source:MGI Symbol;Acc:MGI:1928842]	17	25374285	25433783	-1
ENSMUSG00000038127	Ccdc50	0.938262	-0.0919369	0.0116169	0.222854	8464.77	8660.68	8414.57	9152.65	8938.06	9138.85	coiled-coil domain containing 50 [Source:MGI Symbol;Acc:MGI:1914751]	16	27388869	27452218	1
ENSMUSG00000095474	Cldn34c2	0.706667	-0.500897	0.0116149	0.222854	86.1581	95.6434	51.0781	131.988	124.058	110.844	claudin 34C2 [Source:MGI Symbol;Acc:MGI:3644765]	X	123581700	123602134	1
ENSMUSG00000030538	Cib1	0.914504	-0.128939	0.0116299	0.222945	6304.43	6371.83	6194.89	6734.33	6678.63	7250.27	calcium and integrin binding 1 (calmyrin) [Source:MGI Symbol;Acc:MGI:1344418]	7	80227147	80232813	-1
ENSMUSG00000083325	Gm14121	0.867185	-0.205589	0.011691	0.223795	1324.28	1220.28	1218.1	1330.15	1511.17	1523.32	predicted gene 14121 [Source:MGI Symbol;Acc:MGI:3651769]	2	150499466	150500845	-1
ENSMUSG00000047841	Fndc11	0.900709	-0.150867	0.0116841	0.223795	11763.2	11209	10408.8	12374.6	12683.3	12069.4	fibronectin type III domain containing 11 [Source:MGI Symbol;Acc:MGI:3051572]	2	181220013	181222854	1
ENSMUSG00000062154	Tex33	0.90617	-0.142147	0.0117673	0.22505	30956.3	31109.4	28019.7	32951.6	32724	33887.7	testis expressed 33 [Source:MGI Symbol;Acc:MGI:1920626]	15	78378400	78395912	-1
ENSMUSG00000016239	Lonrf3	1.13254	0.179564	0.0117733	0.22505	1719.97	1767.75	1727.77	1607.32	1573.68	1405.08	LON peptidase N-terminal domain and ring finger 3 [Source:MGI Symbol;Acc:MGI:1921615]	X	36328353	36362341	1
ENSMUSG00000057541	Pus7	1.14571	0.196246	0.0117957	0.225319	812.652	910.261	879.432	766.265	768.771	725.238	pseudouridylate synthase 7 [Source:MGI Symbol;Acc:MGI:1925947]	5	23740648	23783711	-1
ENSMUSG00000030670	Cyp2r1	0.815392	-0.294434	0.0118979	0.226925	299.958	317.712	354.216	438.494	363.383	405.373	cytochrome P450, family 2, subfamily r, polypeptide 1 [Source:MGI Symbol;Acc:MGI:2449771]	7	114549682	114562972	-1
ENSMUSG00000002059	Rab34	1.23276	0.301895	0.0118928	0.226925	324.422	353.991	385.307	289.641	305.75	252.303	RAB34, member RAS oncogene family [Source:MGI Symbol;Acc:MGI:104606]	11	78188430	78192193	1
ENSMUSG00000072964	Bhlhb9	1.15326	0.205718	0.0119052	0.226925	661.609	705.782	706.211	629.144	574.38	582.724	basic helix-loop-helix domain containing, class B9 [Source:MGI Symbol;Acc:MGI:1917487]	X	135797594	135891081	1
ENSMUSG00000030762	Aqp8	1.1706	0.227245	0.0119148	0.226947	1728.48	1940.35	1812.16	1672.58	1592.24	1382.91	aquaporin 8 [Source:MGI Symbol;Acc:MGI:1195271]	7	123462291	123468004	1
ENSMUSG00000039262	Prrc2b	1.11523	0.157346	0.0119291	0.227058	1459.37	1443.45	1459.06	1283.95	1369.53	1249.9	proline-rich coiled-coil 2B [Source:MGI Symbol;Acc:MGI:1923304]	2	32151082	32234537	1
ENSMUSG00000037992	Rara	1.1153	0.157425	0.0119593	0.227472	1311.52	1229.07	1324.7	1140.96	1155.6	1163.34	retinoic acid receptor, alpha [Source:MGI Symbol;Acc:MGI:97856]	11	98927818	98974942	1
ENSMUSG00000033096	Apmap	1.15793	0.211554	0.011968	0.227476	755.213	828.91	815.03	669.474	736.535	655.565	adipocyte plasma membrane associated protein [Source:MGI Symbol;Acc:MGI:1919131]	2	150583080	150608567	-1
ENSMUSG00000086955	1700021L23Rik	0.714423	-0.48515	0.0119849	0.227476	61.6934	92.3454	55.5197	98.9912	115.267	108.733	RIKEN cDNA 1700021L23 gene [Source:MGI Symbol;Acc:MGI:1923660]	4	124302837	124311461	-1
ENSMUSG00000015016	Acsf3	0.881781	-0.181508	0.0119788	0.227476	1265.78	1398.37	1354.68	1542.8	1437.9	1590.88	acyl-CoA synthetase family member 3 [Source:MGI Symbol;Acc:MGI:2182591]	8	122775486	122817880	1
ENSMUSG00000032396	Dis3l	0.939006	-0.0907941	0.0120411	0.228382	24122.1	25225.7	25059.4	26455.6	26183.1	26631.1	DIS3 like exosome 3'-5' exoribonuclease [Source:MGI Symbol;Acc:MGI:2143272]	9	64306756	64341288	-1
ENSMUSG00000084803	5830444B04Rik	1.45777	0.543764	0.0121206	0.228679	35.1014	6.5961	35.5326	5.86614	7.8147	8.44528	RIKEN cDNA 5830444B04 gene [Source:MGI Symbol;Acc:MGI:3603170]	4	155398763	155421704	-1
ENSMUSG00000028932	Psmc2	0.934328	-0.0979982	0.0121356	0.228679	24613.6	26137	25169.3	26937.3	27163.9	27194.9	proteasome (prosome, macropain) 26S subunit, ATPase 2 [Source:MGI Symbol;Acc:MGI:109555]	5	21785283	21803787	1
ENSMUSG00000070639	Lrrc8b	0.902248	-0.148404	0.0121109	0.228679	73050.4	70387	64442.9	77503.5	75285.8	78008	leucine rich repeat containing 8 family, member B [Source:MGI Symbol;Acc:MGI:2141353]	5	105415775	105490074	1
ENSMUSG00000087475	4933406I18Rik	0.804016	-0.314704	0.0120818	0.228679	208.481	182.492	174.332	230.979	234.441	252.303	RIKEN cDNA 4933406I18 gene [Source:MGI Symbol;Acc:MGI:1918295]	7	114315479	114415161	-1
ENSMUSG00000000088	Cox5a	0.924319	-0.113537	0.0121186	0.228679	6958.6	7339.26	7260.87	7953.02	7575.37	7808.72	cytochrome c oxidase subunit Va [Source:MGI Symbol;Acc:MGI:88474]	9	57521274	57532426	1
ENSMUSG00000032244	Fem1b	0.929125	-0.106056	0.0120817	0.228679	22144.8	20803	20927.6	23184.5	22722.2	22882.5	feminization 1 homolog b (C, elegans) [Source:MGI Symbol;Acc:MGI:1335087]	9	62791821	62811934	-1
ENSMUSG00000032534	Cep63	0.925981	-0.110946	0.0121505	0.228679	45929.7	47938.2	48918.4	50368.2	51101.3	52843.2	centrosomal protein 63 [Source:MGI Symbol;Acc:MGI:2158560]	9	102584588	102626534	-1
ENSMUSG00000112627	AC123720,1	0.882928	-0.179632	0.0121055	0.228679	1256.21	1215.88	1318.04	1495.13	1346.08	1462.09		10	116949757	116963279	1
ENSMUSG00000025142	Aspscr1	0.914664	-0.128686	0.0121481	0.228679	13766.1	13291.1	13036	14301.7	14228.6	15357.7	alveolar soft part sarcoma chromosome region, candidate 1 (human) [Source:MGI Symbol;Acc:MGI:1916188]	11	120672973	120709447	1
ENSMUSG00000024054	Smchd1	1.14829	0.199492	0.0121437	0.228679	2674.09	3022.11	3101.33	2647.1	2598.39	2379.46	SMC hinge domain containing 1 [Source:MGI Symbol;Acc:MGI:1921605]	17	71344489	71475343	-1
ENSMUSG00000042439	Zfp532	1.15727	0.210728	0.0120943	0.228679	598.852	654.113	619.6	558.75	535.307	513.051	zinc finger protein 532 [Source:MGI Symbol;Acc:MGI:3036282]	18	65580230	65689443	1
ENSMUSG00000039481	Nrtn	0.762977	-0.390289	0.0121752	0.228983	93.6038	87.948	82.1692	123.189	123.081	112.956	neurturin [Source:MGI Symbol;Acc:MGI:108417]	17	56751325	56757530	-1
ENSMUSG00000022378	Fam49b	1.09584	0.132034	0.0121909	0.229075	2673.03	2569.18	2782.65	2432.25	2451.86	2430.13	family with sequence similarity 49, member B [Source:MGI Symbol;Acc:MGI:1923520]	15	63929097	64060448	-1
ENSMUSG00000057863	Rpl36	0.885264	-0.17582	0.0121971	0.229075	6644.81	6956.68	6388.1	7054.77	7462.06	8134.92	ribosomal protein L36 [Source:MGI Symbol;Acc:MGI:1860603]	17	56613395	56614243	1
ENSMUSG00000067438	Hmx1	0.887391	-0.172358	0.0122159	0.229192	742.449	770.644	736.192	861.59	837.149	841.361	H6 homeobox 1 [Source:MGI Symbol;Acc:MGI:107178]	5	35389108	35399730	1
ENSMUSG00000023938	Aars2	0.898729	-0.154041	0.0122204	0.229192	2249.68	2171.22	2186.37	2405.12	2355.15	2609.59	alanyl-tRNA synthetase 2, mitochondrial [Source:MGI Symbol;Acc:MGI:2681839]	17	45506841	45520842	1
ENSMUSG00000064341	mt-Nd1	1.08642	0.119586	0.0122297	0.229207	115557	118929	120326	111726	103546	111023	mitochondrially encoded NADH dehydrogenase 1 [Source:MGI Symbol;Acc:MGI:101787]	MT	2751	3707	1
ENSMUSG00000037101	Ttc29	0.899326	-0.153083	0.0122544	0.22951	17393.3	18321.8	18199.4	20824.1	20654.2	18578.6	tetratricopeptide repeat domain 29 [Source:MGI Symbol;Acc:MGI:1920551]	8	78213297	78394326	1
ENSMUSG00000039533	Mmd2	1.12251	0.16673	0.0122835	0.229733	2926.18	3130.95	2831.51	2779.09	2572.01	2543.09	monocyte to macrophage differentiation-associated 2 [Source:MGI Symbol;Acc:MGI:1922354]	5	142562358	142608800	-1
ENSMUSG00000069633	Pex11g	0.913075	-0.131195	0.0122825	0.229733	2580.49	2604.36	2782.65	2894.21	2930.51	2911.51	peroxisomal biogenesis factor 11 gamma [Source:MGI Symbol;Acc:MGI:1920905]	8	3457105	3467680	-1
ENSMUSG00000001334	Fndc5	1.10754	0.147364	0.0123299	0.229913	1555.1	1580.86	1472.38	1393.21	1393.95	1366.02	fibronectin type III domain containing 5 [Source:MGI Symbol;Acc:MGI:1917614]	4	129136999	129144593	1
ENSMUSG00000110665	Gm45863	0.845321	-0.24243	0.0123209	0.229913	1447.67	1612.75	1363.56	1853.7	1570.75	1849.52	predicted gene 45863 [Source:MGI Symbol;Acc:MGI:5804978]	8	47744712	47750134	-1
ENSMUSG00000112202	AC160031,2	0.859296	-0.218773	0.0123206	0.229913	624.38	689.292	692.886	766.265	743.373	840.305		10	66698241	66705961	1
ENSMUSG00000048264	Dip2c	1.15405	0.206704	0.0123067	0.229913	1086.02	966.328	1059.32	906.319	940.694	835.027	disco interacting protein 2 homolog C [Source:MGI Symbol;Acc:MGI:1920179]	13	9276528	9668928	1
ENSMUSG00000049760	2410015M20Rik	0.883235	-0.17913	0.0123359	0.229913	6577.8	6292.68	5950.6	6771.73	6904.28	7704.21	RIKEN cDNA 2410015M20 gene [Source:MGI Symbol;Acc:MGI:2442174]	17	56607452	56609771	-1
ENSMUSG00000026879	Gsn	1.13873	0.187422	0.0123531	0.230073	5051.42	4789.87	4588.15	4104.1	4577.46	3946.06	gelsolin [Source:MGI Symbol;Acc:MGI:95851]	2	35256380	35307892	1
ENSMUSG00000085704	4921531C22Rik	0.897828	-0.155488	0.0123729	0.230284	2073.11	1983.23	2109.75	2402.19	2291.66	2182.05	RIKEN cDNA 4921531C22 gene [Source:MGI Symbol;Acc:MGI:1913980]	2	179975993	179979013	1
ENSMUSG00000016619	Nup50	0.929274	-0.105823	0.0123825	0.230302	10909.1	10651.6	11177.2	12063.7	11659.5	11521.5	nucleoporin 50 [Source:MGI Symbol;Acc:MGI:1351502]	15	84923428	84942955	1
ENSMUSG00000071265	1700086L19Rik	0.91353	-0.130476	0.0124051	0.230404	11022.9	10931.9	11540.3	12218.4	12772.1	11715.7	RIKEN cDNA 1700086L19 gene [Source:MGI Symbol;Acc:MGI:1921534]	12	74284242	74295945	1
ENSMUSG00000042515	Mum1l1	1.16589	0.221432	0.0124005	0.230404	5468.38	5092.19	5697.43	5096.94	4625.32	4133.96	melanoma associated antigen (mutated) 1-like 1 [Source:MGI Symbol;Acc:MGI:2445062]	X	139210042	139238335	1
ENSMUSG00000032652	Crebl2	1.1174	0.16015	0.012421	0.23054	1184.94	1258.76	1244.75	1075.7	1084.29	1135.89	cAMP responsive element binding protein-like 2 [Source:MGI Symbol;Acc:MGI:1889385]	6	134830154	134858931	1
ENSMUSG00000037643	Prkci	1.13763	0.186028	0.0124695	0.230961	1644.45	1696.3	1738.88	1582.39	1495.54	1366.02	protein kinase C, iota [Source:MGI Symbol;Acc:MGI:99260]	3	30995747	31052959	1
ENSMUSG00000056529	Ptafr	1.46059	0.54655	0.0124661	0.230961	53.184	41.7753	66.6237	37.3967	26.3746	27.4472	platelet-activating factor receptor [Source:MGI Symbol;Acc:MGI:106066]	4	132564067	132582683	1
ENSMUSG00000005251	Ripk4	1.22918	0.29769	0.0124662	0.230961	240.392	260.546	282.04	216.314	210.02	199.52	receptor-interacting serine-threonine kinase 4 [Source:MGI Symbol;Acc:MGI:1919638]	16	97741933	97763737	-1
ENSMUSG00000042156	Dzip1	0.918945	-0.121949	0.012495	0.231013	22108.6	21871.6	22232.3	24962.6	24352.5	22798	DAZ interacting protein 1 [Source:MGI Symbol;Acc:MGI:1914311]	14	118875520	118925314	-1
ENSMUSG00000024175	Tekt4	0.862162	-0.21397	0.0124981	0.231013	18788.8	16217.6	18987.7	21517.7	22258.2	19185.6	tektin 4 [Source:MGI Symbol;Acc:MGI:1919090]	17	25471590	25476594	1
ENSMUSG00000034160	Ogt	1.14413	0.194253	0.012489	0.231013	3471.85	2991.33	3328.96	2820.88	3008.66	2695.1	O-linked N-acetylglucosamine (GlcNAc) transferase (UDP-N-acetylglucosamine:polypeptide-N-acetylglucosaminyl transferase) [Source:MGI Symbol;Acc:MGI:1339639]	X	101640060	101684351	1
ENSMUSG00000032827	Ppp1r9a	1.13884	0.187567	0.0125179	0.231138	3840.95	3663.03	4129.56	3498.42	3543.96	3133.2	protein phosphatase 1, regulatory (inhibitor) subunit 9A [Source:MGI Symbol;Acc:MGI:2442401]	6	4902917	5165661	1
ENSMUSG00000061286	Exosc5	0.926239	-0.110544	0.0125221	0.231138	10950.6	10272.3	10304.5	11221.9	11389.9	11453.9	exosome component 5 [Source:MGI Symbol;Acc:MGI:107889]	7	25659164	25671368	1
ENSMUSG00000051977	Prdm9	1.22873	0.297173	0.0125452	0.231405	569.069	675.001	575.184	521.353	420.04	515.162	PR domain containing 9 [Source:MGI Symbol;Acc:MGI:2384854]	17	15543079	15564354	-1
ENSMUSG00000001211	Agpat3	0.911848	-0.133134	0.0125648	0.231598	31375.4	29560.4	28165.2	32205.1	32504.2	33129.8	1-acylglycerol-3-phosphate O-acyltransferase 3 [Source:MGI Symbol;Acc:MGI:1336186]	10	78269178	78352489	-1
ENSMUSG00000074925	Ptar1	0.902846	-0.147448	0.0125729	0.231598	1935.9	1943.65	2114.19	2204.2	2251.61	2193.66	protein prenyltransferase alpha subunit repeat containing 1 [Source:MGI Symbol;Acc:MGI:1921875]	19	23687400	23721129	1
ENSMUSG00000013495	Tmem175	0.932024	-0.101562	0.0125927	0.231805	6950.09	6802.78	7102.08	7571.72	7497.22	7314.67	transmembrane protein 175 [Source:MGI Symbol;Acc:MGI:1919642]	5	108629770	108648782	1
ENSMUSG00000101651	Gm28402	0.749878	-0.415273	0.0126423	0.232198	115.941	83.5506	86.6108	127.589	140.665	134.069	predicted gene 28402 [Source:MGI Symbol;Acc:MGI:5579108]	6	54680930	54681917	-1
ENSMUSG00000031529	Tnks	0.924242	-0.113657	0.0126531	0.232198	22267.1	23415	22850.8	25644.6	24535.2	24019.4	tankyrase, TRF1-interacting ankyrin-related ADP-ribose polymerase [Source:MGI Symbol;Acc:MGI:1341087]	8	34826460	34965690	-1
ENSMUSG00000031840	Rab3a	1.23969	0.309979	0.0126419	0.232198	245.71	242.956	240.956	179.651	215.881	183.685	RAB3A, member RAS oncogene family [Source:MGI Symbol;Acc:MGI:97843]	8	70754679	70758677	1
ENSMUSG00000081534	Slc48a1	1.18819	0.248761	0.0126542	0.232198	1120.06	1319.22	1044.88	955.448	1011.03	940.593	solute carrier family 48 (heme transporter), member 1 [Source:MGI Symbol;Acc:MGI:1914989]	15	97784355	97792692	1
ENSMUSG00000023967	Mrps18a	0.908734	-0.13807	0.0126573	0.232198	1811.45	1863.4	1767.75	2047.28	2009.35	1937.14	mitochondrial ribosomal protein S18A [Source:MGI Symbol;Acc:MGI:1915815]	17	46110986	46128910	1
ENSMUSG00000013622	Atraid	1.14648	0.19721	0.012686	0.232305	924.338	1021.3	928.29	856.457	851.802	785.411	all-trans retinoic acid induced differentiation factor [Source:MGI Symbol;Acc:MGI:1918918]	5	31048312	31054623	1
ENSMUSG00000002240	Prr27	0.897183	-0.156526	0.0126958	0.232305	7443.63	6912.71	7283.08	8575.57	7943.64	7642.98	proline rich 27 [Source:MGI Symbol;Acc:MGI:1921029]	5	87825686	87846387	1
ENSMUSG00000038301	Snx10	1.16773	0.223701	0.012713	0.232305	522.267	569.463	513.002	438.494	455.206	473.991	sorting nexin 10 [Source:MGI Symbol;Acc:MGI:1919232]	6	51523901	51590679	1
ENSMUSG00000035478	Mbd3	0.928234	-0.10744	0.012714	0.232305	5241.82	5520.93	5327.67	5737.09	5726.22	5884.25	methyl-CpG binding domain protein 3 [Source:MGI Symbol;Acc:MGI:1333812]	10	80392539	80399550	-1
ENSMUSG00000021273	Fdft1	0.927323	-0.108856	0.0126751	0.232305	29592.6	28787.6	29224.5	32397.2	31906.4	30223.5	farnesyl diphosphate farnesyl transferase 1 [Source:MGI Symbol;Acc:MGI:102706]	14	63145153	63177793	-1
ENSMUSG00000032900	Tex43	0.891124	-0.166302	0.012715	0.232305	3766.49	3686.12	3420.01	3851.86	4290.27	4093.85	testis expressed 43 [Source:MGI Symbol;Acc:MGI:1914593]	18	56588350	56594782	1
ENSMUSG00000041560	Nop53	0.907843	-0.139485	0.0127439	0.232349	4761.03	5017.43	4745.83	5340.39	5097.13	5585.5	NOP53 ribosome biogenesis factor [Source:MGI Symbol;Acc:MGI:2154441]	7	15936183	15946074	-1
ENSMUSG00000007721	Ccdc124	0.887722	-0.171821	0.0127508	0.232349	1955.04	2014.01	1934.31	2339.86	2054.29	2270.72	coiled-coil domain containing 124 [Source:MGI Symbol;Acc:MGI:1916403]	8	70868227	70873935	-1
ENSMUSG00000032449	Slc25a36	1.09052	0.125014	0.0127571	0.232349	2920.87	2791.25	2931.44	2697.69	2637.46	2578.98	solute carrier family 25, member 36 [Source:MGI Symbol;Acc:MGI:1924909]	9	97074961	97111157	-1
ENSMUSG00000036644	Tbc1d9b	1.13387	0.181253	0.012736	0.232349	2065.67	2376.79	2091.98	1946.09	1886.27	1910.74	TBC1 domain family, member 9B [Source:MGI Symbol;Acc:MGI:1924045]	11	50131396	50172785	1
ENSMUSG00000029875	Ccdc184	0.87174	-0.19803	0.0127607	0.232349	2307.12	2039.29	2036.46	2494.58	2574.94	2282.34	coiled-coil domain containing 184 [Source:MGI Symbol;Acc:MGI:2146066]	15	98167806	98170134	1
ENSMUSG00000021866	Anxa11	1.13437	0.181893	0.0127823	0.232584	2341.16	2022.8	2126.41	1917.5	1838.41	1947.69	annexin A11 [Source:MGI Symbol;Acc:MGI:108481]	14	25842156	25886804	1
ENSMUSG00000002227	Mov10	1.13748	0.185836	0.0128515	0.233078	1264.72	1125.73	1245.86	1072.77	1092.1	1019.77	Moloney leukemia virus 10 [Source:MGI Symbol;Acc:MGI:97054]	3	104794836	104818563	-1
ENSMUSG00000037979	Ccdc92	0.898213	-0.154871	0.0128528	0.233078	31861.5	31636	31560.7	37895.3	32832.5	35306.5	coiled-coil domain containing 92 [Source:MGI Symbol;Acc:MGI:106485]	5	124834418	124862424	-1
ENSMUSG00000042289	Hsd3b7	1.31016	0.389739	0.0128434	0.233078	196.781	197.883	166.559	118.789	162.155	131.958	hydroxy-delta-5-steroid dehydrogenase, 3 beta- and steroid delta-isomerase 7 [Source:MGI Symbol;Acc:MGI:2141879]	7	127800604	127803802	1
ENSMUSG00000110310	4930518J21Rik	0.745478	-0.423763	0.0128385	0.233078	4.25472	0	7.77276	65.9941	2.93051	67.5622	RIKEN cDNA 4930518J21 gene [Source:MGI Symbol;Acc:MGI:1922373]	8	56465622	56484968	-1
ENSMUSG00000045942	BC049762	0.915167	-0.127893	0.012832	0.233078	10182.6	10165.7	9397.27	10767.3	10660.2	11114	cDNA sequence BC049762 [Source:MGI Symbol;Acc:MGI:3039622]	11	51253651	51263046	-1
ENSMUSG00000026171	Rnf25	0.920919	-0.118854	0.0129097	0.233108	4651.47	4549.11	4513.75	4943.69	5154.77	4806.42	ring finger protein 25 [Source:MGI Symbol;Acc:MGI:1890215]	1	74593748	74601397	-1
ENSMUSG00000049657	Zbtb5	0.903371	-0.14661	0.0128967	0.233108	4300.46	4256.68	4716.96	4898.96	4801.15	5018.61	zinc finger and BTB domain containing 5 [Source:MGI Symbol;Acc:MGI:1924601]	4	44991242	45012412	-1
ENSMUSG00000055204	Ankrd17	1.09018	0.12456	0.0128882	0.233108	7207.5	7654.77	7818.29	6809.86	6897.45	7078.2	ankyrin repeat domain 17 [Source:MGI Symbol;Acc:MGI:1932101]	5	90227166	90366577	-1
ENSMUSG00000029620	1700018F24Rik	0.901556	-0.149511	0.0129306	0.233108	4013.27	3849.92	4249.48	4507.4	4643.88	4306.04	RIKEN cDNA 1700018F24 gene [Source:MGI Symbol;Acc:MGI:1916646]	5	145042990	145045681	1
ENSMUSG00000020847	Rph3al	1.34227	0.424676	0.0128696	0.233108	122.323	114.332	159.897	87.2589	99.6374	92.8981	rabphilin 3A-like (without C2 domains) [Source:MGI Symbol;Acc:MGI:1923492]	11	75830999	75938429	-1
ENSMUSG00000034731	Dgkh	0.883618	-0.178505	0.0129326	0.233108	13197.1	13393.4	11572.5	14212.2	15089.2	14022.3	diacylglycerol kinase, eta [Source:MGI Symbol;Acc:MGI:2444188]	14	78569609	78725089	-1
ENSMUSG00000041057	Wdr43	1.1446	0.194838	0.0129029	0.233108	1246.63	1212.58	1273.62	1168.1	1070.61	1003.93	WD repeat domain 43 [Source:MGI Symbol;Acc:MGI:1919765]	17	71616215	71659031	1
ENSMUSG00000059401	Mamld1	1.21079	0.275954	0.0129174	0.233108	516.949	430.945	464.145	417.963	363.383	368.425	mastermind-like domain containing 1 [Source:MGI Symbol;Acc:MGI:3045303]	X	71050256	71156056	1
ENSMUSG00000031329	Tsx	1.12958	0.17579	0.012881	0.233108	1718.91	1808.43	1907.66	1684.32	1580.52	1527.54	testis specific X-linked gene [Source:MGI Symbol;Acc:MGI:108118]	X	103414467	103424580	1
ENSMUSG00000006005	Tpr	1.15614	0.209312	0.0129583	0.233415	10263.4	12167.6	12604.1	10353.7	10039.9	9754.3	translocated promoter region, nuclear basket protein [Source:MGI Symbol;Acc:MGI:1922066]	1	150392838	150449935	1
ENSMUSG00000042189	Tekt3	0.899708	-0.152471	0.0129678	0.233429	12577	13097.7	13221.5	15196.2	14686.7	13423.8	tektin 3 [Source:MGI Symbol;Acc:MGI:1918312]	11	63061654	63094964	1
ENSMUSG00000030881	Arfip2	1.12965	0.175876	0.013002	0.23385	842.435	870.685	902.751	786.063	748.257	772.743	ADP-ribosylation factor interacting protein 2 [Source:MGI Symbol;Acc:MGI:1924182]	7	105634203	105640416	-1
ENSMUSG00000040463	Mybbp1a	1.12319	0.167606	0.0130086	0.23385	2224.16	2438.36	2496.17	2176.34	2144.16	2033.2	MYB binding protein (P160) 1a [Source:MGI Symbol;Acc:MGI:106181]	11	72441355	72451768	1
ENSMUSG00000001827	Folr1	1.21934	0.286105	0.0130328	0.234128	681.819	746.458	594.061	565.349	487.442	582.724	folate receptor 1 (adult) [Source:MGI Symbol;Acc:MGI:95568]	7	101858331	101870788	-1
ENSMUSG00000060475	Wtap	1.10749	0.147299	0.0130643	0.234537	1533.83	1623.74	1547.89	1443.8	1424.23	1370.25	Wilms tumour 1-associating protein [Source:MGI Symbol;Acc:MGI:1926395]	17	12966796	12992546	-1
ENSMUSG00000021113	Snapc1	1.27503	0.350535	0.0130798	0.23466	987.095	669.504	883.874	632.077	714.068	592.225	small nuclear RNA activating complex, polypeptide 1 [Source:MGI Symbol;Acc:MGI:1922877]	12	73964481	73988966	1
ENSMUSG00000107185	Gm42642	1.4084	0.49406	0.0131188	0.235201	15.9552	8.7948	7.77276	4.39961	0.976837	1.05566	predicted gene 42642 [Source:MGI Symbol;Acc:MGI:5662779]	6	3182630	3182984	-1
ENSMUSG00000031365	Zfp275	1.1438	0.193832	0.0131322	0.235285	1466.81	1310.42	1311.38	1222.36	1219.09	1116.89	zinc finger protein 275 [Source:MGI Symbol;Acc:MGI:1350985]	X	73342621	73359080	1
ENSMUSG00000092381	Gm20512	0.81299	-0.298691	0.0131628	0.235574	184.017	193.486	171.001	225.113	224.672	236.468	predicted gene 20512 [Source:MGI Symbol;Acc:MGI:5141977]	7	19715016	19721731	1
ENSMUSG00000087122	4930403D09Rik	0.914219	-0.129389	0.0131659	0.235574	6298.05	6541.13	6764.52	6909.58	7154.35	7408.62	RIKEN cDNA 4930403D09 gene [Source:MGI Symbol;Acc:MGI:2441677]	11	34299707	34308113	1
ENSMUSG00000073888	Ccl27a	0.884746	-0.176665	0.0131906	0.235859	4683.38	5181.23	4505.98	5364.59	5228.03	5700.56	chemokine (C-C motif) ligand 27A [Source:MGI Symbol;Acc:MGI:1343459]	4	41769467	41774247	-1
ENSMUSG00000034312	Iqsec1	0.859149	-0.21902	0.0132167	0.236097	5307.76	4902	4280.57	5884.47	5739.89	5339.53	IQ motif and Sec7 domain 1 [Source:MGI Symbol;Acc:MGI:1196356]	6	90656088	90988685	-1
ENSMUSG00000090336	4932443I19Rik	0.818368	-0.289178	0.0132303	0.236097	198.908	200.082	214.306	239.045	257.885	264.971	RIKEN cDNA 4932443I19 gene [Source:MGI Symbol;Acc:MGI:2685952]	8	13705889	13743414	1
ENSMUSG00000069805	Fbp1	0.92948	-0.105505	0.0132238	0.236097	27980.1	28701.8	28229.6	31688.2	29922.5	29790.7	fructose bisphosphatase 1 [Source:MGI Symbol;Acc:MGI:95492]	13	62864753	62888282	-1
ENSMUSG00000106589	4931419H13Rik	0.806891	-0.309555	0.0132462	0.236223	294.639	315.513	242.066	339.503	355.569	382.149	RIKEN cDNA 4931419H13 gene [Source:MGI Symbol;Acc:MGI:1918220]	3	55055242	55084002	1
ENSMUSG00000026705	Klhl20	1.11763	0.160446	0.0132662	0.236424	1023.26	1088.36	1090.41	953.248	948.509	956.428	kelch-like 20 [Source:MGI Symbol;Acc:MGI:2444855]	1	161088375	161131511	-1
ENSMUSG00000034075	Zdhhc5	0.906148	-0.142182	0.0132972	0.236819	42303.6	42961.5	43809.5	49816	48516.6	44322.9	zinc finger, DHHC domain containing 5 [Source:MGI Symbol;Acc:MGI:1923573]	2	84687970	84715180	-1
ENSMUSG00000038390	Gpr162	0.852891	-0.229566	0.0133413	0.237447	453.128	437.541	446.379	561.683	525.538	487.715	G protein-coupled receptor 162 [Source:MGI Symbol;Acc:MGI:1315214]	6	124858444	124863983	-1
ENSMUSG00000024947	Men1	1.11732	0.160046	0.0133816	0.238007	1649.77	1827.12	1753.31	1580.19	1582.48	1505.37	multiple endocrine neoplasia 1 [Source:MGI Symbol;Acc:MGI:1316736]	19	6334979	6340891	1
ENSMUSG00000031824	6430548M08Rik	1.20313	0.266798	0.01345	0.238591	1401.93	1435.75	1236.98	1242.89	970.976	1132.72	RIKEN cDNA 6430548M08 gene [Source:MGI Symbol;Acc:MGI:2443793]	8	120114152	120165306	1
ENSMUSG00000032245	Cln6	0.908496	-0.138448	0.0134394	0.238591	3968.59	3774.07	4041.84	4500.8	4153.51	4331.37	ceroid-lipofuscinosis, neuronal 6 [Source:MGI Symbol;Acc:MGI:2159324]	9	62838785	62852006	1
ENSMUSG00000064225	Paqr9	0.900285	-0.151546	0.0134319	0.238591	7925.48	7343.66	6981.05	8439.91	8251.34	8068.41	progestin and adipoQ receptor family member IX [Source:MGI Symbol;Acc:MGI:1922802]	9	95559657	95568023	1
ENSMUSG00000004393	Ddx56	0.918662	-0.122393	0.0134454	0.238591	2023.12	1979.93	1979.83	2214.47	2164.67	2136.66	DEAD (Asp-Glu-Ala-Asp) box polypeptide 56 [Source:MGI Symbol;Acc:MGI:1277172]	11	6258919	6267772	-1
ENSMUSG00000030595	Nfkbib	0.936087	-0.095285	0.0134655	0.238599	6636.3	6619.18	6523.57	7023.24	6917.96	7200.66	nuclear factor of kappa light polypeptide gene enhancer in B cells inhibitor, beta [Source:MGI Symbol;Acc:MGI:104752]	7	28758251	28767512	-1
ENSMUSG00000019774	Mtrf1l	1.26696	0.34137	0.0134682	0.238599	180.826	191.287	212.085	157.653	133.827	157.293	mitochondrial translational release factor 1-like [Source:MGI Symbol;Acc:MGI:1918830]	10	5811887	5823910	-1
ENSMUSG00000035949	Fbxw2	1.12793	0.173681	0.0134912	0.238691	1205.15	1341.21	1268.07	1155.63	1129.22	1084.16	F-box and WD-40 domain protein 2 [Source:MGI Symbol;Acc:MGI:1353435]	2	34804514	34826311	-1
ENSMUSG00000099398	Ms4a14	0.922994	-0.115607	0.0134869	0.238691	54993.3	54177	54246.1	61552.7	56366.4	59271.1	membrane-spanning 4-domains, subfamily A, member 14 [Source:MGI Symbol;Acc:MGI:2686122]	19	11301249	11314454	-1
ENSMUSG00000028937	Acot7	0.924334	-0.113513	0.0135094	0.238795	29365	31072	29275.5	32837.2	31381.9	32911.3	acyl-CoA thioesterase 7 [Source:MGI Symbol;Acc:MGI:1917275]	4	152178134	152271855	1
ENSMUSG00000003934	Efnb3	1.24692	0.318373	0.0135149	0.238795	184.017	179.194	184.325	137.854	143.595	149.904	ephrin B3 [Source:MGI Symbol;Acc:MGI:109196]	11	69554092	69560205	-1
ENSMUSG00000055826	Tescl	0.901938	-0.1489	0.0135249	0.238816	6802.23	6798.38	6285.94	7057.7	7294.04	7742.21	tescalcin-like [Source:MGI Symbol;Acc:MGI:1916551]	7	24333082	24333936	-1
ENSMUSG00000030206	Gsg1	0.887192	-0.172682	0.013552	0.239134	108907	103124	93156.5	114028	111373	119565	germ cell associated 1 [Source:MGI Symbol;Acc:MGI:1194499]	6	135237326	135254351	-1
ENSMUSG00000085310	Gm11491	0.737829	-0.438642	0.0135608	0.239134	107.432	84.6499	103.267	170.118	117.22	138.291	predicted gene 11491 [Source:MGI Symbol;Acc:MGI:3651138]	11	87121567	87126958	-1
ENSMUSG00000029176	Anapc4	1.14051	0.189685	0.0136026	0.239714	2333.71	2756.07	2566.12	2290	2251.61	2142.99	anaphase promoting complex subunit 4 [Source:MGI Symbol;Acc:MGI:1098673]	5	52834012	52867797	1
ENSMUSG00000026585	Kifap3	0.938077	-0.0922216	0.0136431	0.240271	28657.7	28741.4	27987.5	31176.3	29820.9	30056.8	kinesin-associated protein 3 [Source:MGI Symbol;Acc:MGI:107566]	1	163779583	163917109	1
ENSMUSG00000050875	A730017C20Rik	1.16069	0.214977	0.013664	0.24048	526.522	525.489	537.431	481.024	441.53	435.988	RIKEN cDNA A730017C20 gene [Source:MGI Symbol;Acc:MGI:2442934]	18	59062248	59076962	1
ENSMUSG00000072878	1700123L14Rik	0.933372	-0.0994755	0.0137104	0.240855	56447.4	56612.1	59313.9	62615.2	60271.8	61883.8	RIKEN cDNA 1700123L14 gene [Source:MGI Symbol;Acc:MGI:1925732]	6	96164497	96166243	-1
ENSMUSG00000031835	Mbtps1	1.09232	0.127397	0.0137063	0.240855	3098.5	3311.24	3144.64	2952.14	2943.21	2838.67	membrane-bound transcription factor peptidase, site 1 [Source:MGI Symbol;Acc:MGI:1927235]	8	119508156	119558735	-1
ENSMUSG00000044617	Zbtb39	1.17204	0.22902	0.0137122	0.240855	776.486	931.149	903.861	761.132	743.373	706.237	zinc finger and BTB domain containing 39 [Source:MGI Symbol;Acc:MGI:2443316]	10	127739538	127747349	1
ENSMUSG00000079378	Gm8279	0.813781	-0.297287	0.0137224	0.240878	1024.32	882.778	1082.63	1261.22	1407.62	1063.05	predicted gene 8279 [Source:MGI Symbol;Acc:MGI:3779794]	14	5131519	5139959	1
ENSMUSG00000022442	Ttll1	0.870596	-0.199924	0.0137652	0.24147	1697.63	1827.12	1980.94	2189.54	2185.18	1974.08	tubulin tyrosine ligase-like 1 [Source:MGI Symbol;Acc:MGI:2443047]	15	83483772	83510893	-1
ENSMUSG00000034686	Prr7	0.849318	-0.235623	0.0137816	0.2416	398.88	412.256	466.366	510.354	491.349	513.051	proline rich 7 (synaptic) [Source:MGI Symbol;Acc:MGI:3487246]	13	55464267	55473155	1
ENSMUSG00000042197	Zfp451	0.932465	-0.100878	0.0138246	0.241971	40747.5	40814.5	38797.2	44022.5	42583.3	42536.8	zinc finger protein 451 [Source:MGI Symbol;Acc:MGI:2137896]	1	33761545	33814595	-1
ENSMUSG00000050114	Prdx6b	0.924194	-0.113732	0.0138298	0.241971	28213.1	28292.9	29897.4	31769.6	30173.5	31618.1	peroxiredoxin 6B [Source:MGI Symbol;Acc:MGI:1336888]	2	80292472	80295356	1
ENSMUSG00000020592	Sdc1	1.20402	0.267857	0.0138234	0.241971	377.606	385.872	436.385	327.771	351.661	305.086	syndecan 1 [Source:MGI Symbol;Acc:MGI:1349162]	12	8771323	8793715	1
ENSMUSG00000047654	Tssk6	0.852958	-0.229453	0.0138465	0.242106	13874.6	12654.6	10798.6	14570.8	14179.8	15317.6	testis-specific serine kinase 6 [Source:MGI Symbol;Acc:MGI:2148775]	8	69902184	69903518	1
ENSMUSG00000039224	D1Pas1	0.91232	-0.132388	0.013881	0.242552	20475.8	21474.7	22022.5	23333.3	24433.6	22440.2	DNA segment, Chr 1, Pasteur Institute 1 [Source:MGI Symbol;Acc:MGI:91842]	1	186967416	186970627	1
ENSMUSG00000103543	Gm37669	1.27416	0.349549	0.0139271	0.242866	296.767	323.209	413.067	256.644	248.117	283.973	predicted gene, 37669 [Source:MGI Symbol;Acc:MGI:5610897]	1	153443481	153444300	1
ENSMUSG00000032869	Psmf1	0.892309	-0.164385	0.0139351	0.242866	27074.9	25449.9	23557	28405.3	27390.5	29678.8	proteasome (prosome, macropain) inhibitor subunit 1 [Source:MGI Symbol;Acc:MGI:1346072]	2	151715812	151744186	-1
ENSMUSG00000022377	Asap1	0.91156	-0.13359	0.0139332	0.242866	16781.7	15866.9	17155.6	18673.4	18638	17390.9	ArfGAP with SH3 domain, ankyrin repeat and PH domain1 [Source:MGI Symbol;Acc:MGI:1342335]	15	64086857	64382919	-1
ENSMUSG00000022620	Arsa	0.9089	-0.137807	0.013926	0.242866	14623.5	14591.7	15582.2	17173.1	16525.1	15652.3	arylsulfatase A [Source:MGI Symbol;Acc:MGI:88077]	15	89472476	89477425	-1
ENSMUSG00000039167	Adgrl4	1.46623	0.55211	0.0139495	0.242958	85.0944	51.6694	42.195	30.064	31.2588	36.9481	adhesion G protein-coupled receptor L4 [Source:MGI Symbol;Acc:MGI:2655562]	3	151437887	151545086	1
ENSMUSG00000096953	Gm26571	0.879655	-0.18499	0.0139898	0.243502	866.899	865.188	789.49	997.977	937.763	938.482	predicted gene, 26571 [Source:MGI Symbol;Acc:MGI:5477065]	12	83945209	83951355	-1
ENSMUSG00000028391	Wdr31	0.927533	-0.10853	0.0140384	0.243658	8257.35	8226.43	8141.41	8552.84	8851.12	9171.57	WD repeat domain 31 [Source:MGI Symbol;Acc:MGI:1918604]	4	62448653	62470896	-1
ENSMUSG00000063015	Ccni	0.932413	-0.100959	0.0140305	0.243658	21417.2	21152.6	21295.1	23505.6	23000.6	22017.9	cyclin I [Source:MGI Symbol;Acc:MGI:1341077]	5	93181933	93206495	-1
ENSMUSG00000107453	Gm44145	0.731182	-0.451698	0.0140441	0.243658	2.12736	2.1987	2.22079	4.39961	35.1661	7.38962	predicted gene, 44145 [Source:MGI Symbol;Acc:MGI:5690537]	6	82680132	82694822	1
ENSMUSG00000006932	Ctnnb1	1.1091	0.149392	0.0140207	0.243658	8881.73	9076.23	9063.04	8524.97	8275.76	7511.02	catenin (cadherin associated protein), beta 1 [Source:MGI Symbol;Acc:MGI:88276]	9	120929216	120960507	1
ENSMUSG00000041476	Smpx	1.12221	0.166338	0.0140302	0.243658	1549.78	1533.59	1487.93	1402.74	1393.95	1262.57	small muscle protein, X-linked [Source:MGI Symbol;Acc:MGI:1913356]	X	157698910	157752591	1
ENSMUSG00000046317	BC107364	0.790271	-0.339581	0.0140624	0.243662	158.488	204.479	163.228	219.247	241.279	222.744	cDNA sequence BC107364 [Source:MGI Symbol;Acc:MGI:3618860]	3	96433788	96452306	-1
ENSMUSG00000028423	Nfx1	1.09483	0.130708	0.0140625	0.243662	3782.45	3814.74	3961.89	3377.43	3516.61	3656.81	nuclear transcription factor, X-box binding 1 [Source:MGI Symbol;Acc:MGI:1921414]	4	40970906	41025993	1
ENSMUSG00000028102	Pex11b	0.923318	-0.1151	0.0140912	0.244002	3565.46	3692.72	3815.32	3995.58	3980.61	4026.29	peroxisomal biogenesis factor 11 beta [Source:MGI Symbol;Acc:MGI:1338882]	3	96635376	96645366	1
ENSMUSG00000031901	Dus2	0.878035	-0.18765	0.0141246	0.244266	819.034	856.393	856.114	1022.91	909.435	957.484	dihydrouridine synthase 2 [Source:MGI Symbol;Acc:MGI:1913619]	8	105991337	106053840	1
ENSMUSG00000042712	Tceal9	1.21183	0.277192	0.0141219	0.244266	1559.36	1733.67	1385.77	1333.08	1372.46	1104.22	transcription elongation factor A like 9 [Source:MGI Symbol;Acc:MGI:109567]	X	136245079	136247139	1
ENSMUSG00000059834	Sclt1	0.904538	-0.144747	0.0141966	0.244723	22473.4	25025.6	25213.7	27045.1	27132.6	26339.8	sodium channel and clathrin linker 1 [Source:MGI Symbol;Acc:MGI:1914411]	3	41626720	41742514	-1
ENSMUSG00000035495	Tstd2	1.14978	0.201359	0.0141941	0.244723	703.093	787.134	703.99	632.81	646.666	619.672	thiosulfate sulfurtransferase (rhodanese)-like domain containing 2 [Source:MGI Symbol;Acc:MGI:3039624]	4	46114746	46138694	-1
ENSMUSG00000036555	Iqce	0.905978	-0.142451	0.0141834	0.244723	15048.9	14137.6	13273.7	15761.6	15464.3	15715.6	IQ motif containing E [Source:MGI Symbol;Acc:MGI:1921489]	5	140661827	140702378	-1
ENSMUSG00000030681	Mvp	1.24724	0.318741	0.0141855	0.244723	344.632	362.785	330.898	238.312	317.472	261.804	major vault protein [Source:MGI Symbol;Acc:MGI:1925638]	7	126986860	127014621	-1
ENSMUSG00000021770	Samd8	0.937111	-0.0937078	0.0141829	0.244723	7467.03	7392.03	7288.63	8016.82	7903.59	7718.99	sterile alpha motif domain containing 8 [Source:MGI Symbol;Acc:MGI:1914880]	14	21750531	21798725	1
ENSMUSG00000026860	Sh3glb2	1.16073	0.215035	0.0142256	0.244762	509.503	489.211	525.217	430.428	420.04	456.045	SH3-domain GRB2-like endophilin B2 [Source:MGI Symbol;Acc:MGI:2385131]	2	30344809	30359337	-1
ENSMUSG00000031728	Zfp821	0.918068	-0.123328	0.0142262	0.244762	7063.9	6635.67	6887.78	7230.02	7478.66	7745.38	zinc finger protein 821 [Source:MGI Symbol;Acc:MGI:1923121]	8	109705546	109724932	1
ENSMUSG00000032127	Vps11	1.08274	0.114683	0.01421	0.244762	3024.04	2992.43	2993.62	2834.08	2783.99	2691.93	VPS11, CORVET/HOPS core subunit [Source:MGI Symbol;Acc:MGI:1918982]	9	44347749	44361670	-1
ENSMUSG00000037111	Setd7	1.22258	0.289926	0.0142647	0.245139	477.592	535.383	447.489	431.161	396.596	346.256	SET domain containing (lysine methyltransferase) 7 [Source:MGI Symbol;Acc:MGI:1920501]	3	51515319	51560879	-1
ENSMUSG00000060176	Kif27	0.889916	-0.168259	0.0142694	0.245139	30754.2	31640.4	29204.5	37349	32943.8	32902.8	kinesin family member 27 [Source:MGI Symbol;Acc:MGI:1922300]	13	58287516	58354862	-1
ENSMUSG00000059455	Plac8l1	0.885265	-0.175819	0.0142755	0.245139	1953.98	1819.42	1902.11	2242.33	2206.67	1977.25	PLAC8-like 1 [Source:MGI Symbol;Acc:MGI:1916651]	18	42178675	42196709	-1
ENSMUSG00000020032	Nuak1	1.32143	0.402097	0.0142914	0.245254	125.514	170.399	166.559	106.324	104.522	123.512	NUAK family, SNF1-like kinase, 1 [Source:MGI Symbol;Acc:MGI:1925226]	10	84370905	84440597	-1
ENSMUSG00000056076	Eif3b	0.915279	-0.127716	0.0143261	0.245693	33734.6	34054.6	35949	39202	38137.7	36122.6	eukaryotic translation initiation factor 3, subunit B [Source:MGI Symbol;Acc:MGI:106478]	5	140419328	140443360	1
ENSMUSG00000026858	Miga2	1.16521	0.220586	0.0143508	0.24596	480.783	535.383	520.775	431.161	454.229	425.431	mitoguardin 2 [Source:MGI Symbol;Acc:MGI:1922035]	2	30364233	30385521	1
ENSMUSG00000110304	Gm45450	0.734136	-0.44588	0.0144187	0.246834	5.3184	2.1987	5.55197	32.9971	1.95367	58.0613	predicted gene 45450 [Source:MGI Symbol;Acc:MGI:5791286]	8	91788508	91794248	-1
ENSMUSG00000002058	Unc119	1.11208	0.153262	0.0144202	0.246834	1621.05	1525.9	1479.05	1358.75	1401.76	1393.47	unc-119 lipid binding chaperone [Source:MGI Symbol;Acc:MGI:1328357]	11	78343482	78349164	1
ENSMUSG00000042750	Bex2	1.26072	0.334248	0.0144307	0.246856	174.444	218.771	203.202	149.587	158.248	154.126	brain expressed X-linked 2 [Source:MGI Symbol;Acc:MGI:1338017]	X	136066564	136068236	-1
ENSMUSG00000043633	Fam221b	0.934214	-0.0981747	0.0144788	0.246923	21878.8	20884.3	20563.4	22603	22580.6	22638.6	family with sequence similarity 221, member B [Source:MGI Symbol;Acc:MGI:2441678]	4	43659622	43669145	-1
ENSMUSG00000028836	Slc30a2	1.15256	0.204838	0.0144938	0.246923	2245.43	2048.09	2396.23	2040.68	1940.97	1790.4	solute carrier family 30 (zinc transporter), member 2 [Source:MGI Symbol;Acc:MGI:106637]	4	134343181	134354484	1
ENSMUSG00000030714	Sgf29	0.903857	-0.145833	0.0144989	0.246923	10517.7	10239.3	9360.63	10939.6	10992.3	11449.7	SAGA complex associated factor 29 [Source:MGI Symbol;Acc:MGI:1922815]	7	126649309	126672925	1
ENSMUSG00000031636	Pdlim3	1.23276	0.30189	0.0144822	0.246923	213.8	217.671	247.618	181.117	182.669	177.351	PDZ and LIM domain 3 [Source:MGI Symbol;Acc:MGI:1859274]	8	45885461	45919548	1
ENSMUSG00000020131	Pcsk4	0.904919	-0.144139	0.0144834	0.246923	11344.1	10250.3	10446.6	11428	12250.5	11791.7	proprotein convertase subtilisin/kexin type 4 [Source:MGI Symbol;Acc:MGI:97514]	10	80321283	80329498	-1
ENSMUSG00000034341	Wbp2	0.921398	-0.118104	0.0144506	0.246923	9985.83	9410.43	10248.9	10827.4	10603.6	10770.9	WW domain binding protein 2 [Source:MGI Symbol;Acc:MGI:104709]	11	116078573	116086995	-1
ENSMUSG00000034959	Rubcnl	1.28829	0.365457	0.014458	0.246923	139.342	141.816	139.91	116.59	95.73	102.399	RUN and cysteine rich domain containing beclin 1 interacting protein like [Source:MGI Symbol;Acc:MGI:2685590]	14	75016027	75052532	1
ENSMUSG00000048039	Isg20l2	0.89089	-0.166681	0.0145306	0.246993	9523.13	9988.69	8737.69	10663.2	10087.8	11041.1	interferon stimulated exonuclease gene 20-like 2 [Source:MGI Symbol;Acc:MGI:2140076]	3	87930314	87940686	1
ENSMUSG00000105973	Gm42881	0.868541	-0.203335	0.0145231	0.246993	783.932	777.24	762.841	973.78	851.802	858.252	predicted gene 42881 [Source:MGI Symbol;Acc:MGI:5663018]	3	131610437	131613780	-1
ENSMUSG00000020234	4930404N11Rik	0.906031	-0.142368	0.0145271	0.246993	2949.58	2988.03	2706.03	3213.91	3125.88	3215.54	RIKEN cDNA 4930404N11 gene [Source:MGI Symbol;Acc:MGI:1921072]	10	81363067	81365816	-1
ENSMUSG00000029090	Adgra3	1.13624	0.184265	0.0145441	0.247066	1687	1891.98	1895.44	1564.79	1691.88	1544.43	adhesion G protein-coupled receptor A3 [Source:MGI Symbol;Acc:MGI:1917943]	5	49959956	50059006	-1
ENSMUSG00000026255	Efhd1	0.944416	-0.0825061	0.0145634	0.247238	25328.4	26055.7	25995.4	27422.7	27643.5	26888.7	EF hand domain containing 1 [Source:MGI Symbol;Acc:MGI:1921607]	1	87264363	87310839	1
ENSMUSG00000028639	Ybx1	0.939369	-0.0902356	0.0145833	0.247418	80587.6	81610.2	79556.4	87871.9	83538.1	86044.7	Y box protein 1 [Source:MGI Symbol;Acc:MGI:99146]	4	119277981	119294604	-1
ENSMUSG00000024743	Syt7	1.13924	0.188071	0.014598	0.247512	1752.94	1966.74	1937.64	1663.05	1739.75	1542.32	synaptotagmin VII [Source:MGI Symbol;Acc:MGI:1859545]	19	10389090	10453181	1
ENSMUSG00000110989	AC107819,2	0.925974	-0.110956	0.0146475	0.248194	36242.8	35971.8	38600.6	40700	39517	39541.9		9	56027742	56030169	1
ENSMUSG00000068240	Gm11808	0.89836	-0.154635	0.014724	0.249332	4658.92	4889.91	4316.1	4977.42	5239.75	5251.91	predicted gene 11808 [Source:MGI Symbol;Acc:MGI:3649356]	4	3973092	3973595	-1
ENSMUSG00000028240	Cyp7a1	1.47981	0.565408	0.0147787	0.249645	29.783	28.5831	21.0975	17.5984	5.86102	8.44528	cytochrome P450, family 7, subfamily a, polypeptide 1 [Source:MGI Symbol;Acc:MGI:106091]	4	6265612	6275633	-1
ENSMUSG00000036620	Mgat4b	1.09903	0.136235	0.0147773	0.249645	1707.21	1778.75	1684.47	1583.86	1530.7	1582.43	mannoside acetylglucosaminyltransferase 4, isoenzyme B [Source:MGI Symbol;Acc:MGI:2143974]	11	50210890	50235103	1
ENSMUSG00000024170	Telo2	1.21861	0.285239	0.0147558	0.249645	356.333	404.561	325.346	297.707	304.773	275.527	telomere maintenance 2 [Source:MGI Symbol;Acc:MGI:1918968]	17	25099570	25115967	-1
ENSMUSG00000071855	Ccdc112	1.12191	0.165961	0.0147796	0.249645	1044.53	1105.95	1135.93	1000.91	956.323	961.706	coiled-coil domain containing 112 [Source:MGI Symbol;Acc:MGI:1918800]	18	46282151	46311928	-1
ENSMUSG00000044986	Tst	1.1305	0.176958	0.0148318	0.250369	831.798	878.38	830.575	769.931	718.952	749.519	thiosulfate sulfurtransferase, mitochondrial [Source:MGI Symbol;Acc:MGI:98852]	15	78399556	78405859	-1
ENSMUSG00000046027	Stard5	1.24279	0.313588	0.0148691	0.250841	368.033	500.204	433.054	348.302	357.522	319.865	StAR-related lipid transfer (START) domain containing 5 [Source:MGI Symbol;Acc:MGI:2156765]	7	83631959	83653127	1
ENSMUSG00000032737	Inppl1	1.11938	0.162698	0.0149152	0.251145	2345.41	2536.2	2535.03	2161.67	2336.59	2111.32	inositol polyphosphate phosphatase-like 1 [Source:MGI Symbol;Acc:MGI:1333787]	7	101822632	101838229	-1
ENSMUSG00000000538	Tom1l2	1.0913	0.126044	0.0149133	0.251145	2232.66	2271.26	2264.09	2127.94	2060.15	2001.53	target of myb1-like 2 (chicken) [Source:MGI Symbol;Acc:MGI:2443306]	11	60226714	60352905	-1
ENSMUSG00000018669	Cdk5rap3	0.932853	-0.100278	0.0149069	0.251145	5536.45	5549.52	5524.21	5895.47	5811.2	6112.27	CDK5 regulatory subunit associated protein 3 [Source:MGI Symbol;Acc:MGI:1933126]	11	96907426	96916496	-1
ENSMUSG00000037475	Thoc2	1.16696	0.222758	0.0149311	0.251256	2835.77	2313.03	2718.25	2376.52	2166.62	2152.49	THO complex 2 [Source:MGI Symbol;Acc:MGI:2442413]	X	41794991	41920674	-1
ENSMUSG00000048707	Tprn	0.925644	-0.111471	0.014977	0.251398	19895.1	20121.4	21111.9	22476.9	22276.8	21329.6	taperin [Source:MGI Symbol;Acc:MGI:2139535]	2	25262618	25269885	1
ENSMUSG00000029265	Dr1	0.90045	-0.151281	0.0149719	0.251398	9650.77	9436.82	9569.38	11475.6	10157.2	10246.2	down-regulator of transcription 1 [Source:MGI Symbol;Acc:MGI:1100515]	5	108268897	108280526	1
ENSMUSG00000041298	Katnal1	0.904591	-0.144663	0.0149579	0.251398	8220.12	8599.11	7730.57	8945.13	9437.22	8803.15	katanin p60 subunit A-like 1 [Source:MGI Symbol;Acc:MGI:2387638]	5	148871584	148929320	-1
ENSMUSG00000040866	Rsph6a	0.914802	-0.128469	0.0149663	0.251398	15604.2	16445.2	17162.3	18471.7	17574.3	17806.9	radial spoke head 6 homolog A (Chlamydomonas) [Source:MGI Symbol;Acc:MGI:1927643]	7	19054690	19074447	1
ENSMUSG00000035829	Ppp1r26	0.864291	-0.21041	0.0150442	0.252261	2198.63	1848.01	2030.91	2404.39	2482.14	2182.05	protein phosphatase 1, regulatory subunit 26 [Source:MGI Symbol;Acc:MGI:2685193]	2	28446800	28455508	1
ENSMUSG00000024422	Dhx16	0.927949	-0.107883	0.015049	0.252261	6405.48	6432.29	6631.28	7073.83	7151.42	6765.73	DEAH (Asp-Glu-Ala-His) box polypeptide 16 [Source:MGI Symbol;Acc:MGI:1916442]	17	35879819	35892670	1
ENSMUSG00000004317	Clcn5	1.14028	0.189384	0.0150566	0.252261	728.621	757.452	800.594	684.139	670.11	640.786	chloride channel, voltage-sensitive 5 [Source:MGI Symbol;Acc:MGI:99486]	X	7153810	7319358	-1
ENSMUSG00000101959	Ldhal6b	0.923209	-0.11527	0.015084	0.252563	45585.1	47631.5	48544.2	50253.8	50249.5	53182	lactate dehydrogenase A-like 6B [Source:MGI Symbol;Acc:MGI:2146830]	17	5417323	5418767	-1
ENSMUSG00000085151	1110018N20Rik	0.824076	-0.279151	0.0151205	0.252859	439.3	373.779	347.553	492.023	442.507	492.993	RIKEN cDNA 1110018N20 gene [Source:MGI Symbol;Acc:MGI:1915753]	2	167188702	167192808	1
ENSMUSG00000040280	Ndufa4l2	0.887834	-0.171638	0.0151176	0.252859	1023.26	1039.98	1112.62	1226.02	1221.05	1136.95	NADH dehydrogenase (ubiquinone) 1 alpha subcomplex, 4-like 2 [Source:MGI Symbol;Acc:MGI:3039567]	10	127514967	127517154	1
ENSMUSG00000060685	Fthl17c	1.4308	0.516826	0.0151603	0.253367	63.8208	58.2655	59.9613	39.5965	24.4209	45.3934	ferritin, heavy polypeptide-like 17, member C [Source:MGI Symbol;Acc:MGI:3705221]	X	8975710	8976559	-1
ENSMUSG00000003970	Rpl8	0.922332	-0.116642	0.0151744	0.253445	12275.9	13253.8	12278.7	13578.7	13642.5	13808	ribosomal protein L8 [Source:MGI Symbol;Acc:MGI:1350927]	15	76904071	76906318	1
ENSMUSG00000026401	Cd55b	0.914795	-0.12848	0.0152831	0.254152	15137.2	13881.5	15330.1	16341.6	16098.3	16095.6	CD55 molecule, decay accelerating factor for complement B [Source:MGI Symbol;Acc:MGI:104849]	1	130388537	130423009	-1
ENSMUSG00000074673	Ttll9	0.912606	-0.131936	0.0152925	0.254152	11466.5	11487.1	10764.2	12675.3	12580.7	11733.7	tubulin tyrosine ligase-like family, member 9 [Source:MGI Symbol;Acc:MGI:1913589]	2	152962485	153008482	1
ENSMUSG00000027488	Snta1	0.815965	-0.293421	0.0152881	0.254152	218.054	256.148	253.17	313.839	315.518	274.472	syntrophin, acidic 1 [Source:MGI Symbol;Acc:MGI:101772]	2	154376313	154408099	-1
ENSMUSG00000049100	Pcdh10	0.731428	-0.451212	0.0152574	0.254152	97.8586	72.5571	73.286	127.589	135.78	96.0651	protocadherin 10 [Source:MGI Symbol;Acc:MGI:1338042]	3	45378398	45435623	1
ENSMUSG00000027886	1700013F07Rik	0.905886	-0.142598	0.015284	0.254152	10012.4	9091.62	8925.35	10229.1	10250.9	10514.4	RIKEN cDNA 1700013F07 gene [Source:MGI Symbol;Acc:MGI:1922754]	3	108534150	108544723	1
ENSMUSG00000095567	Noc2l	1.25348	0.325941	0.0152671	0.254152	863.708	732.167	1039.33	741.334	610.523	702.014	NOC2 like nucleolar associated transcriptional repressor [Source:MGI Symbol;Acc:MGI:1931051]	4	156236010	156247616	1
ENSMUSG00000035364	4930524J08Rik	0.772648	-0.372117	0.0152367	0.254152	126.578	136.319	109.929	151.053	162.155	188.963	RIKEN cDNA 4930524J08 gene [Source:MGI Symbol;Acc:MGI:1922379]	5	99979061	99979663	1
ENSMUSG00000100472	Gm28918	0.823915	-0.279432	0.01529	0.254152	422.281	366.083	345.333	473.691	498.187	422.264	predicted gene 28918 [Source:MGI Symbol;Acc:MGI:5579624]	Y	6454156	6454854	-1
ENSMUSG00000030968	Pdilt	0.921301	-0.118256	0.0153058	0.254217	15940.3	15796.6	15355.6	17538.3	17392.6	16225.5	protein disulfide isomerase-like, testis expressed [Source:MGI Symbol;Acc:MGI:1919080]	7	119486587	119523489	-1
ENSMUSG00000027315	Spint1	1.30203	0.380759	0.0153426	0.254359	310.595	352.891	289.813	248.578	181.692	273.416	serine protease inhibitor, Kunitz type 1 [Source:MGI Symbol;Acc:MGI:1338033]	2	119237362	119249527	1
ENSMUSG00000061032	Rrp1	0.918097	-0.123282	0.0153428	0.254359	26695.2	29442.8	27616.6	30873.5	30090.5	30354.4	ribosomal RNA processing 1 homolog (S, cerevisiae) [Source:MGI Symbol;Acc:MGI:1203500]	10	78400384	78413043	-1
ENSMUSG00000031093	Dock11	1.18371	0.243321	0.0153255	0.254359	315.913	327.606	326.456	274.975	269.607	267.082	dedicator of cytokinesis 11 [Source:MGI Symbol;Acc:MGI:1923224]	X	35888832	36076562	1
ENSMUSG00000033417	Cacul1	0.921498	-0.117948	0.0153545	0.254396	14378.8	15297.4	14270.8	15780.7	15567.8	16388.1	CDK2 associated, cullin domain 1 [Source:MGI Symbol;Acc:MGI:1926082]	19	60524696	60581023	-1
ENSMUSG00000018999	Slc35b4	0.88795	-0.17145	0.0153718	0.254525	2382.64	2070.08	2334.05	2617.77	2541.73	2504.03	solute carrier family 35, member B4 [Source:MGI Symbol;Acc:MGI:1931249]	6	34153380	34177111	-1
ENSMUSG00000030603	Psmc4	1.08842	0.122238	0.0153813	0.254526	2194.37	2138.23	2207.46	2026.02	2022.05	1951.92	proteasome (prosome, macropain) 26S subunit, ATPase, 4 [Source:MGI Symbol;Acc:MGI:1346093]	7	28041707	28050101	-1
ENSMUSG00000013858	Tmem259	0.939301	-0.0903401	0.0153919	0.254544	7423.42	7337.06	7159.82	7862.83	7745.34	7735.88	transmembrane protein 259 [Source:MGI Symbol;Acc:MGI:2177957]	10	79974948	79984330	-1
ENSMUSG00000024973	Hrasls5	0.917708	-0.123893	0.0154921	0.256044	50562	48209.8	46375.6	52961.7	51127.6	54243	HRAS-like suppressor family, member 5 [Source:MGI Symbol;Acc:MGI:1913977]	19	7612541	7639642	1
ENSMUSG00000028931	Kcnab2	0.877713	-0.188179	0.0155377	0.256482	1130.69	1242.27	1208.11	1419.61	1410.55	1261.51	potassium voltage-gated channel, shaker-related subfamily, beta member 2 [Source:MGI Symbol;Acc:MGI:109239]	4	152390742	152477871	-1
ENSMUSG00000020867	Spata20	0.902239	-0.148418	0.0155301	0.256482	94684.5	91329.6	83982.5	97703.5	98042.2	104062	spermatogenesis associated 20 [Source:MGI Symbol;Acc:MGI:2183449]	11	94478904	94486179	-1
ENSMUSG00000053199	Arhgap20	1.08715	0.120551	0.0155573	0.256647	4902.5	4839.34	5161.11	4675.32	4440.7	4575.23	Rho GTPase activating protein 20 [Source:MGI Symbol;Acc:MGI:2445175]	9	51765337	51853856	1
ENSMUSG00000025955	Akr1cl	1.16054	0.214795	0.0156078	0.25685	6240.61	6970.98	5518.66	5184.2	5494.71	5368.03	aldo-keto reductase family 1, member C-like [Source:MGI Symbol;Acc:MGI:1918111]	1	65012689	65032759	-1
ENSMUSG00000078898	Zfp968	1.35825	0.441744	0.0155895	0.25685	15.9552	10.9935	5.55197	0.733268	0	4.22264	zinc finger protein 968 [Source:MGI Symbol;Acc:MGI:3782903]	2	175372436	175384201	1
ENSMUSG00000043614	Vps37d	1.47501	0.560721	0.0155987	0.25685	47.8656	31.8811	23.3183	18.3317	14.6526	17.9462	vacuolar protein sorting 37D [Source:MGI Symbol;Acc:MGI:2159402]	5	135072900	135078266	-1
ENSMUSG00000019969	Psen1	0.927813	-0.108093	0.0155973	0.25685	18037.9	17884.2	18046.1	20189.8	19346.3	18663	presenilin 1 [Source:MGI Symbol;Acc:MGI:1202717]	12	83688152	83735199	1
ENSMUSG00000034101	Ctnnd1	1.08993	0.124237	0.0156265	0.257	5604.53	5862.83	6050.54	5497.31	5204.59	5349.03	catenin (cadherin associated protein), delta 1 [Source:MGI Symbol;Acc:MGI:105100]	2	84600071	84650765	-1
ENSMUSG00000053399	Adamts18	0.676787	-0.563227	0.0156916	0.257912	11.7005	7.69545	6.66237	21.2648	20.5136	17.9462	a disintegrin-like and metallopeptidase (reprolysin type) with thrombospondin type 1 motif, 18 [Source:MGI Symbol;Acc:MGI:2442600]	8	113697126	113848738	-1
ENSMUSG00000049764	Zfp280b	1.15407	0.206734	0.0157457	0.258643	882.854	1024.59	952.718	861.59	820.543	780.133	zinc finger protein 280B [Source:MGI Symbol;Acc:MGI:1927865]	10	76032650	76043234	1
ENSMUSG00000063652	Slc22a21	0.920229	-0.119935	0.0157841	0.259115	7246.85	7174.36	7698.36	8086.48	7788.32	8184.53	solute carrier family 22 (organic cation transporter), member 21 [Source:MGI Symbol;Acc:MGI:1929481]	11	53949965	53980332	-1
ENSMUSG00000040528	Milr1	1.4051	0.490672	0.01584	0.259875	27.6557	4.3974	14.4351	2.93307	3.90735	4.22264	mast cell immunoglobulin like receptor 1 [Source:MGI Symbol;Acc:MGI:2685731]	11	106751226	106768794	1
ENSMUSG00000028416	Bag1	0.922806	-0.115901	0.0158611	0.260062	23274.4	22884.1	21678.2	24210.3	24054.6	25314.7	BCL2-associated athanogene 1 [Source:MGI Symbol;Acc:MGI:108047]	4	40936398	40948294	-1
ENSMUSG00000054619	Mettl7a1	1.22642	0.294449	0.0158924	0.260417	335.059	380.375	306.469	272.776	253.001	294.529	methyltransferase like 7A1 [Source:MGI Symbol;Acc:MGI:1916523]	15	100304817	100314348	1
ENSMUSG00000032553	Srprb	0.861974	-0.214284	0.0159141	0.260613	2895.34	2873.7	2791.53	3074.59	3141.51	3778.21	signal recognition particle receptor, B subunit [Source:MGI Symbol;Acc:MGI:102964]	9	103188032	103202137	-1
ENSMUSG00000056055	Sag	1.21912	0.285839	0.015965	0.261287	1040.28	1043.28	1034.89	706.137	984.652	832.916	S-antigen, retina and pineal gland (arrestin) [Source:MGI Symbol;Acc:MGI:98227]	1	87803680	87845158	1
ENSMUSG00000022257	Laptm4b	1.08004	0.111091	0.0160297	0.262187	5677.92	5618.78	5670.78	5375.59	5297.39	5018.61	lysosomal-associated protein transmembrane 4B [Source:MGI Symbol;Acc:MGI:1890494]	15	34238026	34284295	1
ENSMUSG00000084792	1700056N10Rik	0.883299	-0.179026	0.016057	0.262473	943.484	947.639	864.997	996.511	1071.59	1066.22	RIKEN cDNA 1700056N10 gene [Source:MGI Symbol;Acc:MGI:1920642]	16	17047520	17049111	1
ENSMUSG00000028173	Wls	1.23914	0.309343	0.0160748	0.262554	279.748	327.606	263.163	226.58	249.093	213.243	wntless homolog (Drosophila) [Source:MGI Symbol;Acc:MGI:1915401]	3	159839672	159938664	1
ENSMUSG00000018752	Tnfsfm13	1.32618	0.407275	0.0160853	0.262554	101.05	127.525	106.598	82.8593	71.3091	85.5085	tumor necrosis factor (ligand) superfamily, membrane-bound member 13 [Source:MGI Symbol;Acc:MGI:3845075]	11	69682577	69696098	-1
ENSMUSG00000047810	Ccdc88b	0.891568	-0.165584	0.0160913	0.262554	1968.87	1854.6	1805.5	2000.35	2230.12	2103.93	coiled-coil domain containing 88B [Source:MGI Symbol;Acc:MGI:1925567]	19	6844623	6858211	-1
ENSMUSG00000034329	Brip1	1.14474	0.195016	0.0161142	0.262768	685.01	643.12	616.269	555.817	564.612	572.168	BRCA1 interacting protein C-terminal helicase 1 [Source:MGI Symbol;Acc:MGI:2442836]	11	86058138	86201193	-1
ENSMUSG00000014959	Gorasp2	0.934257	-0.0981094	0.0161689	0.263044	13070.5	13362.6	13541.3	14702.8	14054.7	14044.5	golgi reassembly stacking protein 2 [Source:MGI Symbol;Acc:MGI:2135962]	2	70661576	70712636	1
ENSMUSG00000020755	Sap30bp	0.911075	-0.134358	0.0161607	0.263044	1934.83	1972.23	2040.91	2205.67	2232.07	2096.54	SAP30 binding protein [Source:MGI Symbol;Acc:MGI:1927479]	11	115933282	115966725	1
ENSMUSG00000047153	Khnyn	1.1645	0.219707	0.0161494	0.263044	892.428	794.83	957.16	720.802	764.863	772.743	KH and NYN domain containing [Source:MGI Symbol;Acc:MGI:2451333]	14	55884969	55896781	1
ENSMUSG00000060803	Gstp1	1.1673	0.22317	0.0161703	0.263044	1188.13	1257.66	1023.78	946.649	992.466	1015.54	glutathione S-transferase, pi 1 [Source:MGI Symbol;Acc:MGI:95865]	19	4035407	4037921	-1
ENSMUSG00000032998	Foxj3	1.10948	0.149879	0.0161955	0.263165	1471.07	1540.19	1536.79	1421.07	1350.97	1314.3	forkhead box J3 [Source:MGI Symbol;Acc:MGI:2443432]	4	119537004	119629119	1
ENSMUSG00000025056	Nr0b1	1.12059	0.164257	0.0161974	0.263165	946.675	953.136	912.744	832.259	808.821	863.53	nuclear receptor subfamily 0, group B, member 1 [Source:MGI Symbol;Acc:MGI:1352460]	X	86191764	86195947	1
ENSMUSG00000042688	Mapk6	0.937802	-0.0926445	0.0162865	0.264453	43115.2	44419.2	42356	46349.1	45240.2	46977.9	mitogen-activated protein kinase 6 [Source:MGI Symbol;Acc:MGI:1354946]	9	75369062	75410005	-1
ENSMUSG00000024158	Hagh	0.92399	-0.114051	0.0163152	0.26476	11820.7	12572.2	12354.2	13569.1	13417.8	12810.4	hydroxyacyl glutathione hydrolase [Source:MGI Symbol;Acc:MGI:95745]	17	24840143	24864450	1
ENSMUSG00000038349	Plcl1	0.782332	-0.354147	0.0163937	0.265567	147.852	131.922	145.462	210.448	186.576	161.516	phospholipase C-like 1 [Source:MGI Symbol;Acc:MGI:3036262]	1	55405921	55754285	1
ENSMUSG00000113441	CT010460,1	1.33847	0.420588	0.0163813	0.265567	18.0826	1.09935	39.9742	2.1998	1.95367	3.16698		12	71355441	71498711	1
ENSMUSG00000024725	Ostf1	1.17832	0.236737	0.0163946	0.265567	419.09	421.051	379.755	348.302	352.638	325.143	osteoclast stimulating factor 1 [Source:MGI Symbol;Acc:MGI:700012]	19	18579328	18631789	-1
ENSMUSG00000041828	Abca8a	1.24249	0.313238	0.0164159	0.265686	202.099	211.075	197.65	145.92	173.877	163.627	ATP-binding cassette, sub-family A (ABC1), member 8a [Source:MGI Symbol;Acc:MGI:2386846]	11	110025634	110095978	-1
ENSMUSG00000040472	Rabggta	0.914748	-0.128554	0.0164218	0.265686	1712.52	1710.59	1738.88	1831.7	1936.09	1885.41	Rab geranylgeranyl transferase, a subunit [Source:MGI Symbol;Acc:MGI:1860443]	14	55715873	55722257	-1
ENSMUSG00000019952	Poc1b	0.903746	-0.146011	0.0164869	0.266579	6847.97	6280.58	7055.45	7347.34	7708.22	7318.89	POC1 centriolar protein B [Source:MGI Symbol;Acc:MGI:1918511]	10	99107036	99198074	1
ENSMUSG00000013089	Etv5	1.11815	0.161117	0.0164974	0.266589	1465.75	1480.82	1587.86	1371.94	1388.09	1282.63	ets variant 5 [Source:MGI Symbol;Acc:MGI:1096867]	16	22381309	22439719	-1
ENSMUSG00000001052	Sec24b	0.887598	-0.172022	0.0165108	0.266645	11482.4	12548	12467.5	14678.6	13873	12683.8	Sec24 related gene family, member B (S, cerevisiae) [Source:MGI Symbol;Acc:MGI:2139764]	3	129982759	130061553	-1
ENSMUSG00000028560	Usp1	0.915133	-0.127947	0.0165379	0.266867	47726.3	46759.7	49100.5	55449.7	50876.6	50755.1	ubiquitin specific peptidase 1 [Source:MGI Symbol;Acc:MGI:2385198]	4	98923810	98935543	1
ENSMUSG00000046822	Slc39a3	0.89619	-0.158124	0.0165444	0.266867	3203.8	3152.93	2945.88	3565.88	3247.01	3590.3	solute carrier family 39 (zinc transporter), member 3 [Source:MGI Symbol;Acc:MGI:2147269]	10	81028538	81037426	-1
ENSMUSG00000002797	Ggct	1.2112	0.276438	0.0165628	0.266884	892.428	1103.75	1212.55	851.324	909.435	852.973	gamma-glutamyl cyclotransferase [Source:MGI Symbol;Acc:MGI:95700]	6	54982580	54992950	-1
ENSMUSG00000007891	Ctsd	1.16853	0.22469	0.0165654	0.266884	4074.96	4860.22	3813.09	3607.68	3700.26	3526.96	cathepsin D [Source:MGI Symbol;Acc:MGI:88562]	7	142375911	142388038	-1
ENSMUSG00000021474	Sfxn1	1.14263	0.192356	0.0165818	0.266989	585.024	594.748	569.632	514.021	519.677	489.826	sideroflexin 1 [Source:MGI Symbol;Acc:MGI:2137677]	13	54071869	54108342	1
ENSMUSG00000061848	Gm5805	0.678886	-0.55876	0.016592	0.266994	21.2736	25.285	12.2143	24.1978	46.8882	61.2283	predicted gene 5805 [Source:MGI Symbol;Acc:MGI:3644633]	15	81972390	81972845	1
ENSMUSG00000057596	Trim30d	1.44629	0.53236	0.0166086	0.2671	39.3562	17.5896	13.3247	8.06595	3.90735	11.6123	tripartite motif-containing 30D [Source:MGI Symbol;Acc:MGI:3035181]	7	104470014	104507849	-1
ENSMUSG00000027620	Rbm39	1.09206	0.127055	0.0166692	0.267275	9163.6	9788.61	10121.2	8841.74	9020.11	8728.2	RNA binding motif protein 39 [Source:MGI Symbol;Acc:MGI:2157953]	2	156147239	156180238	-1
ENSMUSG00000028672	Hmgcl	1.19699	0.259409	0.0166518	0.267275	376.543	429.846	439.716	331.437	370.221	328.31	3-hydroxy-3-methylglutaryl-Coenzyme A lyase [Source:MGI Symbol;Acc:MGI:96158]	4	135946448	135962617	1
ENSMUSG00000031447	Lamp1	0.942463	-0.085492	0.0166688	0.267275	33440	34621.8	34557.7	36964.8	35834.3	36117.3	lysosomal-associated membrane protein 1 [Source:MGI Symbol;Acc:MGI:96745]	8	13159161	13175338	1
ENSMUSG00000031727	Pmfbp1	0.916894	-0.125174	0.0166566	0.267275	62776.3	62576.1	57120.9	66499.3	67146.8	65589.2	polyamine modulated factor 1 binding protein 1 [Source:MGI Symbol;Acc:MGI:1930136]	8	109494027	109542640	1
ENSMUSG00000016541	Atxn10	0.935307	-0.0964877	0.0166391	0.267275	11956.8	12444.6	12498.6	13438.6	12987	13040.6	ataxin 10 [Source:MGI Symbol;Acc:MGI:1859293]	15	85336381	85463836	1
ENSMUSG00000054160	Nkx2-4	0.777793	-0.362542	0.0167094	0.2676	145.724	117.63	168.78	184.783	196.344	194.241	NK2 homeobox 4 [Source:MGI Symbol;Acc:MGI:97349]	2	147083316	147085445	-1
ENSMUSG00000040998	Npnt	1.24986	0.321771	0.0167086	0.2676	182.953	186.889	163.228	139.321	144.572	133.013	nephronectin [Source:MGI Symbol;Acc:MGI:2148811]	3	132881745	132950291	-1
ENSMUSG00000027634	Ndrg3	0.929921	-0.104819	0.0167257	0.267701	13181.1	12681	12890.6	14071.4	13398.3	14230.3	N-myc downstream regulated gene 3 [Source:MGI Symbol;Acc:MGI:1352499]	2	156927345	156992056	-1
ENSMUSG00000028950	Tas1r1	0.899728	-0.152439	0.0167527	0.267814	1612.54	1590.76	1492.37	1793.57	1668.44	1766.12	taste receptor, type 1, member 1 [Source:MGI Symbol;Acc:MGI:1927505]	4	152027914	152038568	-1
ENSMUSG00000090173	Fbxw10	0.925207	-0.112152	0.0167514	0.267814	21557.6	23387.6	23125.1	24398.8	24673.9	24558.9	F-box and WD-40 domain protein 10 [Source:MGI Symbol;Acc:MGI:3052463]	11	62847069	62877465	1
ENSMUSG00000026342	Slc35f5	1.13823	0.186787	0.0168011	0.268428	1192.39	1345.6	1390.21	1165.9	1131.18	1139.06	solute carrier family 35, member F5 [Source:MGI Symbol;Acc:MGI:1921400]	1	125560595	125595820	1
ENSMUSG00000074785	Plxnc1	1.14436	0.194538	0.0168192	0.268557	1709.33	1843.61	1893.22	1720.25	1492.61	1520.15	plexin C1 [Source:MGI Symbol;Acc:MGI:1890127]	10	94790866	94944835	-1
ENSMUSG00000026439	Rbbp5	1.1293	0.175435	0.0168436	0.268764	948.803	1019.1	1033.78	845.458	911.389	895.2	retinoblastoma binding protein 5, histone lysine methyltransferase complex subunit [Source:MGI Symbol;Acc:MGI:1918367]	1	132477365	132505659	1
ENSMUSG00000025421	Hdhd2	1.13664	0.18477	0.0168522	0.268764	1059.43	1227.97	1183.68	1006.78	1017.86	1017.66	haloacid dehalogenase-like hydrolase domain containing 2 [Source:MGI Symbol;Acc:MGI:1924237]	18	76930126	76972902	1
ENSMUSG00000025280	Polr3a	1.13529	0.183059	0.0168869	0.269158	1257.27	1393.98	1386.88	1252.42	1143.88	1143.28	polymerase (RNA) III (DNA directed) polypeptide A [Source:MGI Symbol;Acc:MGI:2681836]	14	24448694	24487046	-1
ENSMUSG00000074698	Csnk2a1	1.115	0.157043	0.0169436	0.26966	2072.05	2195.4	2065.33	2001.82	1854.04	1805.18	casein kinase 2, alpha 1 polypeptide [Source:MGI Symbol;Acc:MGI:88543]	2	152226839	152281852	1
ENSMUSG00000031805	Jak3	0.806129	-0.310917	0.0169585	0.26966	418.026	599.146	524.106	659.941	613.454	676.678	Janus kinase 3 [Source:MGI Symbol;Acc:MGI:99928]	8	71676296	71690575	1
ENSMUSG00000023170	Gps2	0.933411	-0.0994159	0.0169544	0.26966	7809.54	7622.89	7732.79	8049.81	8279.67	8509.68	G protein pathway suppressor 2 [Source:MGI Symbol;Acc:MGI:1891751]	11	69913888	69916591	1
ENSMUSG00000025868	Higd2a	0.915055	-0.128069	0.0169563	0.26966	1777.41	1746.87	1859.91	1948.29	1982.98	1960.36	HIG1 domain family, member 2A [Source:MGI Symbol;Acc:MGI:1914294]	13	54590207	54591158	1
ENSMUSG00000043424	Eif3j2	0.867434	-0.205175	0.0169951	0.270082	3346.34	2997.93	2868.15	3384.03	3881.95	3411.89	eukaryotic translation initiation factor 3, subunit J2 [Source:MGI Symbol;Acc:MGI:3704486]	18	43475418	43477796	-1
ENSMUSG00000026319	2310035C23Rik	1.09713	0.13373	0.0171068	0.271214	1905.05	1971.13	1933.2	1831.7	1729	1721.78	RIKEN cDNA 2310035C23 gene [Source:MGI Symbol;Acc:MGI:1922832]	1	105663861	105755191	1
ENSMUSG00000061755	Bod1l	1.12281	0.167118	0.0170975	0.271214	4572.76	5074.6	5369.87	4501.53	4396.74	4437.99	biorientation of chromosomes in cell division 1-like [Source:MGI Symbol;Acc:MGI:2444804]	5	41787538	41844315	-1
ENSMUSG00000044250	Pced1b	1.18551	0.245513	0.0171028	0.271214	359.524	360.587	365.32	308.706	277.422	320.921	PC-esterase domain containing 1B [Source:MGI Symbol;Acc:MGI:2446270]	15	97247107	97385689	1
ENSMUSG00000023048	Prr13	1.20408	0.267925	0.0170866	0.271214	324.422	349.593	300.917	278.642	271.561	248.08	proline rich 13 [Source:MGI Symbol;Acc:MGI:1913401]	15	102459028	102462806	1
ENSMUSG00000062190	Lancl2	0.922139	-0.116944	0.017176	0.272152	14601.1	15119.4	15639.9	16996.4	16280.9	15951	LanC (bacterial lantibiotic synthetase component C)-like 2 [Source:MGI Symbol;Acc:MGI:1919085]	6	57702540	57739439	1
ENSMUSG00000033943	Mga	1.12532	0.170329	0.0172032	0.272317	5159.91	5250.49	5589.73	5098.41	4663.42	4408.44	MAX gene associated [Source:MGI Symbol;Acc:MGI:1352483]	2	119897228	119969581	1
ENSMUSG00000028138	Adh5	1.14541	0.195862	0.0172068	0.272317	1466.81	1690.8	1612.29	1424.01	1434.97	1283.68	alcohol dehydrogenase 5 (class III), chi polypeptide [Source:MGI Symbol;Acc:MGI:87929]	3	138443093	138455499	1
ENSMUSG00000029723	Tsc22d4	0.921522	-0.117909	0.017222	0.272397	8253.09	8149.48	7989.29	8942.93	9138.31	8409.39	TSC22 domain family, member 4 [Source:MGI Symbol;Acc:MGI:1926079]	5	137745730	137768450	1
ENSMUSG00000034706	Dnaic2	0.875867	-0.191216	0.0172546	0.272753	5399.24	5048.21	6179.35	6391.9	6332.83	6337.13	dynein, axonemal, intermediate chain 2 [Source:MGI Symbol;Acc:MGI:2685574]	11	114727408	114757889	1
ENSMUSG00000001418	Glmp	1.15119	0.203132	0.0172754	0.272921	599.916	633.225	564.08	512.554	534.33	506.717	glycosylated lysosomal membrane protein [Source:MGI Symbol;Acc:MGI:1913318]	3	88325023	88331313	1
ENSMUSG00000098623	Mir8112	0.690524	-0.534237	0.0172884	0.272965	3.19104	4.3974	5.55197	13.9321	13.6757	10.5566	microRNA 8112 [Source:MGI Symbol;Acc:MGI:5531121]	6	71271671	71271801	1
ENSMUSG00000097121	D130020L05Rik	0.892794	-0.163601	0.0173111	0.273163	5360.95	5092.19	5805.14	6086.12	5805.34	6366.69	RIKEN cDNA D130020L05 gene [Source:MGI Symbol;Acc:MGI:2450270]	12	101082451	101088927	1
ENSMUSG00000045838	A430105I19Rik	1.28554	0.362377	0.0173266	0.273247	187.208	146.213	180.994	128.322	117.22	141.458	RIKEN cDNA A430105I19 gene [Source:MGI Symbol;Acc:MGI:2685199]	2	118754158	118762661	-1
ENSMUSG00000029148	Nrbp1	1.09487	0.130763	0.0173403	0.273303	3486.74	3395.89	3722.04	3265.97	3168.86	3236.65	nuclear receptor binding protein 1 [Source:MGI Symbol;Acc:MGI:2183436]	5	31240864	31251566	1
ENSMUSG00000026098	Pms1	1.22007	0.286958	0.0174719	0.274028	295.703	313.315	275.378	250.778	250.07	211.132	postmeiotic segregation increased 1 (S, cerevisiae) [Source:MGI Symbol;Acc:MGI:1202302]	1	53189187	53297018	-1
ENSMUSG00000086367	Gm6182	1.26925	0.343973	0.017418	0.274028	3.19104	3.29805	5.55197	0	0	0	predicted gene 6182 [Source:MGI Symbol;Acc:MGI:3779567]	2	176201042	176203572	1
ENSMUSG00000027566	Psma7	1.11576	0.158029	0.0174768	0.274028	1595.52	1758.96	1670.03	1526.66	1531.68	1431.48	proteasome (prosome, macropain) subunit, alpha type 7 [Source:MGI Symbol;Acc:MGI:1347070]	2	180036373	180042433	-1
ENSMUSG00000028287	1700009N14Rik	0.925156	-0.112231	0.0174315	0.274028	39640.2	39916.3	36906.2	41568.2	41740.2	42681.4	RIKEN cDNA 1700009N14 gene [Source:MGI Symbol;Acc:MGI:1922721]	4	39450295	39451776	1
ENSMUSG00000042616	Oscp1	0.940553	-0.0884185	0.0174611	0.274028	24434.9	24750.8	24352.1	26728.3	25386	26095.9	organic solute carrier partner 1 [Source:MGI Symbol;Acc:MGI:1916308]	4	126058565	126092195	1
ENSMUSG00000021731	Mrps30	0.890631	-0.1671	0.0174433	0.274028	1926.32	1878.79	2045.35	2257.73	2044.52	2283.39	mitochondrial ribosomal protein S30 [Source:MGI Symbol;Acc:MGI:1926237]	13	118380110	118387252	-1
ENSMUSG00000058745	Gm9174	0.779002	-0.360301	0.0174639	0.274028	0	0	0	3.66634	4.88418	4.22264	predicted pseudogene 9174 [Source:MGI Symbol;Acc:MGI:3643688]	14	70360187	70360444	1
ENSMUSG00000002372	Ranbp3	0.940287	-0.0888269	0.0174349	0.274028	7138.36	7096.3	7149.83	7690.51	7414.19	7644.03	RAN binding protein 3 [Source:MGI Symbol;Acc:MGI:1919060]	17	56673225	56711769	1
ENSMUSG00000053624	Gykl1	0.943562	-0.0838114	0.0174781	0.274028	36755.5	36898.6	38085.4	40086.3	39480.8	38889.5	glycerol kinase-like 1 [Source:MGI Symbol;Acc:MGI:891990]	18	52693679	52695668	1
ENSMUSG00000028399	Ptprd	1.11157	0.1526	0.0175018	0.274233	1126.44	1057.57	1094.85	970.113	1001.26	973.319	protein tyrosine phosphatase, receptor type, D [Source:MGI Symbol;Acc:MGI:97812]	4	75941238	78211961	-1
ENSMUSG00000029780	Nt5c3	1.12894	0.174974	0.0175116	0.274233	1067.93	1149.92	1177.02	1038.31	1003.21	952.205	5'-nucleotidase, cytosolic III [Source:MGI Symbol;Acc:MGI:1927186]	6	56882400	56923932	-1
ENSMUSG00000028961	Pgd	1.17044	0.227045	0.0176278	0.275605	1430.65	1796.34	1578.98	1344.08	1427.16	1304.8	phosphogluconate dehydrogenase [Source:MGI Symbol;Acc:MGI:97553]	4	149149991	149166771	-1
ENSMUSG00000029283	Cdc7	1.13197	0.178835	0.0176165	0.275605	1554.04	1634.73	1796.62	1409.34	1484.79	1496.93	cell division cycle 7 (S, cerevisiae) [Source:MGI Symbol;Acc:MGI:1309511]	5	106964322	106984432	1
ENSMUSG00000024404	Riok3	0.934189	-0.0982137	0.01763	0.275605	13598.1	13845.2	13259.2	14933	14425.9	14228.2	RIO kinase 3 [Source:MGI Symbol;Acc:MGI:1914128]	18	12128850	12157367	1
ENSMUSG00000025780	Itih5	1.23294	0.3021	0.0176778	0.275731	794.569	599.146	599.613	563.883	503.071	519.385	inter-alpha (globulin) inhibitor H5 [Source:MGI Symbol;Acc:MGI:1925751]	2	10153571	10256529	1
ENSMUSG00000028411	Aptx	0.935606	-0.0960272	0.0176791	0.275731	7779.76	7510.76	7541.8	8307.19	7977.83	8127.53	aprataxin [Source:MGI Symbol;Acc:MGI:1913658]	4	40682382	40703194	-1
ENSMUSG00000051728	4930563D23Rik	0.902771	-0.147568	0.0176652	0.275731	21080	22921.4	20183.6	23318.6	23332.7	24583.2	RIKEN cDNA 4930563D23 gene [Source:MGI Symbol;Acc:MGI:1922578]	16	92318763	92321408	-1
ENSMUSG00000025630	Hprt	1.14101	0.190317	0.0176688	0.275731	666.927	734.366	730.64	628.411	631.037	599.615	hypoxanthine guanine phosphoribosyl transferase [Source:MGI Symbol;Acc:MGI:96217]	X	52988137	53021659	1
ENSMUSG00000062518	Zfp534	0.776366	-0.365192	0.017742	0.276546	286.13	204.479	249.839	349.769	362.406	275.527	zinc finger protein 534 [Source:MGI Symbol;Acc:MGI:3650650]	4	147673502	147702553	-1
ENSMUSG00000032309	Fbxo22	1.16057	0.214831	0.017752	0.276546	748.831	842.102	836.127	743.534	649.597	681.956	F-box protein 22 [Source:MGI Symbol;Acc:MGI:1926014]	9	55208925	55224433	1
ENSMUSG00000028969	Cdk5	1.14535	0.19579	0.0177758	0.276756	1186	1099.35	1191.45	957.648	969.022	1098.94	cyclin-dependent kinase 5 [Source:MGI Symbol;Acc:MGI:101765]	5	24418241	24423530	-1
ENSMUSG00000053868	Gm5142	0.89958	-0.152676	0.0178025	0.277011	8088.22	8036.25	7110.97	8563.83	8525.83	8795.76	predicted gene 5142 [Source:MGI Symbol;Acc:MGI:3647352]	14	59158503	59178749	-1
ENSMUSG00000040794	C1qtnf4	0.894213	-0.161309	0.0178418	0.277141	5448.17	5992.55	5333.22	6100.79	6078.86	6628.49	C1q and tumor necrosis factor related protein 4 [Source:MGI Symbol;Acc:MGI:1914695]	2	90885860	90890525	1
ENSMUSG00000029622	Arpc1b	1.12002	0.163519	0.0178386	0.277141	1585.95	1768.85	1660.04	1534	1505.31	1423.03	actin related protein 2/3 complex, subunit 1B [Source:MGI Symbol;Acc:MGI:1343142]	5	145114215	145130705	1
ENSMUSG00000007591	Tssk4	0.886186	-0.174319	0.0178237	0.277141	7120.27	6929.2	6836.7	8212.6	8331.44	7095.09	testis-specific serine kinase 4 [Source:MGI Symbol;Acc:MGI:1918349]	14	55650182	55652539	1
ENSMUSG00000106271	Gm43752	0.771142	-0.374932	0.0178654	0.277187	96.7949	87.948	81.0588	112.923	119.174	127.735	predicted gene 43752 [Source:MGI Symbol;Acc:MGI:5663889]	5	125435075	125435771	1
ENSMUSG00000014074	Rnf168	0.93343	-0.0993868	0.0178587	0.277187	3608	3753.18	3689.84	3961.11	3924.93	3958.73	ring finger protein 168 [Source:MGI Symbol;Acc:MGI:1917488]	16	32277459	32301434	1
ENSMUSG00000030120	Mlf2	1.11482	0.156805	0.0179601	0.278261	2196.5	2353.71	2402.89	2185.14	2034.75	1997.31	myeloid leukemia factor 2 [Source:MGI Symbol;Acc:MGI:1353554]	6	124931386	124937238	1
ENSMUSG00000053783	1700016K19Rik	0.943448	-0.0839858	0.0179761	0.278261	8770.04	8510.07	8649.97	9203.98	9060.16	9229.64	RIKEN cDNA 1700016K19 gene [Source:MGI Symbol;Acc:MGI:1921480]	11	75999912	76003569	1
ENSMUSG00000100075	1700018L02Rik	0.89754	-0.155952	0.017966	0.278261	3850.52	4460.06	4087.36	4614.45	4611.65	4617.46	RIKEN cDNA 1700018L02 gene [Source:MGI Symbol;Acc:MGI:1914579]	19	29046245	29048729	1
ENSMUSG00000073027	Dmrtc1b	1.14825	0.199439	0.0179457	0.278261	698.838	703.584	718.425	657.741	602.708	573.223	DMRT-like family C1b [Source:MGI Symbol;Acc:MGI:3639121]	X	102707865	102715209	1
ENSMUSG00000042548	Asxl1	0.919536	-0.121021	0.0180025	0.278509	14433.1	13471.4	14472.9	15699.3	15598.1	14832	additional sex combs like 1 [Source:MGI Symbol;Acc:MGI:2684063]	2	153345845	153404007	1
ENSMUSG00000042772	Smg7	0.942991	-0.0846834	0.0180274	0.278648	15986	16301.2	16248.4	17459.8	17253.9	16767	Smg-7 homolog, nonsense mediated mRNA decay factor (C, elegans) [Source:MGI Symbol;Acc:MGI:2682334]	1	152836995	152902646	-1
ENSMUSG00000080057	Gm12378	1.21331	0.278944	0.0180336	0.278648	623.317	512.297	652.912	490.556	442.507	520.44	predicted gene 12378 [Source:MGI Symbol;Acc:MGI:3651610]	4	37970874	37972334	1
ENSMUSG00000031820	Babam1	0.871927	-0.197721	0.0180571	0.278648	1905.05	2107.45	2057.56	2526.11	2122.67	2341.45	BRISC and BRCA1 A complex member 1 [Source:MGI Symbol;Acc:MGI:1915501]	8	71396861	71404619	1
ENSMUSG00000041920	Slc16a6	1.1684	0.224529	0.0180598	0.278648	690.328	632.126	637.366	505.222	573.403	591.17	solute carrier family 16 (monocarboxylic acid transporters), member 6 [Source:MGI Symbol;Acc:MGI:2144585]	11	109450855	109473598	-1
ENSMUSG00000002831	Plin4	1.34929	0.432196	0.0180737	0.278648	126.578	129.723	180.994	95.3248	119.174	87.6198	perilipin 4 [Source:MGI Symbol;Acc:MGI:1929709]	17	56100591	56109803	-1
ENSMUSG00000079387	Luzp4	1.31643	0.396631	0.0180706	0.278648	261.665	218.771	243.176	158.386	143.595	222.744	leucine zipper protein 4 [Source:MGI Symbol;Acc:MGI:3708816]	X	148857640	148924139	1
ENSMUSG00000017760	Ctsa	1.1278	0.173509	0.0181044	0.278801	836.053	890.473	827.244	742.067	735.558	781.188	cathepsin A [Source:MGI Symbol;Acc:MGI:97748]	2	164832873	164841032	1
ENSMUSG00000027715	Ccna2	1.14576	0.196302	0.0180958	0.278801	764.786	731.067	693.997	656.275	648.62	595.392	cyclin A2 [Source:MGI Symbol;Acc:MGI:108069]	3	36564865	36572150	-1
ENSMUSG00000104993	Gm43510	0.780969	-0.356662	0.0181183	0.278856	168.061	149.512	123.254	197.249	176.807	210.076	predicted gene 43510 [Source:MGI Symbol;Acc:MGI:5663647]	5	100592404	100592756	-1
ENSMUSG00000037455	Slc18b1	1.22741	0.295616	0.0181401	0.278871	268.047	280.334	284.261	239.779	233.464	191.074	solute carrier family 18, subfamily B, member 1 [Source:MGI Symbol;Acc:MGI:1923556]	10	23796986	23827968	1
ENSMUSG00000050035	Fhl4	0.923495	-0.114823	0.0181351	0.278871	205701	195806	197959	216265	207841	225598	four and a half LIM domains 4 [Source:MGI Symbol;Acc:MGI:1338765]	10	85096287	85102495	-1
ENSMUSG00000027077	Smtnl1	0.842633	-0.247023	0.0181726	0.279211	471.21	469.422	494.126	505.955	600.755	616.505	smoothelin-like 1 [Source:MGI Symbol;Acc:MGI:1915928]	2	84811176	84822652	-1
ENSMUSG00000070283	Ndufaf3	0.914616	-0.128763	0.0181956	0.279245	11016.5	11508	10783	11840.1	11827.5	12799.9	NADH dehydrogenase (ubiquinone) 1 alpha subcomplex, assembly factor 3 [Source:MGI Symbol;Acc:MGI:1913956]	9	108565537	108567434	-1
ENSMUSG00000035027	Map2k2	0.919804	-0.120602	0.0181889	0.279245	6407.61	6693.94	6113.83	7061.37	7005.87	6842.79	mitogen-activated protein kinase kinase 2 [Source:MGI Symbol;Acc:MGI:1346867]	10	81105915	81133975	1
ENSMUSG00000025817	Nudt5	1.1565	0.209759	0.018222	0.279471	595.661	660.709	601.834	513.287	520.654	565.834	nudix (nucleoside diphosphate linked moiety X)-type motif 5 [Source:MGI Symbol;Acc:MGI:1858232]	2	5845019	5871895	1
ENSMUSG00000031299	Pdha1	1.15119	0.203126	0.0182311	0.279471	513.757	559.569	517.444	469.291	453.252	450.767	pyruvate dehydrogenase E1 alpha 1 [Source:MGI Symbol;Acc:MGI:97532]	X	160122209	160138413	-1
ENSMUSG00000019998	Stx7	1.16057	0.214832	0.0182593	0.279743	995.605	1016.9	1115.95	961.314	901.62	811.803	syntaxin 7 [Source:MGI Symbol;Acc:MGI:1858210]	10	24149302	24190222	1
ENSMUSG00000053211	Zfy1	0.881888	-0.181332	0.018274	0.27981	589.279	569.463	604.055	668.74	650.573	687.235	zinc finger protein 1, Y-linked [Source:MGI Symbol;Acc:MGI:99212]	Y	725128	797409	-1
ENSMUSG00000041528	Rnf123	0.935896	-0.0955795	0.018319	0.280338	6119.35	5990.36	6073.86	6633.87	6462.75	6336.07	ring finger protein 123 [Source:MGI Symbol;Acc:MGI:2148796]	9	108051534	108083346	-1
ENSMUSG00000044712	Slc38a6	1.20268	0.266259	0.018373	0.280884	549.923	445.237	521.885	384.966	419.063	444.433	solute carrier family 38, member 6 [Source:MGI Symbol;Acc:MGI:3648156]	12	73286779	73354049	1
ENSMUSG00000096426	Btbd35f24	0.745079	-0.424535	0.0183756	0.280884	173.38	113.233	104.377	184.05	196.344	180.518	BTB domain containing 35, family member 24 [Source:MGI Symbol;Acc:MGI:5434719]	X	3193887	3195827	-1
ENSMUSG00000020783	Ncbp3	1.15045	0.202192	0.0183876	0.280908	1378.53	1628.14	1651.16	1355.08	1363.66	1307.96	nuclear cap binding subunit 3 [Source:MGI Symbol;Acc:MGI:1914124]	11	73047783	73089317	1
ENSMUSG00000046755	Kif2b	0.908188	-0.138938	0.0184029	0.280982	52104.4	55667.8	49086.1	58200.9	56285.3	58503.6	kinesin family member 2B [Source:MGI Symbol;Acc:MGI:1920720]	11	91575315	91577558	-1
ENSMUSG00000031657	Heatr3	1.1634	0.218346	0.0184405	0.281235	884.982	1027.89	983.809	885.788	818.589	765.354	HEAT repeat containing 3 [Source:MGI Symbol;Acc:MGI:2444491]	8	88137855	88172027	1
ENSMUSG00000035179	Ppp1r32	0.873313	-0.19543	0.0184362	0.281235	17044.4	14856.6	15041.4	18616.9	19009.2	16370.1	protein phosphatase 1, regulatory subunit 32 [Source:MGI Symbol;Acc:MGI:1915002]	19	10474257	10482897	-1
ENSMUSG00000040548	Tex2	0.91395	-0.129814	0.0184726	0.281566	58843.8	62186.9	60880.7	69518.2	67099.9	62670.3	testis expressed gene 2 [Source:MGI Symbol;Acc:MGI:102465]	11	106502147	106613423	-1
ENSMUSG00000053158	Fes	1.33314	0.414827	0.0185086	0.281795	111.686	108.836	83.2796	68.1939	76.1933	70.7292	feline sarcoma oncogene [Source:MGI Symbol;Acc:MGI:95514]	7	80377756	80387946	-1
ENSMUSG00000025371	Chmp6	0.924658	-0.113008	0.0185079	0.281795	2596.44	2708.8	2569.45	2861.94	2812.31	2848.17	charged multivesicular body protein 6 [Source:MGI Symbol;Acc:MGI:3583942]	11	119913441	119919548	1
ENSMUSG00000030774	Pak1	1.13379	0.181153	0.0185469	0.282217	844.562	886.076	820.582	714.936	786.354	743.185	p21 protein (Cdc42/Rac)-activated kinase 1 [Source:MGI Symbol;Acc:MGI:1339975]	7	97788541	97912381	1
ENSMUSG00000033276	Stk36	0.923811	-0.11433	0.0185686	0.282228	14788.3	14824.7	14712.7	16595.3	16234.1	15186.7	serine/threonine kinase 36 [Source:MGI Symbol;Acc:MGI:1920831]	1	74601445	74636894	1
ENSMUSG00000038319	Kcnh2	1.11622	0.158616	0.0185594	0.282228	1408.31	1263.15	1305.82	1176.89	1181	1198.17	potassium voltage-gated channel, subfamily H (eag-related), member 2 [Source:MGI Symbol;Acc:MGI:1341722]	5	24319589	24351604	-1
ENSMUSG00000028691	Prdx1	1.11992	0.163391	0.0185976	0.282509	5430.09	6279.48	6000.57	5350.66	5369.67	5049.22	peroxiredoxin 1 [Source:MGI Symbol;Acc:MGI:99523]	4	116685544	116700822	1
ENSMUSG00000027332	Ivd	1.11437	0.156222	0.0186383	0.282647	2580.49	2541.7	2461.74	2359.66	2097.27	2330.9	isovaleryl coenzyme A dehydrogenase [Source:MGI Symbol;Acc:MGI:1929242]	2	118861954	118882909	1
ENSMUSG00000034839	Larp6	0.84701	-0.239549	0.0186323	0.282647	401.007	386.971	353.105	486.157	437.623	432.821	La ribonucleoprotein domain family, member 6 [Source:MGI Symbol;Acc:MGI:1914807]	9	60712989	60738801	1
ENSMUSG00000066368	Actl11	0.9101	-0.135903	0.0186271	0.282647	41009.1	39410.6	36558.6	43378.7	41600.6	43746.6	actin-like 11 [Source:MGI Symbol;Acc:MGI:1914972]	9	107928469	107932461	1
ENSMUSG00000022000	Zc3h13	1.11389	0.15561	0.0186647	0.282887	1627.43	1667.71	1673.36	1391.74	1555.12	1508.54	zinc finger CCCH type containing 13 [Source:MGI Symbol;Acc:MGI:1914552]	14	75284373	75344426	1
ENSMUSG00000071073	Lrrc73	0.892358	-0.164306	0.0187003	0.283268	2514.54	2425.17	2509.49	2932.34	2875.81	2556.81	leucine rich repeat containing 73 [Source:MGI Symbol;Acc:MGI:2684934]	17	46254165	46257316	1
ENSMUSG00000061923	Odf1	0.89558	-0.159105	0.0187553	0.283941	64812.2	62396.9	56384.7	67485.6	66328.2	71686.7	outer dense fiber of sperm tails 1 [Source:MGI Symbol;Acc:MGI:97424]	15	38219203	38226735	1
ENSMUSG00000081431	Gm15483	0.784393	-0.350352	0.0187853	0.284134	0	0	0	2.93307	8.79153	3.16698	predicted gene 15483 [Source:MGI Symbol;Acc:MGI:3705631]	7	133738479	133738934	-1
ENSMUSG00000022358	Fbxo32	1.30281	0.381625	0.0187902	0.284134	140.406	190.187	195.429	118.056	128.942	140.403	F-box protein 32 [Source:MGI Symbol;Acc:MGI:1914981]	15	58175879	58214892	-1
ENSMUSG00000003352	Cacnb3	1.35632	0.439697	0.0187998	0.284134	182.953	122.028	118.812	88.7254	92.7995	108.733	calcium channel, voltage-dependent, beta 3 subunit [Source:MGI Symbol;Acc:MGI:103307]	15	98632220	98644530	1
ENSMUSG00000090527	Gm5538	1.26955	0.344318	0.0188246	0.284349	147.852	172.598	186.546	128.322	121.128	138.291	predicted gene 5538 [Source:MGI Symbol;Acc:MGI:3779495]	3	59729790	59752333	1
ENSMUSG00000033721	Vav3	0.915449	-0.127449	0.0188494	0.284492	1680.61	1632.53	1627.84	1808.24	1842.31	1752.4	vav 3 oncogene [Source:MGI Symbol;Acc:MGI:1888518]	3	109340653	109685698	1
ENSMUSG00000035629	Rubcn	0.919391	-0.121249	0.0188553	0.284492	8481.79	9253.23	8984.2	9918.18	9447.97	9722.63	RUN domain and cysteine-rich domain containing, Beclin 1-interacting protein [Source:MGI Symbol;Acc:MGI:1915160]	16	32821703	32877766	-1
ENSMUSG00000081044	AU015836	1.17241	0.229474	0.01889	0.284856	2539	2261.36	2774.88	2341.32	2076.76	1989.92	expressed sequence AU015836 [Source:MGI Symbol;Acc:MGI:2147954]	X	93968659	93975470	1
ENSMUSG00000026932	Nacc2	1.1335	0.180782	0.0189422	0.285484	965.822	985.017	903.861	884.321	810.775	810.747	nucleus accumbens associated 2, BEN and BTB (POZ) domain containing [Source:MGI Symbol;Acc:MGI:1915241]	2	26055535	26123220	-1
ENSMUSG00000050931	Sgms2	0.920667	-0.119249	0.0189681	0.285713	8020.15	8286.9	7989.29	9093.99	8947.83	8368.22	sphingomyelin synthase 2 [Source:MGI Symbol;Acc:MGI:1921692]	3	131318985	131491411	-1
ENSMUSG00000017832	Hspb9	0.889034	-0.169689	0.0190505	0.286793	25635.8	23285.3	23227.2	25805.2	26226.1	29369.5	heat shock protein, alpha-crystallin-related, B9 [Source:MGI Symbol;Acc:MGI:1922732]	11	100713850	100714575	1
ENSMUSG00000046808	Atp10d	1.21886	0.285532	0.0190888	0.286888	971.14	1002.61	1039.33	722.269	975.86	736.851	ATPase, class V, type 10D [Source:MGI Symbol;Acc:MGI:2450125]	5	72203329	72298775	1
ENSMUSG00000079334	Nat6	0.902772	-0.147567	0.0190802	0.286888	4199.41	3919.18	3847.52	4536.73	4563.78	4177.25	N-acetyltransferase 6 [Source:MGI Symbol;Acc:MGI:1888902]	9	107578887	107584050	1
ENSMUSG00000021476	Habp4	0.880569	-0.183492	0.0190877	0.286888	22921.2	22411.3	20543.4	23004.8	27218.6	24876.6	hyaluronic acid binding protein 4 [Source:MGI Symbol;Acc:MGI:1891713]	13	64161824	64186537	1
ENSMUSG00000038523	1700003F12Rik	0.891517	-0.165667	0.0191034	0.286924	14628.8	14821.4	13108.2	15441.9	15444.8	16986.6	RIKEN cDNA 1700003F12 gene [Source:MGI Symbol;Acc:MGI:1922730]	2	154547085	154550003	1
ENSMUSG00000036196	Slc26a8	0.916112	-0.126405	0.0191126	0.286924	12048.3	12785.4	12850.6	14317.1	13709.9	13150.4	solute carrier family 26, member 8 [Source:MGI Symbol;Acc:MGI:2385046]	17	28637783	28689987	-1
ENSMUSG00000002265	Peg3	1.14459	0.194828	0.0192026	0.287166	747.767	866.287	828.354	700.271	724.813	698.847	paternally expressed 3 [Source:MGI Symbol;Acc:MGI:104748]	7	6703892	6730431	-1
ENSMUSG00000037519	Ppfia1	1.10862	0.148768	0.0191764	0.287166	2653.88	2909.98	2941.43	2538.57	2639.41	2477.63	protein tyrosine phosphatase, receptor type, f polypeptide (PTPRF), interacting protein (liprin), alpha 1 [Source:MGI Symbol;Acc:MGI:1924750]	7	144476758	144553729	-1
ENSMUSG00000021972	Hmbox1	1.11593	0.158249	0.0191713	0.287166	1400.87	1567.67	1547.89	1349.95	1349.99	1336.47	homeobox containing 1 [Source:MGI Symbol;Acc:MGI:2445066]	14	64811600	64949871	-1
ENSMUSG00000046897	Zfp740	1.13253	0.179551	0.0191871	0.287166	1375.34	1392.88	1440.18	1226.02	1333.38	1142.22	zinc finger protein 740 [Source:MGI Symbol;Acc:MGI:1915994]	15	102203648	102215606	1
ENSMUSG00000037089	Slc35b2	1.12405	0.168702	0.0192143	0.287166	721.175	735.465	711.763	646.742	647.643	628.118	solute carrier family 35, member B2 [Source:MGI Symbol;Acc:MGI:1921086]	17	45563964	45567669	1
ENSMUSG00000038545	Cul7	1.16801	0.224057	0.0191843	0.287166	678.628	781.638	792.822	617.411	684.763	613.338	cullin 7 [Source:MGI Symbol;Acc:MGI:1913765]	17	46650337	46664364	1
ENSMUSG00000019087	Atp6ap1	1.11307	0.154549	0.0191763	0.287166	1255.14	1224.68	1233.65	1125.57	1152.67	1048.27	ATPase, H+ transporting, lysosomal accessory protein 1 [Source:MGI Symbol;Acc:MGI:109629]	X	74297097	74304721	1
ENSMUSG00000031431	Tsc22d3	1.17982	0.238569	0.0192038	0.287166	798.824	943.242	779.497	755.266	694.531	666.121	TSC22 domain family, member 3 [Source:MGI Symbol;Acc:MGI:1196284]	X	140539528	140600659	-1
ENSMUSG00000039158	Akna	0.928899	-0.106407	0.0192362	0.287335	6540.57	6164.05	6133.82	6817.19	6783.16	6693.94	AT-hook transcription factor [Source:MGI Symbol;Acc:MGI:2140340]	4	63367125	63403354	-1
ENSMUSG00000101389	Ms4a4a	1.45671	0.542717	0.0192771	0.287785	37.2288	37.3779	25.5391	23.4646	12.6989	13.7236	membrane-spanning 4-domains, subfamily A, member 4A [Source:MGI Symbol;Acc:MGI:3643932]	19	11375523	11392790	1
ENSMUSG00000095463	Entpd4	0.927618	-0.108398	0.0192997	0.287962	4602.54	4654.65	4870.19	5193.74	5008.24	5034.44	ectonucleoside triphosphate diphosphohydrolase 4 [Source:MGI Symbol;Acc:MGI:1914714]	14	69337174	69367270	1
ENSMUSG00000040875	Osbpl10	0.887538	-0.17212	0.0193117	0.287982	10908	10293.2	9297.33	11955.9	11559.9	10952.5	oxysterol binding protein-like 10 [Source:MGI Symbol;Acc:MGI:1921736]	9	114978569	115232225	1
ENSMUSG00000033685	Ucp2	1.11495	0.156983	0.0193258	0.288032	2368.82	2409.77	2160.83	2079.55	2142.2	1986.75	uncoupling protein 2 (mitochondrial, proton carrier) [Source:MGI Symbol;Acc:MGI:109354]	7	100493337	100502020	1
ENSMUSG00000048520	Fbxl13	0.930876	-0.10334	0.0193769	0.288633	15854.2	15968.1	15027	17003	16960.8	16394.4	F-box and leucine-rich repeat protein 13 [Source:MGI Symbol;Acc:MGI:2443416]	5	21483847	21645634	-1
ENSMUSG00000020807	4933427D14Rik	0.919893	-0.120462	0.0194277	0.28923	5151.4	5319.75	5530.87	5922.6	5893.26	5592.89	RIKEN cDNA 4933427D14 gene [Source:MGI Symbol;Acc:MGI:1921727]	11	72153929	72207459	-1
ENSMUSG00000032671	A930018P22Rik	0.835845	-0.258692	0.0195303	0.290225	1015.81	866.287	1110.39	1267.09	1266.96	1085.22	RIKEN cDNA A930018P22 gene [Source:MGI Symbol;Acc:MGI:1915493]	2	104122769	104124749	1
ENSMUSG00000027546	Atp9a	0.839655	-0.252132	0.0195358	0.290225	7853.15	7027.04	6179.35	9307.37	8561	7475.13	ATPase, class II, type 9A [Source:MGI Symbol;Acc:MGI:1330826]	2	168634438	168742409	-1
ENSMUSG00000031843	Mphosph6	1.14447	0.194678	0.0195594	0.290225	903.064	943.242	822.802	742.8	770.724	810.747	M phase phosphoprotein 6 [Source:MGI Symbol;Acc:MGI:1915783]	8	117791645	117801943	-1
ENSMUSG00000032402	Smad3	1.14857	0.199834	0.0195345	0.290225	483.974	463.926	478.58	405.497	412.225	419.097	SMAD family member 3 [Source:MGI Symbol;Acc:MGI:1201674]	9	63646767	63757994	-1
ENSMUSG00000078157	4931440F15Rik	0.885346	-0.175686	0.0195592	0.290225	3779.26	3591.58	3568.81	3899.52	4541.31	3959.78	RIKEN cDNA 4931440F15 gene [Source:MGI Symbol;Acc:MGI:2441689]	11	29822395	29825668	-1
ENSMUSG00000023055	Calcoco1	1.12145	0.165371	0.0195502	0.290225	1576.37	1540.19	1702.23	1354.35	1470.14	1464.2	calcium binding and coiled coil domain 1 [Source:MGI Symbol;Acc:MGI:1914738]	15	102706779	102722178	-1
ENSMUSG00000042121	Ssh1	1.13864	0.187311	0.0196235	0.290855	987.095	1020.2	928.29	885.054	885.991	793.856	slingshot homolog 1 (Drosophila) [Source:MGI Symbol;Acc:MGI:2686240]	5	113937094	113993894	-1
ENSMUSG00000064307	Lrrc51	0.92664	-0.109919	0.0196183	0.290855	22433	21506.6	20671.1	22858.2	23242.9	23684.8	leucine rich repeat containing 51 [Source:MGI Symbol;Acc:MGI:1916608]	7	101912984	101933895	-1
ENSMUSG00000035559	Mpv17l2	1.21019	0.275228	0.0196359	0.290877	280.812	330.904	288.703	247.845	256.908	228.023	MPV17 mitochondrial membrane protein-like 2 [Source:MGI Symbol;Acc:MGI:2681846]	8	70758649	70760946	-1
ENSMUSG00000051786	Tubgcp6	1.14791	0.199008	0.0196582	0.290993	922.211	1037.79	1013.79	821.993	925.065	831.86	tubulin, gamma complex associated protein 6 [Source:MGI Symbol;Acc:MGI:2146071]	15	89098357	89123087	-1
ENSMUSG00000035342	Lzts2	0.877173	-0.189067	0.0196653	0.290993	2401.79	2326.22	2090.87	2506.31	2494.84	2809.11	leucine zipper, putative tumor suppressor 2 [Source:MGI Symbol;Acc:MGI:2385095]	19	45015176	45027104	1
ENSMUSG00000087075	A230065H16Rik	0.685959	-0.543806	0.0197108	0.291505	9.57312	9.89415	8.88316	15.3986	23.4441	24.2802	RIKEN cDNA A230065H16 gene [Source:MGI Symbol;Acc:MGI:2685744]	12	111406809	111412090	1
ENSMUSG00000038782	1700028J19Rik	0.908216	-0.138893	0.0197447	0.291528	18425.1	20378.6	20858.8	21924	21657.5	22216.4	RIKEN cDNA 1700028J19 gene [Source:MGI Symbol;Acc:MGI:1917254]	7	44229930	44236122	-1
ENSMUSG00000034560	Washc4	1.15993	0.214039	0.0197449	0.291528	1239.19	1235.67	1141.49	1127.77	1041.31	924.758	WASH complex subunit 4 [Source:MGI Symbol;Acc:MGI:2441787]	10	83543752	83596473	1
ENSMUSG00000047534	Mis18bp1	1.17102	0.227765	0.0197308	0.291528	1559.36	1248.86	1547.89	1221.62	1209.32	1261.51	MIS18 binding protein 1 [Source:MGI Symbol;Acc:MGI:2145099]	12	65132734	65172604	-1
ENSMUSG00000025380	Fscn2	0.719934	-0.474063	0.0197602	0.291593	34.0378	34.0798	44.4158	64.5276	52.7492	57.0056	fascin actin-bundling protein 2 [Source:MGI Symbol;Acc:MGI:2443337]	11	120361534	120368168	1
ENSMUSG00000024073	Birc6	1.1264	0.171718	0.0198661	0.292834	5174.8	4538.12	5130.02	4434.07	4568.67	4131.85	baculoviral IAP repeat-containing 6 [Source:MGI Symbol;Acc:MGI:1276108]	17	74528295	74703356	1
ENSMUSG00000050321	Neto1	0.688626	-0.538207	0.0198581	0.292834	10.6368	15.3909	16.6559	28.5974	23.4441	30.6141	neuropilin (NRP) and tolloid (TLL)-like 1 [Source:MGI Symbol;Acc:MGI:2180216]	18	86394952	86501897	1
ENSMUSG00000006576	Slc4a3	1.23883	0.308982	0.019925	0.293381	804.142	572.761	757.289	533.819	610.523	543.665	solute carrier family 4 (anion exchanger), member 3 [Source:MGI Symbol;Acc:MGI:109350]	1	75546266	75562172	1
ENSMUSG00000055447	Cd47	1.16552	0.220974	0.0199237	0.293381	1072.19	1026.79	872.77	835.192	876.223	821.304	CD47 antigen (Rh-related antigen, integrin-associated signal transducer) [Source:MGI Symbol;Acc:MGI:96617]	16	49855618	49915010	1
ENSMUSG00000025228	Actr1a	0.950984	-0.0725077	0.0199503	0.293592	19416.4	19837.8	19640.7	20879.1	20536	20524.1	ARP1 actin-related protein 1A, centractin alpha [Source:MGI Symbol;Acc:MGI:1858964]	19	46376814	46395735	-1
ENSMUSG00000028520	4921539E11Rik	0.914008	-0.129722	0.0200018	0.294188	9803.94	10501	9952.47	11397.9	10475.6	11271.3	RIKEN cDNA 4921539E11 gene [Source:MGI Symbol;Acc:MGI:1918191]	4	103230445	103290863	-1
ENSMUSG00000100774	Gm7329	1.12514	0.170108	0.0201891	0.295386	1510.43	1499.51	1543.45	1238.49	1415.44	1386.08	predicted gene 7329 [Source:MGI Symbol;Acc:MGI:3646271]	1	65095227	65095436	1
ENSMUSG00000026170	Cyp27a1	1.21874	0.285393	0.0201429	0.295386	428.663	368.282	327.566	301.373	314.541	292.418	cytochrome P450, family 27, subfamily a, polypeptide 1 [Source:MGI Symbol;Acc:MGI:88594]	1	74713574	74737892	1
ENSMUSG00000082329	Gm14287	0.851926	-0.231201	0.0201238	0.295386	278.684	299.023	287.592	346.102	334.078	343.09	predicted gene 14287 [Source:MGI Symbol;Acc:MGI:3650189]	2	157528869	157528985	-1
ENSMUSG00000028051	Hcn3	1.36832	0.452407	0.0201686	0.295386	103.177	95.6434	76.6172	68.9272	46.8882	67.5622	hyperpolarization-activated, cyclic nucleotide-gated K+ 3 [Source:MGI Symbol;Acc:MGI:1298211]	3	89146074	89160196	-1
ENSMUSG00000038766	Gabpb2	1.09164	0.126498	0.0201787	0.295386	2072.05	2099.76	2164.16	1970.29	1960.51	1862.18	GA repeat binding protein, beta 2 [Source:MGI Symbol;Acc:MGI:95612]	3	95181766	95217916	-1
ENSMUSG00000061298	Agbl4	0.925941	-0.111008	0.0202352	0.295386	4436.61	4617.27	4421.59	5013.35	4808.97	4736.75	ATP/GTP binding protein-like 4 [Source:MGI Symbol;Acc:MGI:1918244]	4	110397661	111664324	1
ENSMUSG00000029168	Dpysl5	0.931263	-0.102739	0.0201378	0.295386	5101.41	5062.5	5138.91	5660.09	5330.6	5446.15	dihydropyrimidinase-like 5 [Source:MGI Symbol;Acc:MGI:1929772]	5	30711564	30799375	1
ENSMUSG00000004285	Atp6v1f	0.91951	-0.121063	0.0202137	0.295386	4028.16	4085.18	3800.88	4346.08	4199.42	4426.38	ATPase, H+ transporting, lysosomal V1 subunit F [Source:MGI Symbol;Acc:MGI:1913394]	6	29467718	29470512	1
ENSMUSG00000038069	Cdkn2aip	0.917496	-0.124227	0.0202264	0.295386	12135.5	11114.4	11534.8	12704.6	13031	12220.3	CDKN2A interacting protein [Source:MGI Symbol;Acc:MGI:1918175]	8	47709344	47713932	-1
ENSMUSG00000042870	Tom1	0.930838	-0.103398	0.0201381	0.295386	5676.86	5788.08	5826.24	6247.44	5983.13	6357.18	target of myb1 trafficking protein [Source:MGI Symbol;Acc:MGI:1338026]	8	75033705	75070121	1
ENSMUSG00000020235	Fzr1	0.92574	-0.11132	0.0202167	0.295386	7538.3	7151.27	7296.4	8203.8	7872.33	7687.32	fizzy/cell division cycle 20 related 1 (Drosophila) [Source:MGI Symbol;Acc:MGI:1926790]	10	81366222	81378516	-1
ENSMUSG00000097407	4933408J17Rik	0.764243	-0.387896	0.0202121	0.295386	151.043	231.963	238.735	294.774	299.889	257.581	RIKEN cDNA 4933408J17 gene [Source:MGI Symbol;Acc:MGI:1921704]	10	93589413	93605245	1
ENSMUSG00000031146	Plp2	1.25638	0.329277	0.0202372	0.295386	145.724	171.499	152.124	123.189	123.081	117.178	proteolipid protein 2 [Source:MGI Symbol;Acc:MGI:1298382]	X	7667941	7671390	-1
ENSMUSG00000031342	Gpm6b	1.15763	0.211176	0.0201903	0.295386	2600.7	2399.88	2633.86	2370.65	2255.52	1924.47	glycoprotein m6b [Source:MGI Symbol;Acc:MGI:107672]	X	166238911	166388988	1
ENSMUSG00000002679	Med6	1.13625	0.18428	0.0202741	0.295573	755.213	838.804	851.673	724.469	717.975	699.903	mediator complex subunit 6 [Source:MGI Symbol;Acc:MGI:1917042]	12	81573557	81595008	-1
ENSMUSG00000113255	AC123954,1	1.33007	0.4115	0.020283	0.295573	14.8915	2.1987	42.195	1.46654	1.95367	5.2783		13	49493318	49496589	1
ENSMUSG00000024116	Prss21	0.923991	-0.11405	0.0202775	0.295573	2975.11	3003.42	2963.64	3193.38	3141.51	3354.89	protease, serine 21 [Source:MGI Symbol;Acc:MGI:1916698]	17	23868056	23873114	1
ENSMUSG00000101348	Gm7135	0.889522	-0.168897	0.0203339	0.296153	2972.99	2816.53	3251.23	3468.36	3498.05	3225.04	predicted gene 7135 [Source:MGI Symbol;Acc:MGI:3647710]	1	97346475	97573015	1
ENSMUSG00000040029	Ipo8	1.12966	0.175891	0.0203494	0.296219	810.524	881.678	859.445	777.997	718.952	751.63	importin 8 [Source:MGI Symbol;Acc:MGI:2444611]	6	148770683	148831467	-1
ENSMUSG00000047749	Zc3hav1l	1.21105	0.276257	0.020426	0.296931	226.564	253.95	250.949	208.248	192.437	193.186	zinc finger CCCH-type, antiviral 1-like [Source:MGI Symbol;Acc:MGI:2443387]	6	38287396	38299259	-1
ENSMUSG00000066382	Iqcf5	0.926031	-0.110867	0.0204315	0.296931	4243.02	4328.14	4085.14	4471.47	4527.64	4683.96	IQ motif containing F5 [Source:MGI Symbol;Acc:MGI:1922720]	9	106514573	106516010	1
ENSMUSG00000022715	Tmem114	1.1493	0.200751	0.0204216	0.296931	669.055	771.743	702.88	607.146	642.759	605.949	transmembrane protein 114 [Source:MGI Symbol;Acc:MGI:1921970]	16	8409276	8425136	-1
ENSMUSG00000034487	Kdelc2	1.15223	0.204425	0.0204536	0.297092	508.439	513.396	519.665	467.825	441.53	418.041	KDEL (Lys-Asp-Glu-Leu) containing 2 [Source:MGI Symbol;Acc:MGI:1923765]	9	53384025	53401867	1
ENSMUSG00000036026	Tmem63b	1.21316	0.278767	0.0205045	0.29767	207.418	230.863	227.631	180.384	180.715	179.462	transmembrane protein 63b [Source:MGI Symbol;Acc:MGI:2387609]	17	45660171	45686905	-1
ENSMUSG00000038967	Pdk2	0.926005	-0.110909	0.0205386	0.297704	11732.4	11209	11644.7	12827.8	12602.2	11944.8	pyruvate dehydrogenase kinase, isoenzyme 2 [Source:MGI Symbol;Acc:MGI:1343087]	11	95026258	95041354	-1
ENSMUSG00000033597	Caskin1	1.11752	0.160303	0.0205401	0.297704	1040.28	975.123	978.258	867.456	885.991	921.591	CASK interacting protein 1 [Source:MGI Symbol;Acc:MGI:2442952]	17	24488783	24508905	1
ENSMUSG00000031411	Prame	0.867864	-0.20446	0.0205345	0.297704	697.774	596.947	654.022	776.531	762.91	716.793	preferentially expressed antigen in melanoma [Source:MGI Symbol;Acc:MGI:1923079]	X	135613002	135627705	-1
ENSMUSG00000033569	Adgrb3	0.747363	-0.420118	0.0205736	0.297894	90.4128	72.5571	76.6172	137.121	103.545	100.288	adhesion G protein-coupled receptor B3 [Source:MGI Symbol;Acc:MGI:2441837]	1	25067476	25829707	-1
ENSMUSG00000028431	Ikbkap	1.11445	0.156335	0.0205976	0.297894	1430.65	1446.74	1592.31	1346.28	1309.94	1343.86	inhibitor of kappa light polypeptide enhancer in B cells, kinase complex-associated protein [Source:MGI Symbol;Acc:MGI:1914544]	4	56749680	56802331	-1
ENSMUSG00000029998	Pcyox1	1.12926	0.175374	0.0205926	0.297894	1090.27	1184	1041.55	1001.64	977.814	944.816	prenylcysteine oxidase 1 [Source:MGI Symbol;Acc:MGI:1914131]	6	86386006	86397154	-1
ENSMUSG00000036299	BC031181	1.10188	0.13997	0.0205899	0.297894	1635.94	1729.28	1729.99	1501.73	1516.05	1601.44	cDNA sequence BC031181 [Source:MGI Symbol;Acc:MGI:3039614]	18	75005900	75009933	1
ENSMUSG00000026193	Fn1	1.13922	0.188047	0.0206265	0.298152	1527.44	1629.24	1683.36	1373.41	1536.56	1320.63	fibronectin 1 [Source:MGI Symbol;Acc:MGI:95566]	1	71585520	71653200	-1
ENSMUSG00000037705	Tecta	0.692847	-0.529391	0.0206953	0.298986	24.4646	13.1922	21.0975	30.7972	43.9577	34.8368	tectorin alpha [Source:MGI Symbol;Acc:MGI:109575]	9	42329619	42399929	-1
ENSMUSG00000037096	Gm9762	0.857241	-0.222227	0.0207493	0.299155	816.906	747.558	712.873	827.859	872.315	979.653	predicted pseudogene 9762 [Source:MGI Symbol;Acc:MGI:3704220]	3	78966356	78966799	-1
ENSMUSG00000073987	Ggh	1.18931	0.250127	0.0207627	0.299155	972.204	1019.1	1255.86	902.653	935.81	862.474	gamma-glutamyl hydrolase [Source:MGI Symbol;Acc:MGI:1329035]	4	20042052	20066750	1
ENSMUSG00000090107	Gm11492	0.916532	-0.125744	0.0207466	0.299155	6918.18	6856.64	6465.83	7444.87	7045.92	7620.81	predicted gene 11492 [Source:MGI Symbol;Acc:MGI:3651136]	11	87566653	87569250	1
ENSMUSG00000072214	2005-09-01	0.910712	-0.134933	0.0207526	0.299155	4423.85	4117.06	4509.31	4618.12	4953.54	4783.2	septin 5 [Source:MGI Symbol;Acc:MGI:1195461]	16	18621811	18629938	-1
ENSMUSG00000025880	Smad7	1.34246	0.424879	0.0207501	0.299155	92.5402	118.73	82.1692	70.3937	62.5176	70.7292	SMAD family member 7 [Source:MGI Symbol;Acc:MGI:1100518]	18	75367529	75395935	1
ENSMUSG00000030077	Chl1	0.929883	-0.104878	0.0207985	0.299349	61208.4	62737.7	58241.3	65965.5	63880.2	66216.3	cell adhesion molecule L1-like [Source:MGI Symbol;Acc:MGI:1098266]	6	103510586	103750211	1
ENSMUSG00000020152	Actr2	1.10421	0.143009	0.0207921	0.299349	2892.15	3196.91	2911.45	2787.88	2690.21	2654.98	ARP2 actin-related protein 2 [Source:MGI Symbol;Acc:MGI:1913963]	11	20062304	20112913	-1
ENSMUSG00000046785	Epm2aip1	1.13334	0.180576	0.0208469	0.299403	1638.07	1687.5	1828.82	1594.86	1530.7	1400.86	EPM2A (laforin) interacting protein 1 [Source:MGI Symbol;Acc:MGI:1925031]	9	111271929	111279093	1
ENSMUSG00000040489	Sox30	0.908446	-0.138528	0.0208393	0.299403	16898.7	16525.4	14978.1	18111	17382.8	17873.4	SRY (sex determining region Y)-box 30 [Source:MGI Symbol;Acc:MGI:1341157]	11	45980310	46017994	1
ENSMUSG00000061111	Fam195b	0.931667	-0.102114	0.0208356	0.299403	5249.26	5077.9	5121.14	5623.43	5607.04	5357.47	family with sequence similarity 195, member B [Source:MGI Symbol;Acc:MGI:2384752]	11	120542888	120549727	-1
ENSMUSG00000021996	Esd	1.15945	0.213447	0.0208309	0.299403	690.328	826.711	753.958	671.673	648.62	623.895	esterase D/formylglutathione hydrolase [Source:MGI Symbol;Acc:MGI:95421]	14	74732297	74750765	1
ENSMUSG00000101683	1700028D13Rik	0.853663	-0.228262	0.0209413	0.300038	790.314	650.815	671.789	804.395	883.061	808.636	RIKEN cDNA 1700028D13 gene [Source:MGI Symbol;Acc:MGI:1922819]	5	112206763	112210004	1
ENSMUSG00000007207	Stx1a	1.22105	0.288118	0.0209469	0.300038	212.736	209.976	210.975	162.785	163.132	185.796	syntaxin 1A (brain) [Source:MGI Symbol;Acc:MGI:109355]	5	135023482	135051100	1
ENSMUSG00000020696	Rffl	0.903619	-0.146214	0.0209429	0.300038	10136.9	9927.13	9018.62	10342	10769.6	11140.4	ring finger and FYVE like domain containing protein [Source:MGI Symbol;Acc:MGI:1914588]	11	82802449	82871210	-1
ENSMUSG00000091595	Gm3344	1.25416	0.326718	0.0209331	0.300038	1.06368	6.5961	7.77276	0	0	0	predicted gene 3344 [Source:MGI Symbol;Acc:MGI:3781522]	14	5610194	5613188	-1
ENSMUSG00000025429	Pstpip2	1.32761	0.408834	0.0209402	0.300038	136.151	155.008	108.819	107.79	82.0543	92.8981	proline-serine-threonine phosphatase-interacting protein 2 [Source:MGI Symbol;Acc:MGI:1335088]	18	77794545	77882007	1
ENSMUSG00000042246	Tmc7	0.898838	-0.153867	0.0209668	0.300163	15037.2	14798.3	15084.7	17467.2	17411.1	15205.7	transmembrane channel-like gene family 7 [Source:MGI Symbol;Acc:MGI:2443317]	7	118535841	118584736	-1
ENSMUSG00000102979	Gm37350	1.26468	0.338775	0.0211095	0.300646	282.939	307.818	354.216	239.779	282.306	202.687	predicted gene, 37350 [Source:MGI Symbol;Acc:MGI:5610578]	3	5880832	5885503	-1
ENSMUSG00000034219	2014-09-01	1.20375	0.267532	0.0211069	0.300646	862.645	862.989	1029.34	816.127	789.284	650.287	septin 14 [Source:MGI Symbol;Acc:MGI:1921472]	5	129683391	129708512	-1
ENSMUSG00000056429	Tgoln1	1.06797	0.0948644	0.0210795	0.300646	8124.39	8345.16	7979.29	7784.37	7502.11	7590.2	trans-golgi network protein [Source:MGI Symbol;Acc:MGI:105080]	6	72608432	72617000	-1
ENSMUSG00000030303	Far2	1.2662	0.340507	0.0211125	0.300646	140.406	158.306	144.351	120.989	101.591	116.123	fatty acyl CoA reductase 2 [Source:MGI Symbol;Acc:MGI:2687035]	6	148047259	148182758	1
ENSMUSG00000034902	Pip5k1c	1.15444	0.20719	0.0211088	0.300646	940.293	903.665	855.004	846.191	755.095	718.904	phosphatidylinositol-4-phosphate 5-kinase, type 1 gamma [Source:MGI Symbol;Acc:MGI:1298224]	10	81292963	81319973	1
ENSMUSG00000034708	Grn	1.15622	0.209412	0.021013	0.300646	1255.14	1260.95	1049.32	1002.38	1056.94	1007.1	granulin [Source:MGI Symbol;Acc:MGI:95832]	11	102430315	102437048	1
ENSMUSG00000051054	1700014D04Rik	0.886184	-0.174321	0.0210565	0.300646	9483.77	9907.34	8441.22	10997.6	10530.3	9981.27	RIKEN cDNA 1700014D04 gene [Source:MGI Symbol;Acc:MGI:1921474]	13	59740842	59746752	-1
ENSMUSG00000022404	Slc25a17	1.12518	0.170157	0.0210414	0.300646	788.187	845.4	821.692	751.6	707.23	713.626	solute carrier family 25 (mitochondrial carrier, peroxisomal membrane protein), member 17 [Source:MGI Symbol;Acc:MGI:1342248]	15	81318921	81360765	-1
ENSMUSG00000048949	Gm6206	0.855325	-0.225456	0.0210951	0.300646	1792.3	1756.76	1736.66	1781.11	2261.38	2189.44	predicted pseudogene 6206 [Source:MGI Symbol;Acc:MGI:3644890]	X	103163110	103165407	-1
ENSMUSG00000081502	Gm5646	0.8469	-0.239736	0.0210912	0.300646	582.897	539.781	477.47	627.677	597.824	683.012	predicted pseudogene 5646 [Source:MGI Symbol;Acc:MGI:3643220]	X	154399578	154402044	1
ENSMUSG00000039239	Tgfb2	1.43045	0.516471	0.0211265	0.300686	43.6109	38.4772	28.8703	23.4646	19.5367	20.0575	transforming growth factor, beta 2 [Source:MGI Symbol;Acc:MGI:98726]	1	186622792	186705989	-1
ENSMUSG00000028028	Alpk1	1.14434	0.19452	0.0211853	0.301363	544.604	569.463	548.535	459.026	490.372	499.327	alpha-kinase 1 [Source:MGI Symbol;Acc:MGI:1918731]	3	127670310	127780527	-1
ENSMUSG00000031985	Gnpat	0.926233	-0.110553	0.0211965	0.301363	23035.1	24370.4	23479.3	26386.6	25642.9	24556.8	glyceronephosphate O-acyltransferase [Source:MGI Symbol;Acc:MGI:1343460]	8	124863033	124890057	1
ENSMUSG00000087502	Gm16091	0.703992	-0.506369	0.0212155	0.301473	4.25472	2.1987	4.44158	10.2657	10.7452	12.6679	predicted gene 16091 [Source:MGI Symbol;Acc:MGI:3802007]	8	72147601	72160855	-1
ENSMUSG00000026200	Glb1l	0.92441	-0.113396	0.0212768	0.302015	10135.8	11052.9	10867.4	11627.4	11646.8	11431.7	galactosidase, beta 1-like [Source:MGI Symbol;Acc:MGI:1921827]	1	75198236	75210813	-1
ENSMUSG00000030339	Ltbr	1.16939	0.225754	0.0212854	0.302015	366.97	392.468	360.878	326.304	306.727	316.698	lymphotoxin B receptor [Source:MGI Symbol;Acc:MGI:104875]	6	125306571	125313885	-1
ENSMUSG00000024201	Kdm4b	1.09734	0.134017	0.0212876	0.302015	1827.4	1764.46	1748.87	1560.39	1632.29	1672.17	lysine (K)-specific demethylase 4B [Source:MGI Symbol;Acc:MGI:2442355]	17	56326062	56402870	1
ENSMUSG00000025171	Ubtd1	0.921267	-0.118309	0.0212986	0.302015	10109.2	10557.1	10501	11364.2	10754	11747.4	ubiquitin domain containing 1 [Source:MGI Symbol;Acc:MGI:2385092]	19	41981763	42034641	1
ENSMUSG00000037572	Wdhd1	1.11828	0.161279	0.0213417	0.302466	1478.52	1628.14	1563.44	1440.14	1407.62	1313.24	WD repeat and HMG-box DNA binding protein 1 [Source:MGI Symbol;Acc:MGI:2443514]	14	47240944	47276857	-1
ENSMUSG00000042410	Agps	1.14361	0.193599	0.0214289	0.302658	1121.12	1131.23	1194.78	1091.1	977.814	925.814	alkylglycerone phosphate synthase [Source:MGI Symbol;Acc:MGI:2443065]	2	75832177	75931350	1
ENSMUSG00000045327	6330549D23Rik	0.736707	-0.440838	0.0214282	0.302658	47.8656	65.961	44.4158	79.1929	77.1701	77.0632	RIKEN cDNA 6330549D23 gene [Source:MGI Symbol;Acc:MGI:2442586]	3	96606659	96629820	-1
ENSMUSG00000028657	Ppt1	1.05998	0.0840399	0.0213977	0.302658	13105.6	13133.9	13012.7	12478.8	12015.1	12522.2	palmitoyl-protein thioesterase 1 [Source:MGI Symbol;Acc:MGI:1298204]	4	122836242	122859175	1
ENSMUSG00000110215	Gm45598	1.35112	0.434159	0.0214561	0.302658	61.6934	71.4577	79.9484	48.3957	49.8187	47.5047	predicted gene 45598 [Source:MGI Symbol;Acc:MGI:5791434]	7	11380620	11387584	-1
ENSMUSG00000021028	Mbip	1.14559	0.19609	0.0214358	0.302658	696.71	682.696	707.321	599.08	562.658	652.398	MAP3K12 binding inhibitory protein 1 [Source:MGI Symbol;Acc:MGI:1918320]	12	56328303	56345894	-1
ENSMUSG00000046961	Gpr156	0.800021	-0.321889	0.0213991	0.302658	159.552	174.797	209.865	222.913	222.719	252.303	G protein-coupled receptor 156 [Source:MGI Symbol;Acc:MGI:2653880]	16	37916496	38007527	1
ENSMUSG00000086898	Itpr3os	0.852009	-0.231059	0.0214177	0.302658	3448.45	2906.68	2699.37	3485.22	3393.53	3838.38	inositol 1,4,5-triphosphate receptor 3, opposite strand [Source:MGI Symbol;Acc:MGI:3704472]	17	27099658	27101440	-1
ENSMUSG00000109745	1700018G05Rik	1.15674	0.210062	0.0213791	0.302658	540.349	574.96	540.762	447.293	467.905	510.939	RIKEN cDNA 1700018G05 gene [Source:MGI Symbol;Acc:MGI:1916638]	X	102928372	102929094	1
ENSMUSG00000041658	Rragb	1.13998	0.189006	0.0214566	0.302658	647.781	688.193	677.341	608.612	597.824	548.943	Ras-related GTP binding B [Source:MGI Symbol;Acc:MGI:3038613]	X	153139981	153171943	1
ENSMUSG00000026963	Tmem210	0.89725	-0.156418	0.0214881	0.302784	2008.23	1835.91	1764.42	2133.81	2090.43	2040.59	transmembrane protein 210 [Source:MGI Symbol;Acc:MGI:1925467]	2	25288145	25289189	1
ENSMUSG00000006127	Inpp5k	0.920859	-0.118947	0.0214806	0.302784	8783.87	9235.64	9349.52	10279.7	9942.25	9523.11	inositol polyphosphate 5-phosphatase K [Source:MGI Symbol;Acc:MGI:1194899]	11	75630988	75648871	1
ENSMUSG00000003031	Cdkn1b	1.15653	0.209798	0.0215189	0.302811	821.161	776.141	927.179	739.134	738.489	690.402	cyclin-dependent kinase inhibitor 1B [Source:MGI Symbol;Acc:MGI:104565]	6	134920401	134925513	1
ENSMUSG00000052488	Cherp	0.915711	-0.127035	0.0215033	0.302811	4422.78	4291.86	4589.26	4962.76	4618.48	4963.71	calcium homeostasis endoplasmic reticulum protein [Source:MGI Symbol;Acc:MGI:106417]	8	72460489	72475226	-1
ENSMUSG00000045333	Zfp423	0.900357	-0.15143	0.0215239	0.302811	948.803	975.123	918.296	1066.9	1022.75	1073.61	zinc finger protein 423 [Source:MGI Symbol;Acc:MGI:1891217]	8	87661810	87959595	-1
ENSMUSG00000109175	Gm44947	1.38174	0.466489	0.0215641	0.303199	95.7312	123.127	93.2731	54.2618	58.6102	90.7868	predicted gene 44947 [Source:MGI Symbol;Acc:MGI:5753523]	7	93290700	93323950	-1
ENSMUSG00000098112	Bin2	0.907065	-0.140723	0.021574	0.303199	1628.49	1719.38	1643.38	1842.7	1757.33	1912.86	bridging integrator 2 [Source:MGI Symbol;Acc:MGI:3611448]	15	100641077	100669553	-1
ENSMUSG00000051343	Rab11fip5	0.949675	-0.074494	0.0215973	0.303367	34316.4	33729.1	33738.2	36295.3	35785.4	35117.6	RAB11 family interacting protein 5 (class I) [Source:MGI Symbol;Acc:MGI:1098586]	6	85334962	85374634	-1
ENSMUSG00000041459	Tardbp	1.09498	0.130901	0.0217416	0.305235	9350.81	8973.99	10079.1	8702.42	8687.99	8511.79	TAR DNA binding protein [Source:MGI Symbol;Acc:MGI:2387629]	4	148612382	148627019	-1
ENSMUSG00000033955	Tnks1bp1	1.12839	0.174271	0.0217589	0.305318	782.869	767.346	825.023	691.472	730.674	675.622	tankyrase 1 binding protein 1 [Source:MGI Symbol;Acc:MGI:2446193]	2	85048022	85073048	1
ENSMUSG00000039335	Spata16	0.923942	-0.114125	0.0218537	0.305822	22400	23751.4	24360.9	26130	25353.8	24897.7	spermatogenesis associated 16 [Source:MGI Symbol;Acc:MGI:1918112]	3	26637620	26983212	1
ENSMUSG00000081355	Gm15264	1.31735	0.397641	0.0218631	0.305822	26.592	2.1987	27.7599	3.66634	3.90735	0	predicted gene 15264 [Source:MGI Symbol;Acc:MGI:3705845]	3	94720023	94758116	-1
ENSMUSG00000032712	2810474O19Rik	1.13541	0.183214	0.0218205	0.305822	1329.6	1264.25	1495.7	1203.29	1191.74	1191.84	RIKEN cDNA 2810474O19 gene [Source:MGI Symbol;Acc:MGI:1914496]	6	149309414	149335663	1
ENSMUSG00000055835	Zfp1	1.17264	0.229754	0.0218566	0.305822	453.128	539.781	534.1	431.895	434.692	424.375	zinc finger protein 1 [Source:MGI Symbol;Acc:MGI:99154]	8	111643401	111671011	1
ENSMUSG00000111929	AC154585,1	0.694091	-0.526803	0.0218464	0.305822	6.38208	7.69545	4.44158	17.5984	15.6294	12.6679		12	79150936	79151932	-1
ENSMUSG00000024319	Vps52	0.939057	-0.0907155	0.0218248	0.305822	4339.81	4476.55	4377.17	4708.31	4694.68	4651.24	VPS52 GARP complex subunit [Source:MGI Symbol;Acc:MGI:1330304]	17	33955812	33966984	1
ENSMUSG00000020257	Wdr82	1.09546	0.131533	0.02189	0.306039	2487.95	2635.14	2679.38	2407.32	2282.87	2420.63	WD repeat domain containing 82 [Source:MGI Symbol;Acc:MGI:1924555]	9	106170928	106191139	1
ENSMUSG00000055963	Triqk	0.862905	-0.212726	0.021908	0.306044	689.265	595.847	592.951	761.132	693.554	734.739	triple QxxK/R motif containing [Source:MGI Symbol;Acc:MGI:3650048]	4	12906838	12983553	1
ENSMUSG00000029147	Ppm1g	0.93236	-0.10104	0.0219246	0.306044	42640.8	44705.1	45539.5	48051	48205.9	46355.1	protein phosphatase 1G (formerly 2C), magnesium-dependent, gamma isoform [Source:MGI Symbol;Acc:MGI:106065]	5	31202664	31220687	-1
ENSMUSG00000031090	Nadsyn1	0.876582	-0.190039	0.0219175	0.306044	876.472	858.592	832.796	934.183	939.717	1072.55	NAD synthetase 1 [Source:MGI Symbol;Acc:MGI:1926164]	7	143795584	143822849	-1
ENSMUSG00000028461	Ccdc107	1.1629	0.217728	0.0219606	0.306388	419.09	461.727	440.827	373.967	359.476	395.873	coiled-coil domain containing 107 [Source:MGI Symbol;Acc:MGI:1913423]	4	43492900	43495921	1
ENSMUSG00000028577	Plaa	1.10107	0.138901	0.0219768	0.306454	2701.75	3012.22	2910.34	2613.37	2654.07	2550.47	phospholipase A2, activating protein [Source:MGI Symbol;Acc:MGI:104810]	4	94567514	94603244	-1
ENSMUSG00000072647	Adam1a	0.909369	-0.137063	0.0219985	0.306598	21823.5	22676.3	19918.3	23330.4	23804.5	23819.9	a disintegrin and metallopeptidase domain 1a [Source:MGI Symbol;Acc:MGI:2429504]	5	121518576	121522071	-1
ENSMUSG00000036968	Cnpy4	1.27885	0.354844	0.0220361	0.306963	176.571	247.354	206.533	159.119	143.595	173.128	canopy FGF signaling regulator 4 [Source:MGI Symbol;Acc:MGI:1913705]	5	138187485	138193918	1
ENSMUSG00000033124	Atg9a	0.890372	-0.16752	0.0221098	0.30783	30551	25941.4	26427.4	30924.1	31850.7	30636.3	autophagy related 9A [Source:MGI Symbol;Acc:MGI:2138446]	1	75180860	75192196	-1
ENSMUSG00000027933	Ints3	1.10068	0.138392	0.0221687	0.30817	2375.2	2440.56	2573.89	2215.2	2328.78	2157.77	integrator complex subunit 3 [Source:MGI Symbol;Acc:MGI:2140050]	3	90391388	90433622	-1
ENSMUSG00000030796	Tead2	0.838298	-0.254465	0.0221604	0.30817	667.991	859.691	796.153	855.724	966.092	983.875	TEA domain family member 2 [Source:MGI Symbol;Acc:MGI:104904]	7	45215753	45233644	1
ENSMUSG00000021843	Ktn1	1.19386	0.255639	0.0221494	0.30817	1433.84	1783.15	1908.77	1512	1377.34	1352.3	kinectin 1 [Source:MGI Symbol;Acc:MGI:109153]	14	47648448	47736564	1
ENSMUSG00000060260	Pwwp2b	0.879172	-0.185783	0.0222593	0.309035	25511.3	23211.7	21972.5	25849.2	25560.9	29341	PWWP domain containing 2B [Source:MGI Symbol;Acc:MGI:2142008]	7	139248482	139269903	1
ENSMUSG00000098211	Gm27045	0.920215	-0.119957	0.02226	0.309035	3971.78	4283.07	4089.58	4544.06	4331.29	4552.01	predicted gene, 27045 [Source:MGI Symbol;Acc:MGI:5504160]	8	121542080	121543481	1
ENSMUSG00000033029	1700088E04Rik	0.912865	-0.131526	0.0222654	0.309035	4145.16	4126.96	4457.12	4798.5	4701.52	4459.11	RIKEN cDNA 1700088E04 gene [Source:MGI Symbol;Acc:MGI:1920774]	15	79129349	79141253	-1
ENSMUSG00000002748	Baz1b	1.1158	0.158084	0.022292	0.309244	2854.92	3008.92	2995.84	2751.22	2738.07	2425.91	bromodomain adjacent to zinc finger domain, 1B [Source:MGI Symbol;Acc:MGI:1353499]	5	135187264	135246129	1
ENSMUSG00000028517	Plpp3	1.18812	0.248676	0.0223267	0.309565	1404.06	1175.2	1069.31	1069.1	985.628	982.819	phospholipid phosphatase 3 [Source:MGI Symbol;Acc:MGI:1915166]	4	105157347	105232764	1
ENSMUSG00000040562	Gstm2	1.11641	0.158867	0.0224232	0.309841	8262.67	8838.77	9043.05	7508.66	7438.61	8414.67	glutathione S-transferase, mu 2 [Source:MGI Symbol;Acc:MGI:95861]	3	107981702	107986453	-1
ENSMUSG00000003444	Med29	0.909315	-0.137147	0.0223819	0.309841	2196.5	2232.78	2327.39	2607.5	2431.35	2397.4	mediator complex subunit 29 [Source:MGI Symbol;Acc:MGI:1914474]	7	28386146	28392708	-1
ENSMUSG00000020490	Btnl10	1.14721	0.198132	0.0224184	0.309841	1130.69	1154.32	990.472	926.117	1003.21	912.09	butyrophilin-like 10 [Source:MGI Symbol;Acc:MGI:2182073]	11	58917908	58927158	1
ENSMUSG00000006784	Ttc25	0.909002	-0.137645	0.0223589	0.309841	15552.1	16687	16993.5	18592	18584.3	17069	tetratricopeptide repeat domain 25 [Source:MGI Symbol;Acc:MGI:1921657]	11	100545607	100572568	1
ENSMUSG00000020930	Ccdc103	0.902197	-0.148486	0.0224115	0.309841	1989.08	2254.77	2050.9	2319.33	2344.41	2327.73	coiled-coil domain containing 103 [Source:MGI Symbol;Acc:MGI:1920543]	11	102881204	102885216	1
[truncated: 26,432 more rows]

## Sheet: pValue 5%
Gene ID	Gene name	FC KO/WT	log2FC KO/WT	raw pValue	adj pValue	Dmxl2 dcKO_1	Dmxl2 dcKO_2	Dmxl2 dcKO_3	Loxp/loxp_1	Loxp/loxp_2	Loxp/loxp_3	Gene description
[truncated: 363 more rows]

[truncated: 3 more sheets: Down-regulated genes, Up-regulated genes, Reported to GSE43717]
