# Supplementary material for: Dual role of DMXL2 in olfactory information transmission and the first wave of spermatogenesis
Source: PLoS Genet. 2019 Feb 8;15(2):e1007909. doi: 10.1371/journal.pgen.1007909 (PMC6383954; doi:10.1371/journal.pgen.1007909)
Supplement: S2 File — (XLSX) [file pgen.1007909.s007.xlsx]

## Sheet: DAVID Cluster - gene down
Annotation Cluster 1	Enrichment Score: 2.0500519189856
Category	Term	Count	%	PValue	Genes	List Total	Pop Hits	Pop Total	Fold Enrichment	Bonferroni	Benjamini	FDR
UP_KEYWORDS	Spermatogenesis	11	5.913978494623656	2.8605078318279956E-6	ENSMUSG00000042708, ENSMUSG00000038498, ENSMUSG00000024206, ENSMUSG00000040829, ENSMUSG00000048003, ENSMUSG00000020317, ENSMUSG00000048731, ENSMUSG00000043036, ENSMUSG00000024392, ENSMUSG00000027793, ENSMUSG00000031493	182	188	22680	7.291325695581015	5.261957043043441E-4	5.261957043043441E-4	0.0035362976896768927
GOTERM_BP_DIRECT	GO:0007283~spermatogenesis	12	6.451612903225806	3.116691651546226E-4	ENSMUSG00000042708, ENSMUSG00000038498, ENSMUSG00000024206, ENSMUSG00000030189, ENSMUSG00000040829, ENSMUSG00000048003, ENSMUSG00000020317, ENSMUSG00000048731, ENSMUSG00000043036, ENSMUSG00000024392, ENSMUSG00000027793, ENSMUSG00000031493	140	407	18082	3.808073008073008	0.16174442521246157	0.08443701757468458	0.45566577417593956
UP_KEYWORDS	Differentiation	11	5.913978494623656	0.03496504677836044	ENSMUSG00000042708, ENSMUSG00000038498, ENSMUSG00000024206, ENSMUSG00000040829, ENSMUSG00000048003, ENSMUSG00000020317, ENSMUSG00000048731, ENSMUSG00000043036, ENSMUSG00000024392, ENSMUSG00000027793, ENSMUSG00000031493	182	646	22680	2.121933793760419	0.9985680758093062	0.4804922836469083	35.5963401189867
GOTERM_BP_DIRECT	GO:0030154~cell differentiation	11	5.913978494623656	0.0783131945518496	ENSMUSG00000042708, ENSMUSG00000038498, ENSMUSG00000024206, ENSMUSG00000040829, ENSMUSG00000048003, ENSMUSG00000020317, ENSMUSG00000048731, ENSMUSG00000043036, ENSMUSG00000024392, ENSMUSG00000027793, ENSMUSG00000031493	140	780	18082	1.8214468864468865	1.0	0.9539093845961556	69.72387801393663
GOTERM_BP_DIRECT	GO:0007275~multicellular organism development	10	5.376344086021505	0.3944151077908004	ENSMUSG00000030230, ENSMUSG00000038498, ENSMUSG00000048003, ENSMUSG00000038065, ENSMUSG00000051910, ENSMUSG00000020317, ENSMUSG00000048731, ENSMUSG00000036432, ENSMUSG00000027793, ENSMUSG00000031493	140	1029	18082	1.255171456337637	1.0	0.9998945764387589	99.93564526427538
UP_KEYWORDS	Developmental protein	9	4.838709677419355	0.5201503698694496	ENSMUSG00000030230, ENSMUSG00000038498, ENSMUSG00000048003, ENSMUSG00000038065, ENSMUSG00000051910, ENSMUSG00000020317, ENSMUSG00000048731, ENSMUSG00000027793, ENSMUSG00000031493	182	976	22680	1.1491172761664565	1.0	0.9142662495151476	99.98858162688038
Annotation Cluster 2	Enrichment Score: 1.6761419152726553
Category	Term	Count	%	PValue	Genes	List Total	Pop Hits	Pop Total	Fold Enrichment	Bonferroni	Benjamini	FDR
SMART	SM00744:RINGv	3	1.6129032258064515	0.00788171807479797	ENSMUSG00000078627, ENSMUSG00000037075, ENSMUSG00000022269	84	17	10425	21.90126050420168	0.5094189967757152	0.5094189967757152	8.248181978512271
INTERPRO	IPR011016:Zinc finger, RING-CH-type	3	1.6129032258064515	0.008018449527168124	ENSMUSG00000078627, ENSMUSG00000037075, ENSMUSG00000022269	166	17	20594	21.892983699503898	0.9523175145335143	0.9523175145335143	10.539039811630158
INTERPRO	IPR013083:Zinc finger, RING/FYVE/PHD-type	7	3.763440860215054	0.14820503491909964	ENSMUSG00000024013, ENSMUSG00000078627, ENSMUSG00000021902, ENSMUSG00000034151, ENSMUSG00000037075, ENSMUSG00000022269, ENSMUSG00000036432	166	445	20594	1.9515094084201974	1.0	0.9999591577814401	89.12794641684148
Annotation Cluster 3	Enrichment Score: 1.640066700604663
Category	Term	Count	%	PValue	Genes	List Total	Pop Hits	Pop Total	Fold Enrichment	Bonferroni	Benjamini	FDR
UP_KEYWORDS	Lipid degradation	5	2.6881720430107525	0.008491527986854893	ENSMUSG00000026173, ENSMUSG00000030230, ENSMUSG00000037697, ENSMUSG00000071657, ENSMUSG00000042632	182	100	22680	6.230769230769231	0.7917701373516685	0.23011858572486132	10.005922225653208
GOTERM_BP_DIRECT	GO:0016042~lipid catabolic process	5	2.6881720430107525	0.009988496061910879	ENSMUSG00000026173, ENSMUSG00000030230, ENSMUSG00000037697, ENSMUSG00000071657, ENSMUSG00000042632	140	109	18082	5.924639580602883	0.9965929659027203	0.8495269144161168	13.677530886153743
UP_KEYWORDS	Lipid metabolism	8	4.301075268817205	0.05050171434796827	ENSMUSG00000026173, ENSMUSG00000030230, ENSMUSG00000078937, ENSMUSG00000025495, ENSMUSG00000037697, ENSMUSG00000071657, ENSMUSG00000042632, ENSMUSG00000026853	182	417	22680	2.390702822357499	0.9999277346634975	0.5797196419514375	47.30520220758844
GOTERM_BP_DIRECT	GO:0006629~lipid metabolic process	8	4.301075268817205	0.06426006025918492	ENSMUSG00000026173, ENSMUSG00000030230, ENSMUSG00000078937, ENSMUSG00000025495, ENSMUSG00000037697, ENSMUSG00000071657, ENSMUSG00000042632, ENSMUSG00000026853	140	459	18082	2.2511048863990037	1.0	0.9672054095550119	62.2092403306638
Annotation Cluster 4	Enrichment Score: 1.1979232954052768
Category	Term	Count	%	PValue	Genes	List Total	Pop Hits	Pop Total	Fold Enrichment	Bonferroni	Benjamini	FDR
GOTERM_BP_DIRECT	GO:0007017~microtubule-based process	3	1.6129032258064515	0.03957716858006449	ENSMUSG00000025410, ENSMUSG00000036752, ENSMUSG00000001473	140	41	18082	9.450522648083625	0.9999999998814884	0.9425592431597062	44.65830881921467
UP_KEYWORDS	Microtubule	6	3.225806451612903	0.06094328172612723	ENSMUSG00000015222, ENSMUSG00000025410, ENSMUSG00000031787, ENSMUSG00000036752, ENSMUSG00000001473, ENSMUSG00000045467	182	264	22680	2.8321678321678325	0.9999905529626173	0.5893382254135002	54.03813133259594
GOTERM_CC_DIRECT	GO:0005874~microtubule	6	3.225806451612903	0.10564758068335743	ENSMUSG00000015222, ENSMUSG00000025410, ENSMUSG00000031787, ENSMUSG00000036752, ENSMUSG00000001473, ENSMUSG00000045467	151	327	19662	2.389209551005529	0.9999999959167807	0.8550893614379796	74.49253608539968
Annotation Cluster 5	Enrichment Score: 1.0002584358010265
Category	Term	Count	%	PValue	Genes	List Total	Pop Hits	Pop Total	Fold Enrichment	Bonferroni	Benjamini	FDR
GOTERM_BP_DIRECT	GO:0060271~cilium morphogenesis	5	2.6881720430107525	0.04232053065479096	ENSMUSG00000035394, ENSMUSG00000024206, ENSMUSG00000031831, ENSMUSG00000024772, ENSMUSG00000090100	140	170	18082	3.798739495798319	0.9999999999765242	0.9340890141698676	46.92974978733182
GOTERM_BP_DIRECT	GO:0042384~cilium assembly	4	2.1505376344086025	0.07739728584713759	ENSMUSG00000035394, ENSMUSG00000024206, ENSMUSG00000024772, ENSMUSG00000090100	140	129	18082	4.004872646733111	1.0	0.9614880571924072	69.28007177083214
UP_KEYWORDS	Cilium biogenesis/degradation	3	1.6129032258064515	0.30475290682736383	ENSMUSG00000024206, ENSMUSG00000024772, ENSMUSG00000090100	182	140	22680	2.6703296703296706	1.0	0.8279632216514989	98.88206451209895
Annotation Cluster 6	Enrichment Score: 0.939088487039088
Category	Term	Count	%	PValue	Genes	List Total	Pop Hits	Pop Total	Fold Enrichment	Bonferroni	Benjamini	FDR
GOTERM_BP_DIRECT	GO:0060271~cilium morphogenesis	5	2.6881720430107525	0.04232053065479096	ENSMUSG00000035394, ENSMUSG00000024206, ENSMUSG00000031831, ENSMUSG00000024772, ENSMUSG00000090100	140	170	18082	3.798739495798319	0.9999999999765242	0.9340890141698676	46.92974978733182
UP_KEYWORDS	Cilium	5	2.6881720430107525	0.06713006760181131	ENSMUSG00000038498, ENSMUSG00000031831, ENSMUSG00000048003, ENSMUSG00000024772, ENSMUSG00000090100	182	191	22680	3.262182843334676	0.9999972004929916	0.5987981116091505	57.64469934446525
GOTERM_CC_DIRECT	GO:0005929~cilium	5	2.6881720430107525	0.13391432936579553	ENSMUSG00000035394, ENSMUSG00000038498, ENSMUSG00000031831, ENSMUSG00000048003, ENSMUSG00000024772	151	257	19662	2.5333058468832945	0.9999999999842228	0.8741550957605133	82.78117109835883
UP_KEYWORDS	Cell projection	9	4.838709677419355	0.17593108179486389	ENSMUSG00000035394, ENSMUSG00000038498, ENSMUSG00000024013, ENSMUSG00000031831, ENSMUSG00000048003, ENSMUSG00000064181, ENSMUSG00000025372, ENSMUSG00000024772, ENSMUSG00000090100	182	678	22680	1.6541865214431586	0.9999999999999997	0.7070435177937946	90.85710340078471
GOTERM_CC_DIRECT	GO:0042995~cell projection	8	4.301075268817205	0.3012449336871841	ENSMUSG00000035394, ENSMUSG00000038498, ENSMUSG00000024013, ENSMUSG00000031831, ENSMUSG00000048003, ENSMUSG00000064181, ENSMUSG00000025372, ENSMUSG00000024772	151	712	19662	1.4630552868517004	1.0	0.9403200883926284	98.75496146369805
Annotation Cluster 7	Enrichment Score: 0.9038777479222334
Category	Term	Count	%	PValue	Genes	List Total	Pop Hits	Pop Total	Fold Enrichment	Bonferroni	Benjamini	FDR
GOTERM_CC_DIRECT	GO:0015630~microtubule cytoskeleton	5	2.6881720430107525	0.033010955223326234	ENSMUSG00000018509, ENSMUSG00000031787, ENSMUSG00000025916, ENSMUSG00000027793, ENSMUSG00000006299	151	158	19662	4.1206303965127	0.996994416318134	0.6869701415530474	33.68370769136083
GOTERM_BP_DIRECT	GO:0007067~mitotic nuclear division	6	3.225806451612903	0.06287245583957182	ENSMUSG00000018509, ENSMUSG00000020752, ENSMUSG00000029430, ENSMUSG00000025410, ENSMUSG00000031787, ENSMUSG00000027793	140	277	18082	2.797627643115008	0.9999999999999999	0.9746600015407695	61.37982242398783
GOTERM_BP_DIRECT	GO:0007049~cell cycle	9	4.838709677419355	0.10133418540643342	ENSMUSG00000050107, ENSMUSG00000018509, ENSMUSG00000020752, ENSMUSG00000029430, ENSMUSG00000031787, ENSMUSG00000095789, ENSMUSG00000036432, ENSMUSG00000027793, ENSMUSG00000039660	140	614	18082	1.8931828757561653	1.0	0.9652526371332909	79.09965252715863
UP_KEYWORDS	Cell cycle	9	4.838709677419355	0.12915125269367084	ENSMUSG00000050107, ENSMUSG00000018509, ENSMUSG00000020752, ENSMUSG00000029430, ENSMUSG00000031787, ENSMUSG00000095789, ENSMUSG00000036432, ENSMUSG00000027793, ENSMUSG00000039660	182	626	22680	1.7915949864831653	0.9999999999910986	0.7022965053350232	81.90614832302163
UP_KEYWORDS	Mitosis	5	2.6881720430107525	0.15436397858973977	ENSMUSG00000018509, ENSMUSG00000020752, ENSMUSG00000029430, ENSMUSG00000031787, ENSMUSG00000027793	182	259	22680	2.4057024057024057	0.99999999999996	0.7088811208048431	87.41676308167493
GOTERM_BP_DIRECT	GO:0051301~cell division	6	3.225806451612903	0.1615746052128305	ENSMUSG00000018509, ENSMUSG00000020752, ENSMUSG00000029430, ENSMUSG00000031787, ENSMUSG00000027793, ENSMUSG00000039660	140	374	18082	2.0720397249809017	1.0	0.9931759342860539	92.43769607534101
UP_KEYWORDS	Cell division	6	3.225806451612903	0.17710071013451395	ENSMUSG00000018509, ENSMUSG00000020752, ENSMUSG00000029430, ENSMUSG00000031787, ENSMUSG00000027793, ENSMUSG00000039660	182	372	22680	2.009925558312655	0.9999999999999998	0.6974528843418188	91.01624434060629
GOTERM_CC_DIRECT	GO:0005694~chromosome	4	2.1505376344086025	0.48962719029457935	ENSMUSG00000050107, ENSMUSG00000018509, ENSMUSG00000020752, ENSMUSG00000039660	151	344	19662	1.5140920991837363	1.0	0.9793231321857724	99.97334651766997
Annotation Cluster 8	Enrichment Score: 0.8689656145510724
Category	Term	Count	%	PValue	Genes	List Total	Pop Hits	Pop Total	Fold Enrichment	Bonferroni	Benjamini	FDR
GOTERM_MF_DIRECT	GO:0005227~calcium activated cation channel activity	3	1.6129032258064515	0.004511814025703395	ENSMUSG00000038498, ENSMUSG00000038260, ENSMUSG00000048003	138	13	17446	29.17391304347826	0.6756667431827605	0.6756667431827605	5.70182662816131
UP_SEQ_FEATURE	topological domain:Pore forming	3	1.6129032258064515	0.0054605103484022186	ENSMUSG00000038498, ENSMUSG00000038260, ENSMUSG00000048003	157	13	18012	26.475257226849582	0.9363377259264986	0.9363377259264986	7.588190750525204
GOTERM_BP_DIRECT	GO:0006816~calcium ion transport	5	2.6881720430107525	0.02352289221625817	ENSMUSG00000030230, ENSMUSG00000038498, ENSMUSG00000038260, ENSMUSG00000048003, ENSMUSG00000028392	140	141	18082	4.580040526849038	0.999998591588651	0.9655505431476282	29.443698681479123
GOTERM_MF_DIRECT	GO:0005262~calcium channel activity	3	1.6129032258064515	0.14655263068876706	ENSMUSG00000038498, ENSMUSG00000038260, ENSMUSG00000048003	138	86	17446	4.410010111223458	1.0	0.9626820791610395	87.22138572693045
UP_KEYWORDS	Calcium transport	3	1.6129032258064515	0.17003485964103496	ENSMUSG00000038498, ENSMUSG00000048003, ENSMUSG00000028392	182	93	22680	4.01985111662531	0.9999999999999987	0.719193032803008	90.01466581299654
INTERPRO	IPR005821:Ion transport domain	3	1.6129032258064515	0.21157606313466457	ENSMUSG00000038498, ENSMUSG00000038260, ENSMUSG00000048003	166	107	20594	3.4783245130052918	1.0	0.9999538776264594	96.26871483957255
GOTERM_MF_DIRECT	GO:0005244~voltage-gated ion channel activity	3	1.6129032258064515	0.28361130134347073	ENSMUSG00000038498, ENSMUSG00000038260, ENSMUSG00000048003	138	134	17446	2.8303049967553537	1.0	0.9770624544093707	98.68347296784401
GOTERM_BP_DIRECT	GO:0055085~transmembrane transport	5	2.6881720430107525	0.3069881866441631	ENSMUSG00000026198, ENSMUSG00000038498, ENSMUSG00000038260, ENSMUSG00000033147, ENSMUSG00000048003	140	364	18082	1.774136577708006	1.0	0.9993964882215141	99.53586650110614
GOTERM_MF_DIRECT	GO:0005216~ion channel activity	3	1.6129032258064515	0.38654504309757054	ENSMUSG00000038498, ENSMUSG00000038260, ENSMUSG00000048003	138	170	17446	2.230946291560102	1.0	0.9870347262665792	99.8242755641086
GOTERM_BP_DIRECT	GO:0006811~ion transport	5	2.6881720430107525	0.6610078607881105	ENSMUSG00000038498, ENSMUSG00000038260, ENSMUSG00000033147, ENSMUSG00000048003, ENSMUSG00000028392	140	584	18082	1.105797455968689	1.0	0.9999999349614186	99.99998691824132
UP_KEYWORDS	Ion transport	5	2.6881720430107525	0.731415828992178	ENSMUSG00000038498, ENSMUSG00000038260, ENSMUSG00000033147, ENSMUSG00000048003, ENSMUSG00000028392	182	619	22680	1.0065863054554491	1.0	0.9797857327689641	99.99999125213388
UP_KEYWORDS	Ion channel	3	1.6129032258064515	0.7514897838596791	ENSMUSG00000038498, ENSMUSG00000038260, ENSMUSG00000048003	182	336	22680	1.1126373626373627	1.0	0.9828595865665671	99.99999665163656
Annotation Cluster 9	Enrichment Score: 0.8363471020629031
Category	Term	Count	%	PValue	Genes	List Total	Pop Hits	Pop Total	Fold Enrichment	Bonferroni	Benjamini	FDR
GOTERM_BP_DIRECT	GO:0006810~transport	21	11.29032258064516	0.06530600124098648	ENSMUSG00000038498, ENSMUSG00000038260, ENSMUSG00000029430, ENSMUSG00000048003, ENSMUSG00000033147, ENSMUSG00000064068, ENSMUSG00000027822, ENSMUSG00000040188, ENSMUSG00000026853, ENSMUSG00000024392, ENSMUSG00000026198, ENSMUSG00000002319, ENSMUSG00000060279, ENSMUSG00000003341, ENSMUSG00000078937, ENSMUSG00000064181, ENSMUSG00000028392, ENSMUSG00000042797, ENSMUSG00000019906, ENSMUSG00000024772,…	140	1822	18082	1.4886388583973655	1.0	0.95864043832489	62.823431265474106
UP_KEYWORDS	Transport	21	11.29032258064516	0.12380390828534993	ENSMUSG00000024552, ENSMUSG00000038498, ENSMUSG00000038260, ENSMUSG00000029430, ENSMUSG00000048003, ENSMUSG00000033147, ENSMUSG00000064068, ENSMUSG00000027822, ENSMUSG00000040188, ENSMUSG00000026853, ENSMUSG00000024392, ENSMUSG00000026198, ENSMUSG00000002319, ENSMUSG00000060279, ENSMUSG00000003341, ENSMUSG00000078937, ENSMUSG00000064181, ENSMUSG00000028392, ENSMUSG00000042797, ENSMUSG00000019906,…	182	1901	22680	1.376603407113665	0.9999999999725437	0.7035632335155527	80.48366741941075
GOTERM_BP_DIRECT	GO:0015031~protein transport	8	4.301075268817205	0.17159217239873514	ENSMUSG00000002319, ENSMUSG00000060279, ENSMUSG00000029430, ENSMUSG00000064068, ENSMUSG00000064181, ENSMUSG00000019906, ENSMUSG00000024772, ENSMUSG00000040188	140	592	18082	1.7453667953667953	1.0	0.9937412678139783	93.6588072213238
UP_KEYWORDS	Protein transport	8	4.301075268817205	0.17944755341309934	ENSMUSG00000002319, ENSMUSG00000060279, ENSMUSG00000029430, ENSMUSG00000064068, ENSMUSG00000064181, ENSMUSG00000019906, ENSMUSG00000024772, ENSMUSG00000040188	182	577	22680	1.7277696307159045	0.9999999999999999	0.6792907529542588	91.32790620633617
GOTERM_BP_DIRECT	GO:0006886~intracellular protein transport	4	2.1505376344086025	0.2643273052691013	ENSMUSG00000002319, ENSMUSG00000060279, ENSMUSG00000029430, ENSMUSG00000024772	140	232	18082	2.226847290640394	1.0	0.9990411731597337	98.88633058070478
Annotation Cluster 10	Enrichment Score: 0.8350924342315091
Category	Term	Count	%	PValue	Genes	List Total	Pop Hits	Pop Total	Fold Enrichment	Bonferroni	Benjamini	FDR
UP_KEYWORDS	Mitochondrion outer membrane	4	2.1505376344086025	0.05937939416808932	ENSMUSG00000026198, ENSMUSG00000078937, ENSMUSG00000037062, ENSMUSG00000064068	182	111	22680	4.490644490644491	0.9999871688413787	0.6088390524569076	53.08283651325745
GOTERM_CC_DIRECT	GO:0005741~mitochondrial outer membrane	4	2.1505376344086025	0.11175371704284962	ENSMUSG00000026198, ENSMUSG00000078937, ENSMUSG00000037062, ENSMUSG00000064068	151	153	19662	3.404233216465394	0.9999999987518178	0.8449146672619884	76.54356029990545
UP_KEYWORDS	Mitochondrion	10	5.376344086021505	0.47078753753938435	ENSMUSG00000026198, ENSMUSG00000029486, ENSMUSG00000025453, ENSMUSG00000078937, ENSMUSG00000003762, ENSMUSG00000037062, ENSMUSG00000064068, ENSMUSG00000001829, ENSMUSG00000026853, ENSMUSG00000048731	182	1058	22680	1.1778391740584557	1.0	0.9038479315477694	99.96168877217218
Annotation Cluster 11	Enrichment Score: 0.8338510006208457
Category	Term	Count	%	PValue	Genes	List Total	Pop Hits	Pop Total	Fold Enrichment	Bonferroni	Benjamini	FDR
INTERPRO	IPR001611:Leucine-rich repeat	6	3.225806451612903	0.05775713802716113	ENSMUSG00000049988, ENSMUSG00000031831, ENSMUSG00000015980, ENSMUSG00000041679, ENSMUSG00000025916, ENSMUSG00000020878	166	259	20594	2.8739824161510907	0.999999999828778	0.9888644436080096	56.08733333110549
UP_SEQ_FEATURE	repeat:LRR 1	6	3.225806451612903	0.09010792534689838	ENSMUSG00000049988, ENSMUSG00000052922, ENSMUSG00000031831, ENSMUSG00000015980, ENSMUSG00000025916, ENSMUSG00000020878	157	274	18012	2.5122506857594495	1.0	0.9999930340926589	74.35866915666625
UP_SEQ_FEATURE	repeat:LRR 2	6	3.225806451612903	0.09010792534689838	ENSMUSG00000049988, ENSMUSG00000052922, ENSMUSG00000031831, ENSMUSG00000015980, ENSMUSG00000025916, ENSMUSG00000020878	157	274	18012	2.5122506857594495	1.0	0.9999930340926589	74.35866915666625
UP_KEYWORDS	Leucine-rich repeat	5	2.6881720430107525	0.17820768628932093	ENSMUSG00000049988, ENSMUSG00000031831, ENSMUSG00000015980, ENSMUSG00000025916, ENSMUSG00000020878	182	275	22680	2.265734265734266	0.9999999999999998	0.6880595669727932	91.16451179759024
UP_SEQ_FEATURE	repeat:LRR 4	4	2.1505376344086025	0.3163969425620846	ENSMUSG00000031831, ENSMUSG00000015980, ENSMUSG00000025916, ENSMUSG00000020878	157	228	18012	2.0127388535031847	1.0	0.9999998810035009	99.5839858479977
UP_SEQ_FEATURE	repeat:LRR 3	4	2.1505376344086025	0.3754945520413375	ENSMUSG00000031831, ENSMUSG00000015980, ENSMUSG00000025916, ENSMUSG00000020878	157	253	18012	1.813851615014728	1.0	0.9999996266034739	99.88697868082645
Annotation Cluster 12	Enrichment Score: 0.7451616599990089
Category	Term	Count	%	PValue	Genes	List Total	Pop Hits	Pop Total	Fold Enrichment	Bonferroni	Benjamini	FDR
UP_KEYWORDS	Nucleotide-binding	23	12.365591397849462	0.023209480120709627	ENSMUSG00000050107, ENSMUSG00000074817, ENSMUSG00000049897, ENSMUSG00000020752, ENSMUSG00000038260, ENSMUSG00000030815, ENSMUSG00000029430, ENSMUSG00000003762, ENSMUSG00000057788, ENSMUSG00000001829, ENSMUSG00000001473, ENSMUSG00000026198, ENSMUSG00000003341, ENSMUSG00000020389, ENSMUSG00000078578, ENSMUSG00000034744, ENSMUSG00000002409, ENSMUSG00000026807, ENSMUSG00000024772, ENSMUSG00000036752,…	182	1754	22680	1.6340671870888517	0.986711859309587	0.46058445280480087	25.197108540149827
UP_KEYWORDS	ATP-binding	19	10.21505376344086	0.024816878202332943	ENSMUSG00000050107, ENSMUSG00000074817, ENSMUSG00000049897, ENSMUSG00000020752, ENSMUSG00000038260, ENSMUSG00000030815, ENSMUSG00000003762, ENSMUSG00000057788, ENSMUSG00000001829, ENSMUSG00000026198, ENSMUSG00000003341, ENSMUSG00000020389, ENSMUSG00000078578, ENSMUSG00000034744, ENSMUSG00000002409, ENSMUSG00000026807, ENSMUSG00000024772, ENSMUSG00000045467, ENSMUSG00000090100	182	1363	22680	1.7371183475365428	0.9901857664504794	0.4389752142154637	26.70474609100919
GOTERM_MF_DIRECT	GO:0005524~ATP binding	19	10.21505376344086	0.04800652531512037	ENSMUSG00000050107, ENSMUSG00000074817, ENSMUSG00000049897, ENSMUSG00000020752, ENSMUSG00000038260, ENSMUSG00000030815, ENSMUSG00000057788, ENSMUSG00000001829, ENSMUSG00000026198, ENSMUSG00000003341, ENSMUSG00000020389, ENSMUSG00000078578, ENSMUSG00000034427, ENSMUSG00000034744, ENSMUSG00000002409, ENSMUSG00000026807, ENSMUSG00000024772, ENSMUSG00000045467, ENSMUSG00000090100	138	1507	17446	1.5938855389823339	0.9999952152536108	0.953230284205259	47.20292668934951
GOTERM_MF_DIRECT	GO:0000166~nucleotide binding	23	12.365591397849462	0.04804984231122268	ENSMUSG00000050107, ENSMUSG00000074817, ENSMUSG00000049897, ENSMUSG00000020752, ENSMUSG00000038260, ENSMUSG00000030815, ENSMUSG00000029430, ENSMUSG00000057788, ENSMUSG00000001829, ENSMUSG00000001473, ENSMUSG00000026198, ENSMUSG00000073894, ENSMUSG00000003341, ENSMUSG00000020389, ENSMUSG00000020622, ENSMUSG00000078578, ENSMUSG00000034744, ENSMUSG00000002409, ENSMUSG00000026807, ENSMUSG00000024772,…	138	1936	17446	1.5018939393939392	0.9999952691592916	0.9139030701662316	47.23410718773338
UP_KEYWORDS	Transferase	20	10.75268817204301	0.06957666926206924	ENSMUSG00000050107, ENSMUSG00000049971, ENSMUSG00000074817, ENSMUSG00000030815, ENSMUSG00000003762, ENSMUSG00000026853, ENSMUSG00000039660, ENSMUSG00000024387, ENSMUSG00000052363, ENSMUSG00000078937, ENSMUSG00000024726, ENSMUSG00000025495, ENSMUSG00000020389, ENSMUSG00000038587, ENSMUSG00000078578, ENSMUSG00000025218, ENSMUSG00000034744, ENSMUSG00000002409, ENSMUSG00000026807, ENSMUSG00000090100	182	1654	22680	1.5068365733420146	0.9999982732521593	0.587128161245997	58.99771254005268
UP_KEYWORDS	Kinase	10	5.376344086021505	0.11386213665728567	ENSMUSG00000050107, ENSMUSG00000030815, ENSMUSG00000020389, ENSMUSG00000003762, ENSMUSG00000038587, ENSMUSG00000002409, ENSMUSG00000034744, ENSMUSG00000026807, ENSMUSG00000090100, ENSMUSG00000024387	182	707	22680	1.7625938418017626	0.9999999997811039	0.6898359378562122	77.56246542769748
GOTERM_MF_DIRECT	GO:0016740~transferase activity	17	9.13978494623656	0.1148091893257994	ENSMUSG00000050107, ENSMUSG00000049971, ENSMUSG00000074817, ENSMUSG00000030815, ENSMUSG00000003762, ENSMUSG00000026853, ENSMUSG00000039660, ENSMUSG00000052363, ENSMUSG00000078937, ENSMUSG00000024726, ENSMUSG00000025495, ENSMUSG00000020389, ENSMUSG00000078578, ENSMUSG00000025218, ENSMUSG00000034744, ENSMUSG00000002409, ENSMUSG00000026807	138	1472	17446	1.4600169344675489	0.9999999999999352	0.9775341211503632	79.46983615350979
GOTERM_MF_DIRECT	GO:0004674~protein serine/threonine kinase activity	7	3.763440860215054	0.12122390372199046	ENSMUSG00000050107, ENSMUSG00000049897, ENSMUSG00000030815, ENSMUSG00000020389, ENSMUSG00000003762, ENSMUSG00000002409, ENSMUSG00000090100	138	428	17446	2.0676215630502504	0.9999999999999893	0.9719909848975016	81.31968268006298
GOTERM_MF_DIRECT	GO:0016301~kinase activity	9	4.838709677419355	0.16093863531380953	ENSMUSG00000050107, ENSMUSG00000030815, ENSMUSG00000020389, ENSMUSG00000003762, ENSMUSG00000038587, ENSMUSG00000002409, ENSMUSG00000034744, ENSMUSG00000026807, ENSMUSG00000024387	138	674	17446	1.6881047606760415	1.0	0.9652978234374677	89.75217408789672
UP_SEQ_FEATURE	nucleotide phosphate-binding region:ATP	12	6.451612903225806	0.21350403910321264	ENSMUSG00000026198, ENSMUSG00000050107, ENSMUSG00000049897, ENSMUSG00000030815, ENSMUSG00000020389, ENSMUSG00000057788, ENSMUSG00000001829, ENSMUSG00000002409, ENSMUSG00000034744, ENSMUSG00000026807, ENSMUSG00000024772, ENSMUSG00000090100	157	963	18012	1.4296089052919816	1.0	0.9999999981974405	96.8614943128941
UP_SEQ_FEATURE	binding site:ATP	8	4.301075268817205	0.24207874208697827	ENSMUSG00000050107, ENSMUSG00000049897, ENSMUSG00000030815, ENSMUSG00000020389, ENSMUSG00000002409, ENSMUSG00000034744, ENSMUSG00000024772, ENSMUSG00000090100	157	583	18012	1.5742863073712734	1.0	0.999999997760604	98.1588935644001
UP_SEQ_FEATURE	domain:Protein kinase	7	3.763440860215054	0.26923804832961373	ENSMUSG00000050107, ENSMUSG00000049897, ENSMUSG00000030815, ENSMUSG00000020389, ENSMUSG00000003762, ENSMUSG00000002409, ENSMUSG00000090100	157	502	18012	1.5997665389397822	1.0	0.999999997277854	98.9119049312252
INTERPRO	IPR011009:Protein kinase-like domain	7	3.763440860215054	0.2876647672088143	ENSMUSG00000050107, ENSMUSG00000049897, ENSMUSG00000030815, ENSMUSG00000020389, ENSMUSG00000003762, ENSMUSG00000002409, ENSMUSG00000090100	166	556	20594	1.561909508537748	1.0	0.9999771145527999	99.0834518638712
GOTERM_BP_DIRECT	GO:0016310~phosphorylation	7	3.763440860215054	0.3312196497471892	ENSMUSG00000050107, ENSMUSG00000030815, ENSMUSG00000020389, ENSMUSG00000003762, ENSMUSG00000002409, ENSMUSG00000034744, ENSMUSG00000026807	140	612	18082	1.4772875816993467	1.0	0.9994945454427812	99.72446563151081
SMART	SM00220:S_TKc	5	2.6881720430107525	0.3585329633210881	ENSMUSG00000050107, ENSMUSG00000030815, ENSMUSG00000020389, ENSMUSG00000002409, ENSMUSG00000090100	84	380	10425	1.6329887218045114	1.0	0.999954141194272	99.20145577307399
INTERPRO	IPR017441:Protein kinase, ATP binding site	5	2.6881720430107525	0.3882955585986566	ENSMUSG00000050107, ENSMUSG00000030815, ENSMUSG00000020389, ENSMUSG00000002409, ENSMUSG00000090100	166	394	20594	1.5743685401504495	1.0	0.9999909417125478	99.8885219665493
INTERPRO	IPR000719:Protein kinase, catalytic domain	6	3.225806451612903	0.39618564115888955	ENSMUSG00000050107, ENSMUSG00000049897, ENSMUSG00000030815, ENSMUSG00000020389, ENSMUSG00000002409, ENSMUSG00000090100	166	515	20594	1.445362030646859	1.0	0.999986562345554	99.90684738980482
GOTERM_MF_DIRECT	GO:0004672~protein kinase activity	6	3.225806451612903	0.4049128539368099	ENSMUSG00000050107, ENSMUSG00000049897, ENSMUSG00000030815, ENSMUSG00000020389, ENSMUSG00000002409, ENSMUSG00000090100	138	531	17446	1.4284778514697454	1.0	0.9883988208928679	99.88157804007007
UP_KEYWORDS	Serine/threonine-protein kinase	5	2.6881720430107525	0.40531118504044406	ENSMUSG00000050107, ENSMUSG00000030815, ENSMUSG00000020389, ENSMUSG00000002409, ENSMUSG00000090100	182	405	22680	1.5384615384615385	1.0	0.87492829188803	99.83796233535116
UP_SEQ_FEATURE	active site:Proton acceptor	8	4.301075268817205	0.4181952479678196	ENSMUSG00000050107, ENSMUSG00000078937, ENSMUSG00000030815, ENSMUSG00000020389, ENSMUSG00000002332, ENSMUSG00000002409, ENSMUSG00000026853, ENSMUSG00000090100	157	710	18012	1.2926886157710595	1.0	0.9999997328031552	99.9592764227731
GOTERM_BP_DIRECT	GO:0006468~protein phosphorylation	6	3.225806451612903	0.455761258573053	ENSMUSG00000050107, ENSMUSG00000049897, ENSMUSG00000030815, ENSMUSG00000020389, ENSMUSG00000002409, ENSMUSG00000024387	140	576	18082	1.3453869047619047	1.0	0.9999705971918121	99.98654228362375
INTERPRO	IPR008271:Serine/threonine-protein kinase, active site	3	1.6129032258064515	0.7492239252894607	ENSMUSG00000030815, ENSMUSG00000020389, ENSMUSG00000002409	166	333	20594	1.117659828503202	1.0	0.9999999981526717	99.99999950998554
Annotation Cluster 13	Enrichment Score: 0.7025547134406391
Category	Term	Count	%	PValue	Genes	List Total	Pop Hits	Pop Total	Fold Enrichment	Bonferroni	Benjamini	FDR
GOTERM_CC_DIRECT	GO:0005844~polysome	3	1.6129032258064515	0.04258197543003379	ENSMUSG00000018554, ENSMUSG00000030189, ENSMUSG00000034994	151	43	19662	9.08455259510242	0.9994622546204337	0.6588545943807524	41.28326520634692
GOTERM_MF_DIRECT	GO:0003723~RNA binding	8	4.301075268817205	0.41428493091182994	ENSMUSG00000029486, ENSMUSG00000074817, ENSMUSG00000018554, ENSMUSG00000030189, ENSMUSG00000057788, ENSMUSG00000036054, ENSMUSG00000052926, ENSMUSG00000034994	138	780	17446	1.2966183574879226	1.0	0.9863856411605587	99.90363333676933
GOTERM_CC_DIRECT	GO:0030529~intracellular ribonucleoprotein complex	4	2.1505376344086025	0.44239572131050575	ENSMUSG00000029486, ENSMUSG00000018554, ENSMUSG00000030189, ENSMUSG00000034994	151	320	19662	1.6276490066225167	1.0	0.9693306930931912	99.92128042595341
Annotation Cluster 14	Enrichment Score: 0.6450063417784585
Category	Term	Count	%	PValue	Genes	List Total	Pop Hits	Pop Total	Fold Enrichment	Bonferroni	Benjamini	FDR
UP_KEYWORDS	DNA repair	5	2.6881720430107525	0.18385623665109474	ENSMUSG00000020752, ENSMUSG00000055932, ENSMUSG00000078578, ENSMUSG00000003813, ENSMUSG00000025218	182	279	22680	2.2332506203473947	0.9999999999999999	0.6778691481906584	91.88666771237133
GOTERM_BP_DIRECT	GO:0006974~cellular response to DNA damage stimulus	6	3.225806451612903	0.22230347875766046	ENSMUSG00000020752, ENSMUSG00000055932, ENSMUSG00000078578, ENSMUSG00000003813, ENSMUSG00000025218, ENSMUSG00000095789	140	420	18082	1.8451020408163266	1.0	0.9979442023376045	97.48680276084704
GOTERM_BP_DIRECT	GO:0006281~DNA repair	5	2.6881720430107525	0.2291109486573118	ENSMUSG00000020752, ENSMUSG00000055932, ENSMUSG00000078578, ENSMUSG00000003813, ENSMUSG00000025218	140	318	18082	2.0307726864330635	1.0	0.9978378203288604	97.79055183214528
UP_KEYWORDS	DNA damage	5	2.6881720430107525	0.2808692303058886	ENSMUSG00000020752, ENSMUSG00000055932, ENSMUSG00000078578, ENSMUSG00000003813, ENSMUSG00000025218	182	336	22680	1.8543956043956042	1.0	0.8145917218226215	98.30269025856836
Annotation Cluster 15	Enrichment Score: 0.6131625804869532
Category	Term	Count	%	PValue	Genes	List Total	Pop Hits	Pop Total	Fold Enrichment	Bonferroni	Benjamini	FDR
INTERPRO	IPR013083:Zinc finger, RING/FYVE/PHD-type	7	3.763440860215054	0.14820503491909964	ENSMUSG00000024013, ENSMUSG00000078627, ENSMUSG00000021902, ENSMUSG00000034151, ENSMUSG00000037075, ENSMUSG00000022269, ENSMUSG00000036432	166	445	20594	1.9515094084201974	1.0	0.9999591577814401	89.12794641684148
GOTERM_MF_DIRECT	GO:0008270~zinc ion binding	12	6.451612903225806	0.22400938242658996	ENSMUSG00000023034, ENSMUSG00000052363, ENSMUSG00000019872, ENSMUSG00000078627, ENSMUSG00000021902, ENSMUSG00000034151, ENSMUSG00000028392, ENSMUSG00000037075, ENSMUSG00000022269, ENSMUSG00000036432, ENSMUSG00000021458, ENSMUSG00000042213	138	1075	17446	1.4112032355915065	1.0	0.9756375342749036	96.2843713022325
UP_KEYWORDS	Zinc	21	11.29032258064516	0.23415194565575415	ENSMUSG00000075227, ENSMUSG00000019872, ENSMUSG00000045064, ENSMUSG00000024565, ENSMUSG00000021902, ENSMUSG00000045252, ENSMUSG00000004929, ENSMUSG00000037075, ENSMUSG00000036432, ENSMUSG00000024387, ENSMUSG00000021458, ENSMUSG00000023034, ENSMUSG00000047143, ENSMUSG00000024013, ENSMUSG00000078627, ENSMUSG00000040829, ENSMUSG00000034151, ENSMUSG00000028392, ENSMUSG00000028610, ENSMUSG00000022269,…	182	2099	22680	1.2467475354564446	1.0	0.7540078958375038	96.30434132757254
GOTERM_MF_DIRECT	GO:0046872~metal ion binding	31	16.666666666666664	0.24260649951338165	ENSMUSG00000074817, ENSMUSG00000019872, ENSMUSG00000045064, ENSMUSG00000024565, ENSMUSG00000045252, ENSMUSG00000004929, ENSMUSG00000037075, ENSMUSG00000045211, ENSMUSG00000036432, ENSMUSG00000021458, ENSMUSG00000024387, ENSMUSG00000026173, ENSMUSG00000024013, ENSMUSG00000055932, ENSMUSG00000040829, ENSMUSG00000024772, ENSMUSG00000022269, ENSMUSG00000052926, ENSMUSG00000022441, ENSMUSG00000075227,…	138	3355	17446	1.1681159420289855	1.0	0.9685548554475005	97.28818403812015
UP_KEYWORDS	Metal-binding	31	16.666666666666664	0.30117272197491485	ENSMUSG00000074817, ENSMUSG00000019872, ENSMUSG00000045064, ENSMUSG00000024565, ENSMUSG00000045252, ENSMUSG00000004929, ENSMUSG00000037075, ENSMUSG00000045211, ENSMUSG00000036432, ENSMUSG00000021458, ENSMUSG00000024387, ENSMUSG00000026173, ENSMUSG00000024013, ENSMUSG00000078627, ENSMUSG00000055932, ENSMUSG00000040829, ENSMUSG00000024772, ENSMUSG00000022269, ENSMUSG00000052926, ENSMUSG00000022441,…	182	3395	22680	1.137872436841509	1.0	0.831711102695705	98.80877507093805
UP_KEYWORDS	Zinc-finger	15	8.064516129032258	0.368705413178352	ENSMUSG00000075227, ENSMUSG00000045064, ENSMUSG00000024565, ENSMUSG00000021902, ENSMUSG00000045252, ENSMUSG00000037075, ENSMUSG00000036432, ENSMUSG00000023034, ENSMUSG00000024013, ENSMUSG00000078627, ENSMUSG00000040829, ENSMUSG00000034151, ENSMUSG00000028392, ENSMUSG00000022269, ENSMUSG00000042213	182	1565	22680	1.1943966576554434	1.0	0.8730944871341968	99.66089644189812
Annotation Cluster 16	Enrichment Score: 0.5842228361924784
Category	Term	Count	%	PValue	Genes	List Total	Pop Hits	Pop Total	Fold Enrichment	Bonferroni	Benjamini	FDR
GOTERM_BP_DIRECT	GO:0043161~proteasome-mediated ubiquitin-dependent protein catabolic process	5	2.6881720430107525	0.028112854257506703	ENSMUSG00000078578, ENSMUSG00000003813, ENSMUSG00000001098, ENSMUSG00000037075, ENSMUSG00000036432	140	149	18082	4.334132310642378	0.9999999021491973	0.9321170461131739	34.1499818529986
GOTERM_BP_DIRECT	GO:0016567~protein ubiquitination	6	3.225806451612903	0.14699413206598683	ENSMUSG00000078578, ENSMUSG00000001098, ENSMUSG00000037075, ENSMUSG00000037622, ENSMUSG00000022269, ENSMUSG00000036432	140	362	18082	2.1407261247040252	1.0	0.9912280331974969	90.26452508339955
UP_KEYWORDS	Ubl conjugation pathway	7	3.763440860215054	0.3903958621794278	ENSMUSG00000038022, ENSMUSG00000078578, ENSMUSG00000001098, ENSMUSG00000037075, ENSMUSG00000037622, ENSMUSG00000022269, ENSMUSG00000036432	182	631	22680	1.3824210654638547	1.0	0.8856318455684032	99.77990235289496
UP_KEYWORDS	Ligase	4	2.1505376344086025	0.4887224332341822	ENSMUSG00000037075, ENSMUSG00000022269, ENSMUSG00000036432, ENSMUSG00000045467	182	330	22680	1.5104895104895106	1.0	0.9111046159642688	99.97498413077949
GOTERM_MF_DIRECT	GO:0016874~ligase activity	4	2.1505376344086025	0.543518259484081	ENSMUSG00000037075, ENSMUSG00000022269, ENSMUSG00000036432, ENSMUSG00000045467	138	362	17446	1.3969092801665466	1.0	0.9962239230768267	99.99621231571408
GOTERM_MF_DIRECT	GO:0004842~ubiquitin-protein transferase activity	3	1.6129032258064515	0.7289142227351895	ENSMUSG00000078578, ENSMUSG00000037075, ENSMUSG00000036432	138	326	17446	1.1633769005068018	1.0	0.9997041378490986	99.99999563326068
Annotation Cluster 17	Enrichment Score: 0.5775157655484603
Category	Term	Count	%	PValue	Genes	List Total	Pop Hits	Pop Total	Fold Enrichment	Bonferroni	Benjamini	FDR
UP_KEYWORDS	WD repeat	5	2.6881720430107525	0.14898120562592543	ENSMUSG00000041268, ENSMUSG00000013833, ENSMUSG00000031787, ENSMUSG00000037622, ENSMUSG00000006299	182	256	22680	2.4338942307692304	0.9999999999998715	0.7096867702533809	86.38994323675064
SMART	SM00320:WD40	5	2.6881720430107525	0.15578989432883578	ENSMUSG00000041268, ENSMUSG00000013833, ENSMUSG00000031787, ENSMUSG00000037622, ENSMUSG00000006299	84	262	10425	2.3684569247546343	0.999999759813168	0.9937839228218118	84.1556548110505
INTERPRO	IPR001680:WD40 repeat	5	2.6881720430107525	0.16101462161462815	ENSMUSG00000041268, ENSMUSG00000013833, ENSMUSG00000031787, ENSMUSG00000037622, ENSMUSG00000006299	166	263	20594	2.3585597141417383	1.0	0.999923662633275	91.18383279992916
INTERPRO	IPR017986:WD40-repeat-containing domain	5	2.6881720430107525	0.2324335823929424	ENSMUSG00000041268, ENSMUSG00000013833, ENSMUSG00000031787, ENSMUSG00000037622, ENSMUSG00000006299	166	307	20594	2.0205250971311957	1.0	0.99995456573683	97.42494199264446
UP_SEQ_FEATURE	repeat:WD 5	4	2.1505376344086025	0.2765033922454482	ENSMUSG00000041268, ENSMUSG00000013833, ENSMUSG00000031787, ENSMUSG00000037622	157	211	18012	2.1749026473873276	1.0	0.999999986066439	99.05783987293356
INTERPRO	IPR015943:WD40/YVTN repeat-like-containing domain	5	2.6881720430107525	0.29044774043497074	ENSMUSG00000041268, ENSMUSG00000013833, ENSMUSG00000031787, ENSMUSG00000037622, ENSMUSG00000006299	166	340	20594	1.8244153082919914	1.0	0.9999535394341224	99.13176293086725
UP_SEQ_FEATURE	repeat:WD 4	4	2.1505376344086025	0.32205630389515433	ENSMUSG00000041268, ENSMUSG00000013833, ENSMUSG00000031787, ENSMUSG00000037622	157	230	18012	1.9952367765162005	1.0	0.9999997059021383	99.63095990480466
UP_SEQ_FEATURE	repeat:WD 3	4	2.1505376344086025	0.3519115170978463	ENSMUSG00000041268, ENSMUSG00000013833, ENSMUSG00000031787, ENSMUSG00000037622	157	243	18012	1.88849571439805	1.0	0.9999998292779462	99.80717014348541
UP_SEQ_FEATURE	repeat:WD 2	4	2.1505376344086025	0.36371564648903965	ENSMUSG00000041268, ENSMUSG00000013833, ENSMUSG00000031787, ENSMUSG00000037622	157	248	18012	1.8504212040271215	1.0	0.9999997395216023	99.85204889572518
UP_SEQ_FEATURE	repeat:WD 1	4	2.1505376344086025	0.36371564648903965	ENSMUSG00000041268, ENSMUSG00000013833, ENSMUSG00000031787, ENSMUSG00000037622	157	248	18012	1.8504212040271215	1.0	0.9999997395216023	99.85204889572518
UP_SEQ_FEATURE	repeat:WD 6	3	1.6129032258064515	0.42445719641135854	ENSMUSG00000041268, ENSMUSG00000031787, ENSMUSG00000037622	157	167	18012	2.0609481673595482	1.0	0.999999554988854	99.96515726109048
Annotation Cluster 18	Enrichment Score: 0.41862070291962905
Category	Term	Count	%	PValue	Genes	List Total	Pop Hits	Pop Total	Fold Enrichment	Bonferroni	Benjamini	FDR
GOTERM_MF_DIRECT	GO:0003924~GTPase activity	4	2.1505376344086025	0.22639577410266523	ENSMUSG00000029430, ENSMUSG00000036752, ENSMUSG00000001473, ENSMUSG00000034994	138	209	17446	2.4195270785659804	1.0	0.9713025133254323	96.43001753865825
GOTERM_MF_DIRECT	GO:0005525~GTP binding	5	2.6881720430107525	0.3544720391978026	ENSMUSG00000029430, ENSMUSG00000024772, ENSMUSG00000036752, ENSMUSG00000001473, ENSMUSG00000034994	138	383	17446	1.6503954289173952	1.0	0.9893372621977226	99.65945724145368
GOTERM_CC_DIRECT	GO:0031012~extracellular matrix	4	2.1505376344086025	0.3894871444570809	ENSMUSG00000029430, ENSMUSG00000031849, ENSMUSG00000036752, ENSMUSG00000034994	151	294	19662	1.771590755507501	1.0	0.9624987056385819	99.76133284297734
UP_KEYWORDS	GTP-binding	4	2.1505376344086025	0.49268020736915585	ENSMUSG00000029430, ENSMUSG00000036752, ENSMUSG00000001473, ENSMUSG00000034994	182	332	22680	1.5013901760889714	1.0	0.9093952415740351	99.97727560182096
UP_SEQ_FEATURE	nucleotide phosphate-binding region:GTP	4	2.1505376344086025	0.52406836225486	ENSMUSG00000029430, ENSMUSG00000036752, ENSMUSG00000001473, ENSMUSG00000034994	157	319	18012	1.4385719705289222	1.0	0.9999999112762136	99.99774782349064
Annotation Cluster 19	Enrichment Score: 0.3959083656552026
Category	Term	Count	%	PValue	Genes	List Total	Pop Hits	Pop Total	Fold Enrichment	Bonferroni	Benjamini	FDR
GOTERM_BP_DIRECT	GO:0006915~apoptotic process	7	3.763440860215054	0.2748808849040822	ENSMUSG00000023034, ENSMUSG00000059920, ENSMUSG00000078578, ENSMUSG00000031849, ENSMUSG00000037062, ENSMUSG00000024392, ENSMUSG00000036432	140	570	18082	1.586140350877193	1.0	0.9990854256631764	99.0988123690123
GOTERM_BP_DIRECT	GO:0006511~ubiquitin-dependent protein catabolic process	3	1.6129032258064515	0.33110949068106516	ENSMUSG00000078578, ENSMUSG00000024392, ENSMUSG00000036432	140	154	18082	2.516048237476809	1.0	0.9996096878762101	99.72379993375415
UP_KEYWORDS	Apoptosis	6	3.225806451612903	0.35181347288883413	ENSMUSG00000059920, ENSMUSG00000078578, ENSMUSG00000031849, ENSMUSG00000037062, ENSMUSG00000024392, ENSMUSG00000036432	182	489	22680	1.5290231241151486	1.0	0.8639119475721182	99.5299903397355
GOTERM_BP_DIRECT	GO:0043066~negative regulation of apoptotic process	4	2.1505376344086025	0.8145877990706778	ENSMUSG00000030189, ENSMUSG00000031849, ENSMUSG00000024392, ENSMUSG00000036432	140	566	18082	0.9127713276123169	1.0	0.9999999998628195	99.99999999810647
Annotation Cluster 20	Enrichment Score: 0.39149464321341004
Category	Term	Count	%	PValue	Genes	List Total	Pop Hits	Pop Total	Fold Enrichment	Bonferroni	Benjamini	FDR
GOTERM_CC_DIRECT	GO:0010008~endosome membrane	3	1.6129032258064515	0.23858998613022367	ENSMUSG00000026198, ENSMUSG00000078578, ENSMUSG00000024772	151	122	19662	3.201932472044295	1.0	0.9164192899049717	96.43957305285439
UP_KEYWORDS	Endosome	5	2.6881720430107525	0.46808872158548787	ENSMUSG00000026198, ENSMUSG00000024013, ENSMUSG00000078578, ENSMUSG00000024772, ENSMUSG00000040188	182	443	22680	1.406494183017885	1.0	0.9065674468308045	99.95920218345998
GOTERM_CC_DIRECT	GO:0005768~endosome	5	2.6881720430107525	0.599150162354445	ENSMUSG00000026198, ENSMUSG00000024013, ENSMUSG00000078578, ENSMUSG00000024772, ENSMUSG00000040188	151	544	19662	1.1968007401636152	1.0	0.9860789738858472	99.99861279221176
Annotation Cluster 21	Enrichment Score: 0.39067474485285425
Category	Term	Count	%	PValue	Genes	List Total	Pop Hits	Pop Total	Fold Enrichment	Bonferroni	Benjamini	FDR
INTERPRO	IPR002048:EF-hand domain	4	2.1505376344086025	0.2656188143869666	ENSMUSG00000026173, ENSMUSG00000030230, ENSMUSG00000022441, ENSMUSG00000024772	166	223	20594	2.22529580204225	1.0	0.9999753068426126	98.60277334890426
UP_KEYWORDS	Calcium	9	4.838709677419355	0.34052616013775094	ENSMUSG00000026173, ENSMUSG00000030230, ENSMUSG00000038498, ENSMUSG00000022441, ENSMUSG00000038260, ENSMUSG00000031849, ENSMUSG00000048003, ENSMUSG00000028392, ENSMUSG00000024772	182	827	22680	1.3561529160078132	1.0	0.8597239852061842	99.41816894204044
INTERPRO	IPR011992:EF-hand-like domain	4	2.1505376344086025	0.3764164111790421	ENSMUSG00000026173, ENSMUSG00000030230, ENSMUSG00000022441, ENSMUSG00000024772	166	273	20594	1.8177324683348781	1.0	0.9999932181861774	99.85454168369878
GOTERM_MF_DIRECT	GO:0005509~calcium ion binding	5	2.6881720430107525	0.8039391082779092	ENSMUSG00000026173, ENSMUSG00000030230, ENSMUSG00000022441, ENSMUSG00000031849, ENSMUSG00000024772	138	699	17446	0.9042939188488732	1.0	0.999920117792804	99.99999993494548
Annotation Cluster 22	Enrichment Score: 0.3145358052278019
Category	Term	Count	%	PValue	Genes	List Total	Pop Hits	Pop Total	Fold Enrichment	Bonferroni	Benjamini	FDR
UP_SEQ_FEATURE	repeat:ANK 4	3	1.6129032258064515	0.3012213379977018	ENSMUSG00000001829, ENSMUSG00000029517, ENSMUSG00000042632	157	127	18012	2.7100657003861777	1.0	0.9999999237787566	99.4291253577615
UP_SEQ_FEATURE	repeat:ANK 3	3	1.6129032258064515	0.40436466423373485	ENSMUSG00000001829, ENSMUSG00000029517, ENSMUSG00000042632	157	160	18012	2.1511146496815283	1.0	0.9999997801792266	99.94286533651281
UP_SEQ_FEATURE	repeat:ANK 1	3	1.6129032258064515	0.4969312881131932	ENSMUSG00000001829, ENSMUSG00000029517, ENSMUSG00000042632	157	193	18012	1.783307481601267	1.0	0.9999998492993046	99.99499164100418
UP_SEQ_FEATURE	repeat:ANK 2	3	1.6129032258064515	0.4969312881131932	ENSMUSG00000001829, ENSMUSG00000029517, ENSMUSG00000042632	157	193	18012	1.783307481601267	1.0	0.9999998492993046	99.99499164100418
SMART	SM00248:ANK	3	1.6129032258064515	0.5380986227003599	ENSMUSG00000001829, ENSMUSG00000029517, ENSMUSG00000042632	84	225	10425	1.6547619047619047	1.0	0.999990705225487	99.9775757921805
INTERPRO	IPR002110:Ankyrin repeat	3	1.6129032258064515	0.5667258692933215	ENSMUSG00000001829, ENSMUSG00000029517, ENSMUSG00000042632	166	232	20594	1.604227253842958	1.0	0.9999994259842901	99.99905535359059
UP_KEYWORDS	ANK repeat	3	1.6129032258064515	0.5728410396865107	ENSMUSG00000001829, ENSMUSG00000029517, ENSMUSG00000042632	182	240	22680	1.5576923076923077	1.0	0.9358026576358965	99.99728921333224
INTERPRO	IPR020683:Ankyrin repeat-containing domain	3	1.6129032258064515	0.5796861198004176	ENSMUSG00000001829, ENSMUSG00000029517, ENSMUSG00000042632	166	242	20594	1.537936871452753	1.0	0.9999993490972306	99.99937938406774
Annotation Cluster 23	Enrichment Score: 0.3089778229230172
Category	Term	Count	%	PValue	Genes	List Total	Pop Hits	Pop Total	Fold Enrichment	Bonferroni	Benjamini	FDR
SMART	SM00326:SH3	3	1.6129032258064515	0.4673117498941964	ENSMUSG00000037062, ENSMUSG00000034427, ENSMUSG00000025372	84	197	10425	1.8899564902102972	1.0	0.9999880734148792	99.89422794157288
UP_KEYWORDS	SH3 domain	3	1.6129032258064515	0.4959409439204418	ENSMUSG00000037062, ENSMUSG00000034427, ENSMUSG00000025372	182	208	22680	1.797337278106509	1.0	0.9072945399401398	99.97901678042757
INTERPRO	IPR001452:Src homology-3 domain	3	1.6129032258064515	0.5105401081843031	ENSMUSG00000037062, ENSMUSG00000034427, ENSMUSG00000025372	166	212	20594	1.7555694476017276	1.0	0.9999974003913239	99.99489733558838
Annotation Cluster 24	Enrichment Score: 0.3018372015769083
Category	Term	Count	%	PValue	Genes	List Total	Pop Hits	Pop Total	Fold Enrichment	Bonferroni	Benjamini	FDR
GOTERM_CC_DIRECT	GO:0005743~mitochondrial inner membrane	5	2.6881720430107525	0.3419306108724644	ENSMUSG00000026198, ENSMUSG00000025453, ENSMUSG00000002332, ENSMUSG00000064068, ENSMUSG00000026853	151	387	19662	1.682324554648596	1.0	0.9447362830284581	99.40241647349005
UP_KEYWORDS	Mitochondrion	10	5.376344086021505	0.47078753753938435	ENSMUSG00000026198, ENSMUSG00000029486, ENSMUSG00000025453, ENSMUSG00000078937, ENSMUSG00000003762, ENSMUSG00000037062, ENSMUSG00000064068, ENSMUSG00000001829, ENSMUSG00000026853, ENSMUSG00000048731	182	1058	22680	1.1778391740584557	1.0	0.9038479315477694	99.96168877217218
GOTERM_CC_DIRECT	GO:0005739~mitochondrion	12	6.451612903225806	0.7721922795983948	ENSMUSG00000026198, ENSMUSG00000029486, ENSMUSG00000025453, ENSMUSG00000078937, ENSMUSG00000003762, ENSMUSG00000002332, ENSMUSG00000037062, ENSMUSG00000064068, ENSMUSG00000001829, ENSMUSG00000042632, ENSMUSG00000026853, ENSMUSG00000048731	151	1721	19662	0.9079273947458546	1.0	0.9977416367131013	99.9999986218385
Annotation Cluster 25	Enrichment Score: 0.216474392624821
Category	Term	Count	%	PValue	Genes	List Total	Pop Hits	Pop Total	Fold Enrichment	Bonferroni	Benjamini	FDR
GOTERM_MF_DIRECT	GO:0003677~DNA binding	16	8.60215053763441	0.4859509091753947	ENSMUSG00000050107, ENSMUSG00000024206, ENSMUSG00000020752, ENSMUSG00000030189, ENSMUSG00000024565, ENSMUSG00000045252, ENSMUSG00000064220, ENSMUSG00000051910, ENSMUSG00000023034, ENSMUSG00000047143, ENSMUSG00000031860, ENSMUSG00000018554, ENSMUSG00000025218, ENSMUSG00000028610, ENSMUSG00000041540, ENSMUSG00000063954	138	1847	17446	1.0951405726481642	1.0	0.9934022127015392	99.98229727032837
UP_KEYWORDS	DNA-binding	14	7.526881720430108	0.5184686895460175	ENSMUSG00000024206, ENSMUSG00000030189, ENSMUSG00000045252, ENSMUSG00000024565, ENSMUSG00000064220, ENSMUSG00000051910, ENSMUSG00000023034, ENSMUSG00000047143, ENSMUSG00000031860, ENSMUSG00000018554, ENSMUSG00000028610, ENSMUSG00000025218, ENSMUSG00000041540, ENSMUSG00000063954	182	1604	22680	1.0876654517552273	1.0	0.9170965741853696	99.9880769412805
GOTERM_MF_DIRECT	GO:0003700~transcription factor activity, sequence-specific DNA binding	8	4.301075268817205	0.5446085219658814	ENSMUSG00000023034, ENSMUSG00000047143, ENSMUSG00000024206, ENSMUSG00000031860, ENSMUSG00000024565, ENSMUSG00000028610, ENSMUSG00000051910, ENSMUSG00000041540	138	883	17446	1.1453706895136804	1.0	0.9956632716467931	99.99632809847034
GOTERM_MF_DIRECT	GO:0043565~sequence-specific DNA binding	6	3.225806451612903	0.5582068902269727	ENSMUSG00000023034, ENSMUSG00000047143, ENSMUSG00000031860, ENSMUSG00000024565, ENSMUSG00000028610, ENSMUSG00000051910	138	633	17446	1.1982965863040043	1.0	0.9952657584623068	99.9975228036318
UP_KEYWORDS	Transcription regulation	14	7.526881720430108	0.6857741907169385	ENSMUSG00000023034, ENSMUSG00000022441, ENSMUSG00000024206, ENSMUSG00000031860, ENSMUSG00000030189, ENSMUSG00000033543, ENSMUSG00000024565, ENSMUSG00000045252, ENSMUSG00000040829, ENSMUSG00000028610, ENSMUSG00000013833, ENSMUSG00000051910, ENSMUSG00000095789, ENSMUSG00000041540	182	1799	22680	0.9697695300808142	1.0	0.9729556661386844	99.99993910797768
GOTERM_BP_DIRECT	GO:0006355~regulation of transcription, DNA-templated	17	9.13978494623656	0.6894448885983727	ENSMUSG00000024206, ENSMUSG00000022441, ENSMUSG00000030189, ENSMUSG00000024565, ENSMUSG00000045252, ENSMUSG00000033543, ENSMUSG00000013833, ENSMUSG00000051910, ENSMUSG00000095789, ENSMUSG00000023034, ENSMUSG00000047143, ENSMUSG00000031860, ENSMUSG00000018554, ENSMUSG00000040829, ENSMUSG00000028610, ENSMUSG00000041540, ENSMUSG00000047669	140	2279	18082	0.9634363442612675	1.0	0.9999999727391552	99.99999637614998
GOTERM_BP_DIRECT	GO:0006351~transcription, DNA-templated	14	7.526881720430108	0.7015027988870912	ENSMUSG00000023034, ENSMUSG00000022441, ENSMUSG00000024206, ENSMUSG00000031860, ENSMUSG00000030189, ENSMUSG00000033543, ENSMUSG00000024565, ENSMUSG00000045252, ENSMUSG00000040829, ENSMUSG00000028610, ENSMUSG00000013833, ENSMUSG00000051910, ENSMUSG00000095789, ENSMUSG00000041540	140	1885	18082	0.9592572944297083	1.0	0.9999999760170677	99.99999797142539
UP_KEYWORDS	Transcription	14	7.526881720430108	0.7299619106871457	ENSMUSG00000023034, ENSMUSG00000022441, ENSMUSG00000024206, ENSMUSG00000031860, ENSMUSG00000030189, ENSMUSG00000033543, ENSMUSG00000024565, ENSMUSG00000045252, ENSMUSG00000040829, ENSMUSG00000028610, ENSMUSG00000013833, ENSMUSG00000051910, ENSMUSG00000095789, ENSMUSG00000041540	182	1859	22680	0.9384698142094593	1.0	0.9807267844711162	99.99999064835896
Annotation Cluster 26	Enrichment Score: 0.16668994749160304
Category	Term	Count	%	PValue	Genes	List Total	Pop Hits	Pop Total	Fold Enrichment	Bonferroni	Benjamini	FDR
SMART	SM00233:PH	3	1.6129032258064515	0.6022735128506091	ENSMUSG00000026173, ENSMUSG00000024013, ENSMUSG00000026594	84	253	10425	1.4716261998870694	1.0	0.9999928911246472	99.99559463114443
INTERPRO	IPR001849:Pleckstrin homology domain	3	1.6129032258064515	0.6231088447074077	ENSMUSG00000026173, ENSMUSG00000024013, ENSMUSG00000026594	166	262	20594	1.4205371102731537	1.0	0.9999997884557889	99.99986268640477
INTERPRO	IPR011993:Pleckstrin homology-like domain	3	1.6129032258064515	0.8425049820857944	ENSMUSG00000026173, ENSMUSG00000024013, ENSMUSG00000026594	166	409	20594	0.9099773175832916	1.0	0.9999999999942225	99.9999999992136
Annotation Cluster 27	Enrichment Score: 0.05431550343147136
Category	Term	Count	%	PValue	Genes	List Total	Pop Hits	Pop Total	Fold Enrichment	Bonferroni	Benjamini	FDR
GOTERM_CC_DIRECT	GO:0016020~membrane	56	30.107526881720432	0.4214417968235105	ENSMUSG00000049988, ENSMUSG00000029430, ENSMUSG00000041268, ENSMUSG00000027822, ENSMUSG00000026198, ENSMUSG00000052363, ENSMUSG00000024013, ENSMUSG00000078937, ENSMUSG00000037437, ENSMUSG00000071657, ENSMUSG00000040231, ENSMUSG00000031787, ENSMUSG00000042797, ENSMUSG00000024772, ENSMUSG00000022269, ENSMUSG00000024552, ENSMUSG00000038498, ENSMUSG00000048003, ENSMUSG00000025410, ENSMUSG00000040188,…	151	6998	19662	1.0419930765459953	1.0	0.9699903614819813	99.87637313203366
UP_SEQ_FEATURE	transmembrane region	27	14.516129032258066	0.9895597100444254	ENSMUSG00000049988, ENSMUSG00000047502, ENSMUSG00000038260, ENSMUSG00000003762, ENSMUSG00000037075, ENSMUSG00000027822, ENSMUSG00000020109, ENSMUSG00000026198, ENSMUSG00000020818, ENSMUSG00000052363, ENSMUSG00000078439, ENSMUSG00000078937, ENSMUSG00000037437, ENSMUSG00000071657, ENSMUSG00000040231, ENSMUSG00000042797, ENSMUSG00000022269, ENSMUSG00000090100, ENSMUSG00000038498, ENSMUSG00000042784,…	157	4312	18012	0.7183685286506032	1.0	1.0	100.0
UP_KEYWORDS	Membrane	50	26.881720430107524	0.9994534021798009	ENSMUSG00000049988, ENSMUSG00000041268, ENSMUSG00000027822, ENSMUSG00000041629, ENSMUSG00000026198, ENSMUSG00000052363, ENSMUSG00000024013, ENSMUSG00000078937, ENSMUSG00000037437, ENSMUSG00000071657, ENSMUSG00000040231, ENSMUSG00000042797, ENSMUSG00000024772, ENSMUSG00000022269, ENSMUSG00000024552, ENSMUSG00000038498, ENSMUSG00000048003, ENSMUSG00000025410, ENSMUSG00000040188, ENSMUSG00000025453,…	182	8683	22680	0.7175825441401856	1.0	0.9999999922686504	100.0
UP_SEQ_FEATURE	topological domain:Cytoplasmic	12	6.451612903225806	0.9997521734170013	ENSMUSG00000049988, ENSMUSG00000025453, ENSMUSG00000038498, ENSMUSG00000042784, ENSMUSG00000038260, ENSMUSG00000078937, ENSMUSG00000037437, ENSMUSG00000025495, ENSMUSG00000037278, ENSMUSG00000048003, ENSMUSG00000040188, ENSMUSG00000027822	157	2880	18012	0.4780254777070064	1.0	1.0	100.0
GOTERM_CC_DIRECT	GO:0016021~integral component of membrane	33	17.741935483870968	0.9999099691277132	ENSMUSG00000049988, ENSMUSG00000047502, ENSMUSG00000038260, ENSMUSG00000003762, ENSMUSG00000037075, ENSMUSG00000027822, ENSMUSG00000020109, ENSMUSG00000041629, ENSMUSG00000026198, ENSMUSG00000020818, ENSMUSG00000052363, ENSMUSG00000078439, ENSMUSG00000078937, ENSMUSG00000037437, ENSMUSG00000071657, ENSMUSG00000040231, ENSMUSG00000042797, ENSMUSG00000022269, ENSMUSG00000024552, ENSMUSG00000038498,…	151	6878	19662	0.6247446027164064	1.0	0.9999999999999653	100.0
UP_KEYWORDS	Transmembrane helix	31	16.666666666666664	0.9999952461662707	ENSMUSG00000049988, ENSMUSG00000047502, ENSMUSG00000038260, ENSMUSG00000003762, ENSMUSG00000037075, ENSMUSG00000027822, ENSMUSG00000020109, ENSMUSG00000041629, ENSMUSG00000026198, ENSMUSG00000020818, ENSMUSG00000052363, ENSMUSG00000078439, ENSMUSG00000078937, ENSMUSG00000037437, ENSMUSG00000071657, ENSMUSG00000040231, ENSMUSG00000042797, ENSMUSG00000022269, ENSMUSG00000024552, ENSMUSG00000038498,…	182	6938	22680	0.5567997871255295	1.0	0.9999999999997224	100.0
UP_KEYWORDS	Transmembrane	31	16.666666666666664	0.9999956827078383	ENSMUSG00000049988, ENSMUSG00000047502, ENSMUSG00000038260, ENSMUSG00000003762, ENSMUSG00000037075, ENSMUSG00000027822, ENSMUSG00000020109, ENSMUSG00000041629, ENSMUSG00000026198, ENSMUSG00000020818, ENSMUSG00000052363, ENSMUSG00000078439, ENSMUSG00000078937, ENSMUSG00000037437, ENSMUSG00000071657, ENSMUSG00000040231, ENSMUSG00000042797, ENSMUSG00000022269, ENSMUSG00000024552, ENSMUSG00000038498,…	182	6955	22680	0.5554388099319804	1.0	0.9999999999996803	100.0
Annotation Cluster 28	Enrichment Score: 0.04990159454508084
Category	Term	Count	%	PValue	Genes	List Total	Pop Hits	Pop Total	Fold Enrichment	Bonferroni	Benjamini	FDR
GOTERM_BP_DIRECT	GO:0006508~proteolysis	4	2.1505376344086025	0.8291400262469852	ENSMUSG00000038022, ENSMUSG00000037437, ENSMUSG00000004929, ENSMUSG00000021458	140	582	18082	0.8876779577810505	1.0	0.999999999865425	99.99999999942828
GOTERM_MF_DIRECT	GO:0008233~peptidase activity	3	1.6129032258064515	0.9161799621664319	ENSMUSG00000038022, ENSMUSG00000004929, ENSMUSG00000021458	138	516	17446	0.7350016852039096	1.0	0.999998513944208	99.99999999999895
UP_KEYWORDS	Protease	3	1.6129032258064515	0.9325809640564369	ENSMUSG00000038022, ENSMUSG00000004929, ENSMUSG00000021458	182	542	22680	0.6897530513766675	1.0	0.9992470720229766	99.99999999999967
Annotation Cluster 29	Enrichment Score: 0.016730645651104638
Category	Term	Count	%	PValue	Genes	List Total	Pop Hits	Pop Total	Fold Enrichment	Bonferroni	Benjamini	FDR
GOTERM_MF_DIRECT	GO:0016491~oxidoreductase activity	3	1.6129032258064515	0.953227955255613	ENSMUSG00000025453, ENSMUSG00000055932, ENSMUSG00000002332	138	604	17446	0.6279153469622804	1.0	0.9999999101004525	100.0
UP_KEYWORDS	Oxidoreductase	3	1.6129032258064515	0.9650798831542402	ENSMUSG00000025453, ENSMUSG00000055932, ENSMUSG00000002332	182	639	22680	0.5850487540628386	1.0	0.9998323865652329	100.0
GOTERM_BP_DIRECT	GO:0055114~oxidation-reduction process	3	1.6129032258064515	0.9683849464268361	ENSMUSG00000025453, ENSMUSG00000055932, ENSMUSG00000002332	140	676	18082	0.5731825866441251	1.0	1.0	100.0
Annotation Cluster 30	Enrichment Score: 0.0018521566206828007
Category	Term	Count	%	PValue	Genes	List Total	Pop Hits	Pop Total	Fold Enrichment	Bonferroni	Benjamini	FDR
GOTERM_CC_DIRECT	GO:0005576~extracellular region	8	4.301075268817205	0.983477097783198	ENSMUSG00000049971, ENSMUSG00000068860, ENSMUSG00000052922, ENSMUSG00000019872, ENSMUSG00000027482, ENSMUSG00000031849, ENSMUSG00000053226, ENSMUSG00000007888	151	1753	19662	0.5942358039009757	1.0	0.9999993167514619	100.0
UP_KEYWORDS	Secreted	8	4.301075268817205	0.9836403803330235	ENSMUSG00000049971, ENSMUSG00000068860, ENSMUSG00000052922, ENSMUSG00000019872, ENSMUSG00000027482, ENSMUSG00000031849, ENSMUSG00000053226, ENSMUSG00000007888	182	1685	22680	0.5916457429810545	1.0	0.9999727605593636	100.0
UP_KEYWORDS	Glycoprotein	17	9.13978494623656	0.999337307718437	ENSMUSG00000049988, ENSMUSG00000024552, ENSMUSG00000047502, ENSMUSG00000042784, ENSMUSG00000019872, ENSMUSG00000027482, ENSMUSG00000031849, ENSMUSG00000033147, ENSMUSG00000027822, ENSMUSG00000007888, ENSMUSG00000052922, ENSMUSG00000020818, ENSMUSG00000025495, ENSMUSG00000037437, ENSMUSG00000071657, ENSMUSG00000053226, ENSMUSG00000070563	182	3815	22680	0.5552979130960782	1.0	0.999999990273328	100.0
UP_SEQ_FEATURE	signal peptide	13	6.989247311827956	0.999854918197681	ENSMUSG00000049988, ENSMUSG00000068860, ENSMUSG00000049971, ENSMUSG00000042784, ENSMUSG00000019872, ENSMUSG00000027482, ENSMUSG00000031849, ENSMUSG00000007888, ENSMUSG00000052922, ENSMUSG00000078439, ENSMUSG00000037437, ENSMUSG00000053226, ENSMUSG00000070563	157	3124	18012	0.47741340923362985	1.0	1.0	100.0
UP_KEYWORDS	Signal	19	10.21505376344086	0.9999212108586544	ENSMUSG00000049988, ENSMUSG00000068860, ENSMUSG00000049971, ENSMUSG00000042784, ENSMUSG00000019872, ENSMUSG00000027482, ENSMUSG00000031849, ENSMUSG00000007888, ENSMUSG00000024392, ENSMUSG00000052922, ENSMUSG00000078439, ENSMUSG00000025495, ENSMUSG00000037437, ENSMUSG00000071657, ENSMUSG00000053226, ENSMUSG00000042797, ENSMUSG00000041540, ENSMUSG00000070563, ENSMUSG00000052926	182	4543	22680	0.5211737415127246	1.0	0.9999999998838206	100.0
UP_SEQ_FEATURE	glycosylation site:N-linked (GlcNAc...)	15	8.064516129032258	0.9999341400311303	ENSMUSG00000049988, ENSMUSG00000047502, ENSMUSG00000019872, ENSMUSG00000042784, ENSMUSG00000027482, ENSMUSG00000031849, ENSMUSG00000033147, ENSMUSG00000027822, ENSMUSG00000007888, ENSMUSG00000052922, ENSMUSG00000020818, ENSMUSG00000025495, ENSMUSG00000037437, ENSMUSG00000071657, ENSMUSG00000053226	157	3563	18012	0.4829895368355945	1.0	1.0	100.0
UP_KEYWORDS	Disulfide bond	9	4.838709677419355	0.9999917365535766	ENSMUSG00000052922, ENSMUSG00000019872, ENSMUSG00000027482, ENSMUSG00000037437, ENSMUSG00000078578, ENSMUSG00000031849, ENSMUSG00000053226, ENSMUSG00000007888, ENSMUSG00000070563	182	3124	22680	0.3590071899931055	1.0	0.9999999999992855	100.0
UP_SEQ_FEATURE	disulfide bond	6	3.225806451612903	0.999998780091654	ENSMUSG00000052922, ENSMUSG00000037437, ENSMUSG00000031849, ENSMUSG00000053226, ENSMUSG00000007888, ENSMUSG00000070563	157	2510	18012	0.27424569238967694	1.0	1.0	100.0

## Sheet: DAVID Cluster - gene up
Annotation Cluster 1	Enrichment Score: 2.5896897171616065
Category	Term	Count	%	PValue	Genes	List Total	Pop Hits	Pop Total	Fold Enrichment	Bonferroni	Benjamini	FDR
UP_KEYWORDS	SH3 domain	8	5.194805194805195	4.993975103743979E-4	ENSMUSG00000028649, ENSMUSG00000058835, ENSMUSG00000075415, ENSMUSG00000025195, ENSMUSG00000041444, ENSMUSG00000036206, ENSMUSG00000019843, ENSMUSG00000030761	152	208	22680	5.738866396761133	0.10138245855859263	0.010632843556986127	0.6310318220788202
UP_SEQ_FEATURE	domain:SH3	7	4.545454545454546	0.0016408866733172555	ENSMUSG00000028649, ENSMUSG00000058835, ENSMUSG00000075415, ENSMUSG00000041444, ENSMUSG00000036206, ENSMUSG00000019843, ENSMUSG00000030761	137	166	18012	5.544103420983203	0.6769206333727243	0.43159929044091117	2.4405822504359964
GOTERM_CC_DIRECT	GO:0005938~cell cortex	6	3.896103896103896	0.004315439128223609	ENSMUSG00000028649, ENSMUSG00000066306, ENSMUSG00000066406, ENSMUSG00000075415, ENSMUSG00000041444, ENSMUSG00000030761	146	144	19662	5.611301369863013	0.6503843725628176	0.13940525274816307	5.439648934226183
INTERPRO	IPR001452:Src homology-3 domain	7	4.545454545454546	0.004509950150696412	ENSMUSG00000058835, ENSMUSG00000075415, ENSMUSG00000025195, ENSMUSG00000041444, ENSMUSG00000036206, ENSMUSG00000019843, ENSMUSG00000030761	150	212	20594	4.533270440251573	0.8721207153547175	0.4020015620686206	6.220928445740126
SMART	SM00326:SH3	7	4.545454545454546	0.0070604066742128895	ENSMUSG00000058835, ENSMUSG00000075415, ENSMUSG00000025195, ENSMUSG00000041444, ENSMUSG00000036206, ENSMUSG00000019843, ENSMUSG00000030761	91	197	10425	4.070675517376025	0.5904788015743703	0.5904788015743703	7.877791363554221
Annotation Cluster 2	Enrichment Score: 2.2052789565590927
Category	Term	Count	%	PValue	Genes	List Total	Pop Hits	Pop Total	Fold Enrichment	Bonferroni	Benjamini	FDR
UP_KEYWORDS	Actin-binding	8	5.194805194805195	0.001529644305264192	ENSMUSG00000026341, ENSMUSG00000028649, ENSMUSG00000031161, ENSMUSG00000030447, ENSMUSG00000030761, ENSMUSG00000049775, ENSMUSG00000086040, ENSMUSG00000030770	152	252	22680	4.7368421052631575	0.279344811536547	0.023127959053852898	1.9212654296956733
GOTERM_MF_DIRECT	GO:0003779~actin binding	9	5.844155844155844	0.006779787314235913	ENSMUSG00000026341, ENSMUSG00000028649, ENSMUSG00000031161, ENSMUSG00000030447, ENSMUSG00000030761, ENSMUSG00000068876, ENSMUSG00000049775, ENSMUSG00000086040, ENSMUSG00000030770	144	338	17446	3.2259615384615388	0.9235781442925707	0.24852754832848123	8.98132431693892
GOTERM_MF_DIRECT	GO:0051015~actin filament binding	5	3.2467532467532463	0.023353748886482006	ENSMUSG00000026341, ENSMUSG00000030447, ENSMUSG00000030761, ENSMUSG00000038816, ENSMUSG00000086040	144	132	17446	4.58912037037037	0.9998679633127582	0.4716681913439015	27.883619927354875
Annotation Cluster 3	Enrichment Score: 1.9622880011418196
Category	Term	Count	%	PValue	Genes	List Total	Pop Hits	Pop Total	Fold Enrichment	Bonferroni	Benjamini	FDR
UP_SEQ_FEATURE	active site:Proton acceptor	18	11.688311688311687	2.5547601412818297E-5	ENSMUSG00000031400, ENSMUSG00000020321, ENSMUSG00000028530, ENSMUSG00000019843, ENSMUSG00000006728, ENSMUSG00000053644, ENSMUSG00000028980, ENSMUSG00000019893, ENSMUSG00000031392, ENSMUSG00000020277, ENSMUSG00000032067, ENSMUSG00000023047, ENSMUSG00000024900, ENSMUSG00000023019, ENSMUSG00000020580, ENSMUSG00000027298, ENSMUSG00000030246, ENSMUSG00000026074	137	710	18012	3.3331551351907067	0.017423400389641297	0.017423400389641297	0.03843128172834609
UP_KEYWORDS	Nucleotide-binding	27	17.532467532467532	9.192651042729342E-5	ENSMUSG00000028530, ENSMUSG00000020721, ENSMUSG00000030761, ENSMUSG00000050379, ENSMUSG00000019893, ENSMUSG00000031392, ENSMUSG00000023047, ENSMUSG00000026341, ENSMUSG00000000787, ENSMUSG00000030660, ENSMUSG00000031314, ENSMUSG00000027298, ENSMUSG00000023088, ENSMUSG00000052688, ENSMUSG00000026074, ENSMUSG00000017550, ENSMUSG00000001525, ENSMUSG00000033161, ENSMUSG00000041415, ENSMUSG00000019843,…	152	1754	22680	2.296855308167797	0.01948092334648399	0.004906219366634601	0.1164335365490543
UP_KEYWORDS	Transferase	26	16.883116883116884	9.407303713250739E-5	ENSMUSG00000002028, ENSMUSG00000066406, ENSMUSG00000028530, ENSMUSG00000069835, ENSMUSG00000032348, ENSMUSG00000019893, ENSMUSG00000023021, ENSMUSG00000023047, ENSMUSG00000031392, ENSMUSG00000024900, ENSMUSG00000030660, ENSMUSG00000031314, ENSMUSG00000027298, ENSMUSG00000026074, ENSMUSG00000000420, ENSMUSG00000019843, ENSMUSG00000006728, ENSMUSG00000031700, ENSMUSG00000020277, ENSMUSG00000024640,…	152	1654	22680	2.345510087188952	0.019931269807800578	0.004018419841686605	0.1191508211507375
UP_KEYWORDS	ATP-binding	23	14.935064935064934	1.0237928137726207E-4	ENSMUSG00000033161, ENSMUSG00000028530, ENSMUSG00000041415, ENSMUSG00000019843, ENSMUSG00000020721, ENSMUSG00000030761, ENSMUSG00000006728, ENSMUSG00000019893, ENSMUSG00000031392, ENSMUSG00000023047, ENSMUSG00000020277, ENSMUSG00000026341, ENSMUSG00000000787, ENSMUSG00000030660, ENSMUSG00000031099, ENSMUSG00000020580, ENSMUSG00000070644, ENSMUSG00000031314, ENSMUSG00000027298, ENSMUSG00000023088,…	152	1363	22680	2.5178592114916785	0.02167200094181565	0.0031251476444588144	0.12966504047604577
UP_KEYWORDS	Kinase	15	9.740259740259742	2.7838243822952513E-4	ENSMUSG00000066406, ENSMUSG00000028530, ENSMUSG00000019843, ENSMUSG00000006728, ENSMUSG00000019893, ENSMUSG00000031392, ENSMUSG00000020277, ENSMUSG00000023047, ENSMUSG00000030660, ENSMUSG00000020580, ENSMUSG00000070644, ENSMUSG00000031314, ENSMUSG00000027298, ENSMUSG00000026074, ENSMUSG00000004221	152	707	22680	3.1657113079729027	0.05784185419467147	0.007420101043990379	0.3522140291989495
GOTERM_MF_DIRECT	GO:0000166~nucleotide binding	31	20.12987012987013	4.2235002324835994E-4	ENSMUSG00000057000, ENSMUSG00000031311, ENSMUSG00000028530, ENSMUSG00000020721, ENSMUSG00000030761, ENSMUSG00000050379, ENSMUSG00000019893, ENSMUSG00000031392, ENSMUSG00000023047, ENSMUSG00000026341, ENSMUSG00000000787, ENSMUSG00000030660, ENSMUSG00000031314, ENSMUSG00000027298, ENSMUSG00000023088, ENSMUSG00000026074, ENSMUSG00000052688, ENSMUSG00000017550, ENSMUSG00000001525, ENSMUSG00000033161,…	144	1936	17446	1.9399463383838385	0.14758521350999732	0.14758521350999732	0.5826642254191494
GOTERM_MF_DIRECT	GO:0016740~transferase activity	24	15.584415584415584	0.0019659399017400063	ENSMUSG00000002028, ENSMUSG00000000420, ENSMUSG00000028530, ENSMUSG00000019843, ENSMUSG00000069835, ENSMUSG00000006728, ENSMUSG00000031700, ENSMUSG00000032348, ENSMUSG00000019893, ENSMUSG00000023021, ENSMUSG00000031392, ENSMUSG00000023047, ENSMUSG00000020277, ENSMUSG00000024900, ENSMUSG00000024640, ENSMUSG00000030660, ENSMUSG00000025728, ENSMUSG00000020580, ENSMUSG00000070644, ENSMUSG00000038056,…	144	1472	17446	1.975317028985507	0.5247226313960504	0.11659906249850216	2.6854813450414294
UP_SEQ_FEATURE	nucleotide phosphate-binding region:ATP	17	11.03896103896104	0.0024896049611313428	ENSMUSG00000028530, ENSMUSG00000041415, ENSMUSG00000019843, ENSMUSG00000020721, ENSMUSG00000030761, ENSMUSG00000006728, ENSMUSG00000019893, ENSMUSG00000031392, ENSMUSG00000023047, ENSMUSG00000020277, ENSMUSG00000000787, ENSMUSG00000031099, ENSMUSG00000020580, ENSMUSG00000027298, ENSMUSG00000026074, ENSMUSG00000017550, ENSMUSG00000041168	137	963	18012	2.32094049162062	0.8200333847998748	0.4354132918291288	3.6809990558703043
GOTERM_BP_DIRECT	GO:0016310~phosphorylation	13	8.441558441558442	0.0032422497323793165	ENSMUSG00000031392, ENSMUSG00000020277, ENSMUSG00000023047, ENSMUSG00000030660, ENSMUSG00000028530, ENSMUSG00000020580, ENSMUSG00000070644, ENSMUSG00000019843, ENSMUSG00000031314, ENSMUSG00000027298, ENSMUSG00000006728, ENSMUSG00000026074, ENSMUSG00000019893	143	612	18082	2.6859774212715393	0.9731565698478715	0.700581012852135	5.06859762208639
INTERPRO	IPR001245:Serine-threonine/tyrosine-protein kinase catalytic domain	6	3.896103896103896	0.003428821224061996	ENSMUSG00000031392, ENSMUSG00000023047, ENSMUSG00000028530, ENSMUSG00000019843, ENSMUSG00000027298, ENSMUSG00000019893	150	139	20594	5.926330935251799	0.7904503263742636	0.5422340405559448	4.763326616079134
GOTERM_MF_DIRECT	GO:0016301~kinase activity	14	9.090909090909092	0.0036537447278041824	ENSMUSG00000028530, ENSMUSG00000019843, ENSMUSG00000006728, ENSMUSG00000019893, ENSMUSG00000031392, ENSMUSG00000020277, ENSMUSG00000023047, ENSMUSG00000030660, ENSMUSG00000020580, ENSMUSG00000070644, ENSMUSG00000031314, ENSMUSG00000027298, ENSMUSG00000026074, ENSMUSG00000004221	144	674	17446	2.516526541378173	0.7493367293290709	0.1793540801465514	4.937490472855721
GOTERM_MF_DIRECT	GO:0005524~ATP binding	23	14.935064935064934	0.005598741717162384	ENSMUSG00000033161, ENSMUSG00000028530, ENSMUSG00000041415, ENSMUSG00000019843, ENSMUSG00000020721, ENSMUSG00000030761, ENSMUSG00000006728, ENSMUSG00000019893, ENSMUSG00000031392, ENSMUSG00000023047, ENSMUSG00000020277, ENSMUSG00000026341, ENSMUSG00000000787, ENSMUSG00000030660, ENSMUSG00000031099, ENSMUSG00000020580, ENSMUSG00000070644, ENSMUSG00000031314, ENSMUSG00000027298, ENSMUSG00000023088,…	144	1507	17446	1.8490470397404704	0.8802406482539303	0.23301180508498842	7.47266692131644
INTERPRO	IPR011009:Protein kinase-like domain	11	7.142857142857142	0.007314402867074961	ENSMUSG00000031392, ENSMUSG00000023047, ENSMUSG00000030660, ENSMUSG00000028530, ENSMUSG00000020580, ENSMUSG00000070644, ENSMUSG00000019843, ENSMUSG00000027298, ENSMUSG00000006728, ENSMUSG00000026074, ENSMUSG00000019893	150	556	20594	2.7162350119904075	0.9645731171381509	0.4872961386575331	9.90585359147207
GOTERM_BP_DIRECT	GO:0006468~protein phosphorylation	11	7.142857142857142	0.015573438063519041	ENSMUSG00000031392, ENSMUSG00000031451, ENSMUSG00000023047, ENSMUSG00000028530, ENSMUSG00000020580, ENSMUSG00000019843, ENSMUSG00000031314, ENSMUSG00000027298, ENSMUSG00000006728, ENSMUSG00000026074, ENSMUSG00000019893	143	576	18082	2.4147970085470085	0.9999999745186607	0.8566997603725386	22.22912753664723
INTERPRO	IPR020635:Tyrosine-protein kinase, catalytic domain	4	2.5974025974025974	0.02100563319190836	ENSMUSG00000028530, ENSMUSG00000019843, ENSMUSG00000027298, ENSMUSG00000019893	150	81	20594	6.779917695473252	0.9999361754518938	0.8000914857514769	26.040768339191047
INTERPRO	IPR017441:Protein kinase, ATP binding site	8	5.194805194805195	0.024755017271511824	ENSMUSG00000031392, ENSMUSG00000028530, ENSMUSG00000020580, ENSMUSG00000019843, ENSMUSG00000027298, ENSMUSG00000006728, ENSMUSG00000026074, ENSMUSG00000019893	150	394	20594	2.787681895093063	0.9999888636020559	0.80393859707488	29.965354317338022
SMART	SM00219:TyrKc	4	2.5974025974025974	0.03275579511154504	ENSMUSG00000028530, ENSMUSG00000019843, ENSMUSG00000027298, ENSMUSG00000019893	91	81	10425	5.657305657305658	0.9849494218030015	0.8773192020037425	32.00155176537927
INTERPRO	IPR000719:Protein kinase, catalytic domain	9	5.844155844155844	0.03396010089055057	ENSMUSG00000031392, ENSMUSG00000023047, ENSMUSG00000028530, ENSMUSG00000020580, ENSMUSG00000019843, ENSMUSG00000027298, ENSMUSG00000006728, ENSMUSG00000026074, ENSMUSG00000019893	150	515	20594	2.399300970873786	0.9999998511482063	0.8256519400539514	38.79465093581813
INTERPRO	IPR008266:Tyrosine-protein kinase, active site	4	2.5974025974025974	0.03518107007955662	ENSMUSG00000028530, ENSMUSG00000019843, ENSMUSG00000027298, ENSMUSG00000019893	150	99	20594	5.547205387205388	0.9999999162767274	0.8039871155654521	39.884714716908874
UP_KEYWORDS	Tyrosine-protein kinase	4	2.5974025974025974	0.039845502140201466	ENSMUSG00000028530, ENSMUSG00000019843, ENSMUSG00000027298, ENSMUSG00000019893	152	113	22680	5.281788542151839	0.9998336587988408	0.25177308273147925	40.26708263123254
GOTERM_BP_DIRECT	GO:0038083~peptidyl-tyrosine autophosphorylation	3	1.948051948051948	0.04113586980936113	ENSMUSG00000028530, ENSMUSG00000019843, ENSMUSG00000019893	143	41	18082	9.252259935186766	1.0	0.9148100507081323	48.97274854840592
KEGG_PATHWAY	mmu05162:Measles	5	3.2467532467532463	0.04649761601413625	ENSMUSG00000031392, ENSMUSG00000028530, ENSMUSG00000019843, ENSMUSG00000006728, ENSMUSG00000002325	78	136	7720	3.638763197586727	0.9995085432369312	0.6141347539434115	43.72532164521636
GOTERM_BP_DIRECT	GO:0046777~protein autophosphorylation	5	3.2467532467532463	0.05634162153684963	ENSMUSG00000031392, ENSMUSG00000028530, ENSMUSG00000019843, ENSMUSG00000031314, ENSMUSG00000027298	143	183	18082	3.454851159769193	1.0	0.924534666048051	60.49905600262642
GOTERM_MF_DIRECT	GO:0004672~protein kinase activity	9	5.844155844155844	0.07102491737113115	ENSMUSG00000031392, ENSMUSG00000023047, ENSMUSG00000028530, ENSMUSG00000020580, ENSMUSG00000019843, ENSMUSG00000027298, ENSMUSG00000006728, ENSMUSG00000026074, ENSMUSG00000019893	144	531	17446	2.053436911487759	0.9999999999991955	0.7179983381182423	63.909402533676875
UP_SEQ_FEATURE	binding site:ATP	9	5.844155844155844	0.07464090039728771	ENSMUSG00000031392, ENSMUSG00000023047, ENSMUSG00000028530, ENSMUSG00000020580, ENSMUSG00000019843, ENSMUSG00000027298, ENSMUSG00000006728, ENSMUSG00000026074, ENSMUSG00000019893	137	583	18012	2.0296227667113222	1.0	0.983516956107252	68.87462587266668
GOTERM_MF_DIRECT	GO:0004713~protein tyrosine kinase activity	4	2.5974025974025974	0.07739625856616797	ENSMUSG00000028530, ENSMUSG00000019843, ENSMUSG00000027298, ENSMUSG00000019893	144	121	17446	4.005050505050504	0.9999999999999404	0.7188166630355846	67.18679281712078
UP_SEQ_FEATURE	domain:Protein kinase	8	5.194805194805195	0.08630143909968327	ENSMUSG00000031392, ENSMUSG00000023047, ENSMUSG00000020580, ENSMUSG00000019843, ENSMUSG00000027298, ENSMUSG00000006728, ENSMUSG00000026074, ENSMUSG00000019893	137	502	18012	2.095210399278797	1.0	0.9881492858251152	74.28109594271854
UP_KEYWORDS	Serine/threonine-protein kinase	6	3.896103896103896	0.13415003374509	ENSMUSG00000031392, ENSMUSG00000023047, ENSMUSG00000020580, ENSMUSG00000031314, ENSMUSG00000006728, ENSMUSG00000026074	152	405	22680	2.210526315789474	0.999999999999959	0.4410024267554745	83.88511189874959
UP_KEYWORDS	Proto-oncogene	3	1.948051948051948	0.1502510932278589	ENSMUSG00000019843, ENSMUSG00000006728, ENSMUSG00000019893	152	103	22680	4.345937659683189	0.9999999999999992	0.4692668568567647	87.29663456888139
GOTERM_MF_DIRECT	GO:0004674~protein serine/threonine kinase activity	6	3.896103896103896	0.2745232962280853	ENSMUSG00000031392, ENSMUSG00000023047, ENSMUSG00000020580, ENSMUSG00000031314, ENSMUSG00000006728, ENSMUSG00000026074	144	428	17446	1.698403426791277	1.0	0.9404635313179583	98.81974017125502
INTERPRO	IPR008271:Serine/threonine-protein kinase, active site	4	2.5974025974025974	0.4339615047187678	ENSMUSG00000031392, ENSMUSG00000020580, ENSMUSG00000006728, ENSMUSG00000026074	150	333	20594	1.6491691691691692	1.0	0.9998215579605519	99.96923208758
SMART	SM00220:S_TKc	4	2.5974025974025974	0.6425809146492054	ENSMUSG00000031392, ENSMUSG00000020580, ENSMUSG00000006728, ENSMUSG00000026074	91	380	10425	1.205899363794101	1.0	0.9999048081752508	99.99933087684562
Annotation Cluster 4	Enrichment Score: 1.9365899459997125
Category	Term	Count	%	PValue	Genes	List Total	Pop Hits	Pop Total	Fold Enrichment	Bonferroni	Benjamini	FDR
UP_KEYWORDS	Oxidoreductase	14	9.090909090909092	3.577012616123539E-4	ENSMUSG00000003617, ENSMUSG00000031400, ENSMUSG00000020321, ENSMUSG00000029762, ENSMUSG00000028378, ENSMUSG00000053644, ENSMUSG00000028980, ENSMUSG00000028893, ENSMUSG00000023019, ENSMUSG00000033022, ENSMUSG00000074207, ENSMUSG00000019916, ENSMUSG00000036932, ENSMUSG00000030246	152	639	22680	3.2690882134914747	0.07370429913280119	0.00847078168622828	0.45236013020206745
GOTERM_MF_DIRECT	GO:0016491~oxidoreductase activity	14	9.090909090909092	0.0014106176315805475	ENSMUSG00000003617, ENSMUSG00000031400, ENSMUSG00000020321, ENSMUSG00000029762, ENSMUSG00000028378, ENSMUSG00000053644, ENSMUSG00000028980, ENSMUSG00000028893, ENSMUSG00000023019, ENSMUSG00000033022, ENSMUSG00000074207, ENSMUSG00000019916, ENSMUSG00000036932, ENSMUSG00000030246	144	604	17446	2.8081769683590876	0.4135042744263464	0.12488281400011003	1.9337702042791616
UP_KEYWORDS	NAD	7	4.545454545454546	0.0014423395759579488	ENSMUSG00000020321, ENSMUSG00000023019, ENSMUSG00000074207, ENSMUSG00000036932, ENSMUSG00000030246, ENSMUSG00000053644, ENSMUSG00000028980	152	183	22680	5.707506471095772	0.26573367844913076	0.023480214980094005	1.8125304197233794
GOTERM_BP_DIRECT	GO:0055114~oxidation-reduction process	14	9.090909090909092	0.002602523126776922	ENSMUSG00000003617, ENSMUSG00000031400, ENSMUSG00000020321, ENSMUSG00000029762, ENSMUSG00000028378, ENSMUSG00000053644, ENSMUSG00000028980, ENSMUSG00000028893, ENSMUSG00000023019, ENSMUSG00000033022, ENSMUSG00000074207, ENSMUSG00000019916, ENSMUSG00000036932, ENSMUSG00000030246	143	676	18082	2.6187362932925065	0.945141051089093	0.945141051089093	4.087999078131643
INTERPRO	IPR016040:NAD(P)-binding domain	7	4.545454545454546	0.003309985879903285	ENSMUSG00000031400, ENSMUSG00000020321, ENSMUSG00000023019, ENSMUSG00000074207, ENSMUSG00000030246, ENSMUSG00000028378, ENSMUSG00000028980	150	199	20594	4.829413735343384	0.7787676075936252	0.7787676075936252	4.6018319155743175
KEGG_PATHWAY	mmu01200:Carbon metabolism	6	3.896103896103896	0.005873699555995831	ENSMUSG00000020277, ENSMUSG00000024640, ENSMUSG00000031400, ENSMUSG00000020321, ENSMUSG00000031700, ENSMUSG00000028980	78	116	7720	5.119363395225465	0.610371988706921	0.610371988706921	6.866228968451904
UP_SEQ_FEATURE	binding site:Substrate	8	5.194805194805195	0.008362158476856285	ENSMUSG00000020277, ENSMUSG00000031400, ENSMUSG00000020321, ENSMUSG00000023019, ENSMUSG00000069835, ENSMUSG00000029762, ENSMUSG00000030246, ENSMUSG00000028980	137	304	18012	3.45985401459854	0.9969031023159248	0.6850907834518762	11.868801894925928
GOTERM_MF_DIRECT	GO:0051287~NAD binding	4	2.5974025974025974	0.010366766659598072	ENSMUSG00000020321, ENSMUSG00000023019, ENSMUSG00000074207, ENSMUSG00000030246	144	55	17446	8.81111111111111	0.9805341003127453	0.32558464746497795	13.424557401558557
GOTERM_BP_DIRECT	GO:0005975~carbohydrate metabolic process	6	3.896103896103896	0.023383491382933438	ENSMUSG00000020277, ENSMUSG00000031400, ENSMUSG00000020321, ENSMUSG00000023019, ENSMUSG00000030246, ENSMUSG00000028980	143	206	18082	3.6829384208024987	0.9999999999964305	0.868346897803002	31.544269740776055
KEGG_PATHWAY	mmu00010:Glycolysis / Gluconeogenesis	4	2.5974025974025974	0.02787026563091403	ENSMUSG00000020277, ENSMUSG00000074207, ENSMUSG00000030246, ENSMUSG00000053644	78	66	7720	5.998445998445999	0.9891388371829634	0.7785416254129792	28.916055529644392
GOTERM_MF_DIRECT	GO:0016616~oxidoreductase activity, acting on the CH-OH group of donors, NAD or NADP as acceptor	3	1.948051948051948	0.028183743886726547	ENSMUSG00000020321, ENSMUSG00000023019, ENSMUSG00000030246	144	32	17446	11.358072916666666	0.9999797319353361	0.51345745921483	32.66369424589506
KEGG_PATHWAY	mmu00030:Pentose phosphate pathway	3	1.948051948051948	0.03567485780089881	ENSMUSG00000020277, ENSMUSG00000031400, ENSMUSG00000028980	78	30	7720	9.897435897435898	0.997009399537155	0.6204289632967797	35.50878776017503
UP_SEQ_FEATURE	nucleotide phosphate-binding region:NAD	5	3.2467532467532463	0.040777972457781544	ENSMUSG00000020321, ENSMUSG00000023019, ENSMUSG00000074207, ENSMUSG00000030246, ENSMUSG00000053644	137	171	18012	3.844282238442822	0.9999999999996366	0.9429787069988297	46.548401983091516
KEGG_PATHWAY	mmu01230:Biosynthesis of amino acids	4	2.5974025974025974	0.042594834327165584	ENSMUSG00000020277, ENSMUSG00000024640, ENSMUSG00000031700, ENSMUSG00000053644	78	78	7720	5.075608152531229	0.9990552375545929	0.6302542151711306	40.88010493299882
KEGG_PATHWAY	mmu00620:Pyruvate metabolism	3	1.948051948051948	0.057397188511315325	ENSMUSG00000020321, ENSMUSG00000030246, ENSMUSG00000053644	78	39	7720	7.613412228796844	0.9999219097296488	0.6503593807800196	51.01957893419433
KEGG_PATHWAY	mmu01130:Biosynthesis of antibiotics	6	3.896103896103896	0.06195955182140699	ENSMUSG00000020277, ENSMUSG00000024640, ENSMUSG00000031400, ENSMUSG00000020321, ENSMUSG00000030246, ENSMUSG00000053644	78	214	7720	2.774982027318476	0.9999640705573407	0.6055880692201758	53.806725721928636
UP_SEQ_FEATURE	binding site:NAD	4	2.5974025974025974	0.09261612074137489	ENSMUSG00000020321, ENSMUSG00000023019, ENSMUSG00000074207, ENSMUSG00000030246	137	142	18012	3.7035057057674514	1.0	0.9846885772491114	76.82943820235943
Annotation Cluster 5	Enrichment Score: 1.904857405882581
Category	Term	Count	%	PValue	Genes	List Total	Pop Hits	Pop Total	Fold Enrichment	Bonferroni	Benjamini	FDR
INTERPRO	IPR015424:Pyridoxal phosphate-dependent transferase	4	2.5974025974025974	0.003706091550881518	ENSMUSG00000024640, ENSMUSG00000057880, ENSMUSG00000031700, ENSMUSG00000020097	150	43	20594	12.771472868217055	0.8153704947238486	0.4305787085412449	5.13914333010338
INTERPRO	IPR015421:Pyridoxal phosphate-dependent transferase, major region, subdomain 1	4	2.5974025974025974	0.003706091550881518	ENSMUSG00000024640, ENSMUSG00000057880, ENSMUSG00000031700, ENSMUSG00000020097	150	43	20594	12.771472868217055	0.8153704947238486	0.4305787085412449	5.13914333010338
UP_KEYWORDS	Pyridoxal phosphate	4	2.5974025974025974	0.007502719406861836	ENSMUSG00000024640, ENSMUSG00000057880, ENSMUSG00000031700, ENSMUSG00000020097	152	60	22680	9.947368421052632	0.8004390080969407	0.08132504550758424	9.102568176691639
UP_KEYWORDS	Aminotransferase	3	1.948051948051948	0.009321223856104899	ENSMUSG00000024640, ENSMUSG00000057880, ENSMUSG00000031700	152	22	22680	20.34688995215311	0.8652180243480206	0.09534790993421494	11.190749490226182
GOTERM_MF_DIRECT	GO:0008483~transaminase activity	3	1.948051948051948	0.01508049549372158	ENSMUSG00000024640, ENSMUSG00000057880, ENSMUSG00000031700	144	23	17446	15.802536231884057	0.9967975752154655	0.40676692305752693	18.957815957861122
GOTERM_MF_DIRECT	GO:0003824~catalytic activity	10	6.493506493506493	0.01727352701504746	ENSMUSG00000020277, ENSMUSG00000024640, ENSMUSG00000020321, ENSMUSG00000057880, ENSMUSG00000030246, ENSMUSG00000022425, ENSMUSG00000016918, ENSMUSG00000031700, ENSMUSG00000020097, ENSMUSG00000028980	144	479	17446	2.5292855485966137	0.9986210652107885	0.42239805891939974	21.41865392283606
INTERPRO	IPR015422:Pyridoxal phosphate-dependent transferase, major region, subdomain 2	3	1.948051948051948	0.03083916195194065	ENSMUSG00000024640, ENSMUSG00000057880, ENSMUSG00000031700	150	38	20594	10.838947368421053	0.9999993541750105	0.8316301380940885	35.924241258621706
GOTERM_MF_DIRECT	GO:0030170~pyridoxal phosphate binding	3	1.948051948051948	0.0747683197661659	ENSMUSG00000057880, ENSMUSG00000031700, ENSMUSG00000020097	144	55	17446	6.608333333333333	0.9999999999998251	0.7211733904629607	65.86997612494581
Annotation Cluster 6	Enrichment Score: 1.750464734725782
Category	Term	Count	%	PValue	Genes	List Total	Pop Hits	Pop Total	Fold Enrichment	Bonferroni	Benjamini	FDR
INTERPRO	IPR016040:NAD(P)-binding domain	7	4.545454545454546	0.003309985879903285	ENSMUSG00000031400, ENSMUSG00000020321, ENSMUSG00000023019, ENSMUSG00000074207, ENSMUSG00000030246, ENSMUSG00000028378, ENSMUSG00000028980	150	199	20594	4.829413735343384	0.7787676075936252	0.7787676075936252	4.6018319155743175
UP_SEQ_FEATURE	binding site:NADP	3	1.948051948051948	0.015154647622470228	ENSMUSG00000031400, ENSMUSG00000028378, ENSMUSG00000028980	137	25	18012	15.776934306569345	0.9999726339982068	0.8264057942356976	20.5273935703561
UP_KEYWORDS	NADP	4	2.5974025974025974	0.11174646979712338	ENSMUSG00000031400, ENSMUSG00000029762, ENSMUSG00000028378, ENSMUSG00000028980	152	175	22680	3.4105263157894736	0.999999999990297	0.39780365872308365	77.72476083705291
Annotation Cluster 7	Enrichment Score: 1.6947966021889278
Category	Term	Count	%	PValue	Genes	List Total	Pop Hits	Pop Total	Fold Enrichment	Bonferroni	Benjamini	FDR
GOTERM_CC_DIRECT	GO:0014069~postsynaptic density	8	5.194805194805195	0.0020057351379845533	ENSMUSG00000028649, ENSMUSG00000000223, ENSMUSG00000058835, ENSMUSG00000033161, ENSMUSG00000041444, ENSMUSG00000039953, ENSMUSG00000019843, ENSMUSG00000036306	146	239	19662	4.5078236946179855	0.38607535377169844	0.11482575920146709	2.5631805149305964
UP_KEYWORDS	Cell junction	12	7.792207792207792	0.004810503342271833	ENSMUSG00000030447, ENSMUSG00000000223, ENSMUSG00000058835, ENSMUSG00000025195, ENSMUSG00000041444, ENSMUSG00000039953, ENSMUSG00000068876, ENSMUSG00000036306, ENSMUSG00000062232, ENSMUSG00000035776, ENSMUSG00000030770, ENSMUSG00000053062	152	661	22680	2.708814396050641	0.6436820275146871	0.06245988746840814	5.927961388036051
GOTERM_CC_DIRECT	GO:0045202~synapse	10	6.493506493506493	0.012697477387611768	ENSMUSG00000052911, ENSMUSG00000030447, ENSMUSG00000000223, ENSMUSG00000058835, ENSMUSG00000025195, ENSMUSG00000041444, ENSMUSG00000039953, ENSMUSG00000030761, ENSMUSG00000036306, ENSMUSG00000062232	146	505	19662	2.666757086667571	0.9551863891208723	0.21247871078656433	15.233238933393778
GOTERM_CC_DIRECT	GO:0043005~neuron projection	9	5.844155844155844	0.01279808324751511	ENSMUSG00000031161, ENSMUSG00000030447, ENSMUSG00000058835, ENSMUSG00000021477, ENSMUSG00000022037, ENSMUSG00000057880, ENSMUSG00000036306, ENSMUSG00000062232, ENSMUSG00000034573	146	420	19662	2.885812133072407	0.9562824767420993	0.20034258656691095	15.344881689923518
GOTERM_CC_DIRECT	GO:0030054~cell junction	12	7.792207792207792	0.01744862963122705	ENSMUSG00000030447, ENSMUSG00000000223, ENSMUSG00000058835, ENSMUSG00000025195, ENSMUSG00000041444, ENSMUSG00000039953, ENSMUSG00000068876, ENSMUSG00000036306, ENSMUSG00000062232, ENSMUSG00000035776, ENSMUSG00000030770, ENSMUSG00000053062	146	718	19662	2.2507726943183117	0.9861219143104153	0.20158649962765107	20.35997135588783
UP_KEYWORDS	Postsynaptic cell membrane	5	3.2467532467532463	0.030279293263682727	ENSMUSG00000000223, ENSMUSG00000058835, ENSMUSG00000041444, ENSMUSG00000039953, ENSMUSG00000036306	152	176	22680	4.238935406698564	0.9986120071260174	0.23140865529864518	32.2706672491734
UP_KEYWORDS	Synapse	7	4.545454545454546	0.03257613341470157	ENSMUSG00000030447, ENSMUSG00000000223, ENSMUSG00000058835, ENSMUSG00000025195, ENSMUSG00000041444, ENSMUSG00000039953, ENSMUSG00000036306	152	357	22680	2.9256965944272446	0.9991644073138003	0.2385959578395438	34.27577047615205
GOTERM_CC_DIRECT	GO:0030027~lamellipodium	5	3.2467532467532463	0.033356070458725025	ENSMUSG00000026341, ENSMUSG00000030447, ENSMUSG00000058835, ENSMUSG00000034573, ENSMUSG00000030770	146	164	19662	4.105830270631473	0.9997371147064993	0.3012245077227953	35.515778141596
UP_KEYWORDS	Cell projection	10	6.493506493506493	0.037926088731827914	ENSMUSG00000026341, ENSMUSG00000028649, ENSMUSG00000031161, ENSMUSG00000030447, ENSMUSG00000000223, ENSMUSG00000058835, ENSMUSG00000041444, ENSMUSG00000039953, ENSMUSG00000036306, ENSMUSG00000034573	152	678	22680	2.2007452258966	0.9997449615121684	0.2639432103575934	38.73604827310698
GOTERM_CC_DIRECT	GO:0042995~cell projection	10	6.493506493506493	0.08112406661505314	ENSMUSG00000026341, ENSMUSG00000028649, ENSMUSG00000031161, ENSMUSG00000030447, ENSMUSG00000000223, ENSMUSG00000058835, ENSMUSG00000041444, ENSMUSG00000039953, ENSMUSG00000036306, ENSMUSG00000034573	146	712	19662	1.8914498999538247	0.9999999988212517	0.44422661493018634	66.51850636093666
GOTERM_CC_DIRECT	GO:0045211~postsynaptic membrane	5	3.2467532467532463	0.08219428985815624	ENSMUSG00000000223, ENSMUSG00000058835, ENSMUSG00000041444, ENSMUSG00000039953, ENSMUSG00000036306	146	222	19662	3.033135875601629	0.9999999991119579	0.43951034845450876	67.01935052546224
Annotation Cluster 8	Enrichment Score: 1.628091836680328
Category	Term	Count	%	PValue	Genes	List Total	Pop Hits	Pop Total	Fold Enrichment	Bonferroni	Benjamini	FDR
UP_KEYWORDS	Metal-binding	37	24.025974025974026	0.0026303216456176597	ENSMUSG00000002028, ENSMUSG00000031161, ENSMUSG00000066406, ENSMUSG00000003617, ENSMUSG00000046982, ENSMUSG00000028530, ENSMUSG00000029767, ENSMUSG00000020721, ENSMUSG00000020376, ENSMUSG00000022043, ENSMUSG00000023047, ENSMUSG00000028649, ENSMUSG00000032067, ENSMUSG00000000223, ENSMUSG00000033022, ENSMUSG00000038437, ENSMUSG00000031451, ENSMUSG00000079037, ENSMUSG00000033161, ENSMUSG00000037852,…	152	3395	22680	1.6261530113944656	0.4308609065112058	0.036878167300986364	3.2826405848724427
GOTERM_MF_DIRECT	GO:0046872~metal ion binding	37	24.025974025974026	0.04751522029016414	ENSMUSG00000002028, ENSMUSG00000031161, ENSMUSG00000066406, ENSMUSG00000003617, ENSMUSG00000046982, ENSMUSG00000028530, ENSMUSG00000029767, ENSMUSG00000020721, ENSMUSG00000020376, ENSMUSG00000022043, ENSMUSG00000023047, ENSMUSG00000028649, ENSMUSG00000032067, ENSMUSG00000000223, ENSMUSG00000033022, ENSMUSG00000031451, ENSMUSG00000079037, ENSMUSG00000033161, ENSMUSG00000037852, ENSMUSG00000000420,…	144	3355	17446	1.3361111111111108	0.9999999898060888	0.6015103532997866	49.003630682359855
UP_KEYWORDS	Zinc	20	12.987012987012985	0.10444385279136802	ENSMUSG00000002028, ENSMUSG00000031161, ENSMUSG00000066406, ENSMUSG00000079037, ENSMUSG00000037852, ENSMUSG00000046982, ENSMUSG00000024457, ENSMUSG00000020721, ENSMUSG00000020376, ENSMUSG00000022043, ENSMUSG00000032067, ENSMUSG00000000223, ENSMUSG00000074207, ENSMUSG00000020580, ENSMUSG00000038056, ENSMUSG00000022425, ENSMUSG00000004221, ENSMUSG00000038437, ENSMUSG00000016458, ENSMUSG00000039263	152	2099	22680	1.4217296456959454	0.9999999999440419	0.40820030009752584	75.28929938819046
Annotation Cluster 9	Enrichment Score: 1.5885213812080663
Category	Term	Count	%	PValue	Genes	List Total	Pop Hits	Pop Total	Fold Enrichment	Bonferroni	Benjamini	FDR
UP_KEYWORDS	Glycoprotein	42	27.27272727272727	9.285815102309128E-4	ENSMUSG00000003617, ENSMUSG00000027463, ENSMUSG00000029767, ENSMUSG00000020376, ENSMUSG00000019893, ENSMUSG00000028980, ENSMUSG00000053062, ENSMUSG00000023021, ENSMUSG00000023047, ENSMUSG00000003316, ENSMUSG00000019929, ENSMUSG00000028015, ENSMUSG00000031119, ENSMUSG00000032340, ENSMUSG00000021477, ENSMUSG00000022912, ENSMUSG00000023830, ENSMUSG00000027298, ENSMUSG00000026365, ENSMUSG00000026712,…	152	3815	22680	1.6426846933848385	0.18029336304981847	0.01643091233034777	1.1704100995041489
UP_SEQ_FEATURE	signal peptide	37	24.025974025974026	0.004883423831434768	ENSMUSG00000003617, ENSMUSG00000027463, ENSMUSG00000029767, ENSMUSG00000020376, ENSMUSG00000019893, ENSMUSG00000028980, ENSMUSG00000053062, ENSMUSG00000023047, ENSMUSG00000003316, ENSMUSG00000019929, ENSMUSG00000028015, ENSMUSG00000031119, ENSMUSG00000032340, ENSMUSG00000021477, ENSMUSG00000022912, ENSMUSG00000023830, ENSMUSG00000027298, ENSMUSG00000026365, ENSMUSG00000026712, ENSMUSG00000027338,…	137	3124	18012	1.5571558081067693	0.9655424123647796	0.5691548412111912	7.100745357551608
GOTERM_CC_DIRECT	GO:0005615~extracellular space	20	12.987012987012985	0.01474522649811584	ENSMUSG00000041536, ENSMUSG00000031451, ENSMUSG00000003617, ENSMUSG00000037852, ENSMUSG00000020321, ENSMUSG00000022037, ENSMUSG00000016918, ENSMUSG00000032554, ENSMUSG00000027443, ENSMUSG00000032135, ENSMUSG00000004207, ENSMUSG00000019929, ENSMUSG00000028015, ENSMUSG00000031119, ENSMUSG00000021477, ENSMUSG00000023830, ENSMUSG00000026365, ENSMUSG00000022912, ENSMUSG00000022425, ENSMUSG00000049580	146	1504	19662	1.7908408627222383	0.9729419132501222	0.20197119458371737	17.47909061021604
UP_SEQ_FEATURE	glycosylation site:N-linked (GlcNAc...)	38	24.675324675324674	0.021984188971074722	ENSMUSG00000003617, ENSMUSG00000029767, ENSMUSG00000020376, ENSMUSG00000019893, ENSMUSG00000028980, ENSMUSG00000053062, ENSMUSG00000023021, ENSMUSG00000023047, ENSMUSG00000003316, ENSMUSG00000019929, ENSMUSG00000028015, ENSMUSG00000031119, ENSMUSG00000032340, ENSMUSG00000022912, ENSMUSG00000023830, ENSMUSG00000027298, ENSMUSG00000026365, ENSMUSG00000026712, ENSMUSG00000023088, ENSMUSG00000027338,…	137	3563	18012	1.4021973609543341	0.9999997719854419	0.8521758732818613	28.427389446278983
UP_KEYWORDS	Disulfide bond	30	19.480519480519483	0.038391335776595564	ENSMUSG00000003617, ENSMUSG00000027463, ENSMUSG00000053062, ENSMUSG00000023047, ENSMUSG00000037706, ENSMUSG00000019929, ENSMUSG00000028015, ENSMUSG00000032340, ENSMUSG00000021477, ENSMUSG00000031314, ENSMUSG00000023830, ENSMUSG00000022912, ENSMUSG00000027298, ENSMUSG00000026365, ENSMUSG00000026712, ENSMUSG00000027338, ENSMUSG00000030158, ENSMUSG00000031451, ENSMUSG00000079037, ENSMUSG00000000420,…	152	3124	22680	1.4328795740952895	0.9997700408504769	0.25858912263297795	39.11043903836554
UP_KEYWORDS	Signal	39	25.324675324675322	0.07226884048199661	ENSMUSG00000066406, ENSMUSG00000003617, ENSMUSG00000029767, ENSMUSG00000020376, ENSMUSG00000019893, ENSMUSG00000028980, ENSMUSG00000053062, ENSMUSG00000023047, ENSMUSG00000003316, ENSMUSG00000019929, ENSMUSG00000028015, ENSMUSG00000031119, ENSMUSG00000032340, ENSMUSG00000021477, ENSMUSG00000022912, ENSMUSG00000023830, ENSMUSG00000027298, ENSMUSG00000026365, ENSMUSG00000026712, ENSMUSG00000027338,…	152	4543	22680	1.2809180115156922	0.999999893257176	0.3374182744994415	61.349999799554475
UP_SEQ_FEATURE	disulfide bond	26	16.883116883116884	0.08738044437810452	ENSMUSG00000003617, ENSMUSG00000053062, ENSMUSG00000037706, ENSMUSG00000019929, ENSMUSG00000028015, ENSMUSG00000032340, ENSMUSG00000021477, ENSMUSG00000031314, ENSMUSG00000023830, ENSMUSG00000022912, ENSMUSG00000027298, ENSMUSG00000026365, ENSMUSG00000026712, ENSMUSG00000027338, ENSMUSG00000030158, ENSMUSG00000031451, ENSMUSG00000079037, ENSMUSG00000000420, ENSMUSG00000022037, ENSMUSG00000032554,…	137	2510	18012	1.3618867595312183	1.0	0.9849122616140132	74.73429345365365
UP_KEYWORDS	Secreted	17	11.03896103896104	0.09558950695783303	ENSMUSG00000041536, ENSMUSG00000031451, ENSMUSG00000003617, ENSMUSG00000000420, ENSMUSG00000037852, ENSMUSG00000029767, ENSMUSG00000022037, ENSMUSG00000032554, ENSMUSG00000052911, ENSMUSG00000027443, ENSMUSG00000004207, ENSMUSG00000019929, ENSMUSG00000031119, ENSMUSG00000026365, ENSMUSG00000022912, ENSMUSG00000022425, ENSMUSG00000049580	152	1685	22680	1.5053880993284396	0.9999999995405515	0.39348336644868076	72.00807442020611
GOTERM_CC_DIRECT	GO:0005576~extracellular region	18	11.688311688311687	0.1482492285659844	ENSMUSG00000041536, ENSMUSG00000031451, ENSMUSG00000003617, ENSMUSG00000000420, ENSMUSG00000037852, ENSMUSG00000029767, ENSMUSG00000022037, ENSMUSG00000032554, ENSMUSG00000052911, ENSMUSG00000027443, ENSMUSG00000004207, ENSMUSG00000019929, ENSMUSG00000031119, ENSMUSG00000039953, ENSMUSG00000026365, ENSMUSG00000022912, ENSMUSG00000022425, ENSMUSG00000049580	146	1753	19662	1.3828192765435376	1.0	0.6136558894209918	87.44724892375058
Annotation Cluster 10	Enrichment Score: 1.207086830473624
Category	Term	Count	%	PValue	Genes	List Total	Pop Hits	Pop Total	Fold Enrichment	Bonferroni	Benjamini	FDR
UP_KEYWORDS	Chromatin regulator	7	4.545454545454546	0.009558623810807885	ENSMUSG00000002028, ENSMUSG00000040007, ENSMUSG00000031161, ENSMUSG00000031099, ENSMUSG00000038056, ENSMUSG00000041096, ENSMUSG00000031353	152	270	22680	3.8684210526315788	0.8719564123048851	0.09323817015833769	11.460069721093413
UP_KEYWORDS	Nucleus	43	27.92207792207792	0.012654669123461266	ENSMUSG00000002028, ENSMUSG00000031161, ENSMUSG00000066406, ENSMUSG00000048612, ENSMUSG00000064137, ENSMUSG00000046982, ENSMUSG00000031311, ENSMUSG00000054452, ENSMUSG00000047844, ENSMUSG00000020721, ENSMUSG00000034573, ENSMUSG00000002325, ENSMUSG00000022043, ENSMUSG00000023021, ENSMUSG00000031392, ENSMUSG00000000787, ENSMUSG00000030660, ENSMUSG00000031314, ENSMUSG00000036932, ENSMUSG00000029810,…	152	4534	22680	1.4150976249622733	0.9344787123600898	0.11651495785423593	14.904208374626338
GOTERM_BP_DIRECT	GO:0016569~covalent chromatin modification	7	4.545454545454546	0.018656898378866707	ENSMUSG00000002028, ENSMUSG00000040007, ENSMUSG00000031161, ENSMUSG00000031099, ENSMUSG00000038056, ENSMUSG00000041096, ENSMUSG00000031353	143	266	18082	3.327567169672433	0.9999999992265121	0.8515167049479245	26.040399884673615
UP_KEYWORDS	Transcription regulation	19	12.337662337662337	0.05376198677568048	ENSMUSG00000002028, ENSMUSG00000020923, ENSMUSG00000031161, ENSMUSG00000046982, ENSMUSG00000031311, ENSMUSG00000054452, ENSMUSG00000002325, ENSMUSG00000001472, ENSMUSG00000040007, ENSMUSG00000000787, ENSMUSG00000067873, ENSMUSG00000031099, ENSMUSG00000038056, ENSMUSG00000041096, ENSMUSG00000031314, ENSMUSG00000031353, ENSMUSG00000004221, ENSMUSG00000051510, ENSMUSG00000016458	152	1799	22680	1.5758754863813231	0.999992687200451	0.30117863880685114	50.356848141564534
UP_KEYWORDS	Repressor	8	5.194805194805195	0.06665155822355467	ENSMUSG00000040007, ENSMUSG00000031161, ENSMUSG00000046982, ENSMUSG00000031311, ENSMUSG00000054452, ENSMUSG00000031353, ENSMUSG00000051510, ENSMUSG00000001472	152	534	22680	2.2353636901241867	0.9999996115146497	0.32897321607768815	58.27722921763908
UP_KEYWORDS	Transcription	19	12.337662337662337	0.06919649115329458	ENSMUSG00000002028, ENSMUSG00000020923, ENSMUSG00000031161, ENSMUSG00000046982, ENSMUSG00000031311, ENSMUSG00000054452, ENSMUSG00000002325, ENSMUSG00000001472, ENSMUSG00000040007, ENSMUSG00000000787, ENSMUSG00000067873, ENSMUSG00000031099, ENSMUSG00000038056, ENSMUSG00000041096, ENSMUSG00000031314, ENSMUSG00000031353, ENSMUSG00000004221, ENSMUSG00000051510, ENSMUSG00000016458	152	1859	22680	1.5250134480903712	0.9999997834219096	0.33223840976778773	59.69621086729292
UP_KEYWORDS	DNA-binding	16	10.38961038961039	0.11479866006726766	ENSMUSG00000002028, ENSMUSG00000020923, ENSMUSG00000064137, ENSMUSG00000046982, ENSMUSG00000031311, ENSMUSG00000002325, ENSMUSG00000001472, ENSMUSG00000023021, ENSMUSG00000000787, ENSMUSG00000031099, ENSMUSG00000038056, ENSMUSG00000031314, ENSMUSG00000036932, ENSMUSG00000051510, ENSMUSG00000016458, ENSMUSG00000041168	152	1604	22680	1.48838430240189	0.9999999999953548	0.40050668955038626	78.67553395804174
GOTERM_MF_DIRECT	GO:0003677~DNA binding	20	12.987012987012985	0.1777395359409049	ENSMUSG00000002028, ENSMUSG00000020923, ENSMUSG00000064137, ENSMUSG00000046982, ENSMUSG00000048118, ENSMUSG00000031311, ENSMUSG00000041415, ENSMUSG00000032898, ENSMUSG00000002325, ENSMUSG00000001472, ENSMUSG00000066687, ENSMUSG00000023021, ENSMUSG00000000787, ENSMUSG00000031099, ENSMUSG00000038056, ENSMUSG00000031314, ENSMUSG00000036932, ENSMUSG00000051510, ENSMUSG00000016458, ENSMUSG00000041168	144	1847	17446	1.3118871443181135	1.0	0.8572529049187418	93.32718964849536
GOTERM_BP_DIRECT	GO:0006351~transcription, DNA-templated	19	12.337662337662337	0.2236541849676722	ENSMUSG00000002028, ENSMUSG00000020923, ENSMUSG00000031161, ENSMUSG00000046982, ENSMUSG00000031311, ENSMUSG00000054452, ENSMUSG00000002325, ENSMUSG00000001472, ENSMUSG00000040007, ENSMUSG00000000787, ENSMUSG00000067873, ENSMUSG00000031099, ENSMUSG00000038056, ENSMUSG00000041096, ENSMUSG00000031314, ENSMUSG00000031353, ENSMUSG00000004221, ENSMUSG00000051510, ENSMUSG00000016458	143	1885	18082	1.2745376639275843	1.0	0.9946063863866657	98.26615909708592
GOTERM_BP_DIRECT	GO:0006355~regulation of transcription, DNA-templated	21	13.636363636363635	0.3326430895916731	ENSMUSG00000002028, ENSMUSG00000020923, ENSMUSG00000031161, ENSMUSG00000046982, ENSMUSG00000031311, ENSMUSG00000054452, ENSMUSG00000002325, ENSMUSG00000001472, ENSMUSG00000066687, ENSMUSG00000040007, ENSMUSG00000000787, ENSMUSG00000067873, ENSMUSG00000031099, ENSMUSG00000032340, ENSMUSG00000038056, ENSMUSG00000041096, ENSMUSG00000031314, ENSMUSG00000031353, ENSMUSG00000004221, ENSMUSG00000051510,…	143	2279	18082	1.1651595442731906	1.0	0.999123535650799	99.84627785184242
Annotation Cluster 11	Enrichment Score: 1.1720556322742148
Category	Term	Count	%	PValue	Genes	List Total	Pop Hits	Pop Total	Fold Enrichment	Bonferroni	Benjamini	FDR
INTERPRO	IPR019748:FERM central domain	3	1.948051948051948	0.04901206048915556	ENSMUSG00000028530, ENSMUSG00000030761, ENSMUSG00000034573	150	49	20594	8.405714285714286	0.9999999998826106	0.8512458469190199	51.035567000705754
INTERPRO	IPR000299:FERM domain	3	1.948051948051948	0.04901206048915556	ENSMUSG00000028530, ENSMUSG00000030761, ENSMUSG00000034573	150	49	20594	8.405714285714286	0.9999999998826106	0.8512458469190199	51.035567000705754
INTERPRO	IPR019749:Band 4.1 domain	3	1.948051948051948	0.04901206048915556	ENSMUSG00000028530, ENSMUSG00000030761, ENSMUSG00000034573	150	49	20594	8.405714285714286	0.9999999998826106	0.8512458469190199	51.035567000705754
SMART	SM00295:B41	3	1.948051948051948	0.06674904502759701	ENSMUSG00000028530, ENSMUSG00000030761, ENSMUSG00000034573	91	49	10425	7.013904462884055	0.999834116260079	0.945054186709957	55.0673168659406
INTERPRO	IPR011993:Pleckstrin homology-like domain	6	3.896103896103896	0.17553668782482967	ENSMUSG00000066406, ENSMUSG00000028530, ENSMUSG00000020580, ENSMUSG00000030761, ENSMUSG00000034573, ENSMUSG00000031139	150	409	20594	2.0140831295843524	1.0	0.9876149471272974	93.5605635910408
Annotation Cluster 12	Enrichment Score: 1.0133180094502432
Category	Term	Count	%	PValue	Genes	List Total	Pop Hits	Pop Total	Fold Enrichment	Bonferroni	Benjamini	FDR
UP_KEYWORDS	Lysosome	7	4.545454545454546	0.006551299160908224	ENSMUSG00000004207, ENSMUSG00000028015, ENSMUSG00000075415, ENSMUSG00000021477, ENSMUSG00000023830, ENSMUSG00000052688, ENSMUSG00000021190	152	249	22680	4.194673430564363	0.755022905740851	0.0751686850469705	7.992125184269683
GOTERM_BP_DIRECT	GO:0051603~proteolysis involved in cellular protein catabolic process	4	2.5974025974025974	0.010183327908130974	ENSMUSG00000028015, ENSMUSG00000021477, ENSMUSG00000021190, ENSMUSG00000041168	143	57	18082	8.87351245245982	0.9999888311670949	0.8504907834944655	15.120960457221877
KEGG_PATHWAY	mmu04142:Lysosome	5	3.2467532467532463	0.03320488736557087	ENSMUSG00000004207, ENSMUSG00000028015, ENSMUSG00000021477, ENSMUSG00000023830, ENSMUSG00000021190	78	122	7720	4.0563261874737275	0.9954969019260014	0.7409534269052527	33.48567254782579
GOTERM_CC_DIRECT	GO:0005764~lysosome	7	4.545454545454546	0.03625001441974027	ENSMUSG00000004207, ENSMUSG00000028015, ENSMUSG00000075415, ENSMUSG00000021477, ENSMUSG00000023830, ENSMUSG00000052688, ENSMUSG00000021190	146	331	19662	2.8480321152174812	0.999873133941206	0.31191927274142484	37.96840161306303
UP_KEYWORDS	Zymogen	5	3.2467532467532463	0.05432489332880203	ENSMUSG00000037852, ENSMUSG00000028015, ENSMUSG00000021477, ENSMUSG00000022912, ENSMUSG00000021190	152	213	22680	3.5025945144551516	0.9999935615871657	0.2964142675076975	50.729804723219175
GOTERM_MF_DIRECT	GO:0004197~cysteine-type endopeptidase activity	3	1.948051948051948	0.08437070082190234	ENSMUSG00000028015, ENSMUSG00000021477, ENSMUSG00000021190	144	59	17446	6.160310734463277	0.9999999999999966	0.7223721324203329	70.45656592633523
UP_SEQ_FEATURE	propeptide:Activation peptide	3	1.948051948051948	0.12494387786248008	ENSMUSG00000037852, ENSMUSG00000028015, ENSMUSG00000021477	137	81	18012	4.869424168694241	1.0	0.993911874739529	86.57577760692638
UP_KEYWORDS	Thiol protease	3	1.948051948051948	0.2243716815151663	ENSMUSG00000028015, ENSMUSG00000021477, ENSMUSG00000021190	152	134	22680	3.340534171249018	1.0	0.6083843449667697	96.00414072032268
UP_KEYWORDS	Protease	6	3.896103896103896	0.2940066014170095	ENSMUSG00000037852, ENSMUSG00000028015, ENSMUSG00000021477, ENSMUSG00000021190, ENSMUSG00000039263, ENSMUSG00000041168	152	542	22680	1.65177704408623	1.0	0.6821624644638257	98.78691624970544
GOTERM_MF_DIRECT	GO:0008234~cysteine-type peptidase activity	3	1.948051948051948	0.32177477316172276	ENSMUSG00000028015, ENSMUSG00000021477, ENSMUSG00000021190	144	141	17446	2.5777186761229314	1.0	0.9644082908497095	99.53509606705099
GOTERM_CC_DIRECT	GO:0005802~trans-Golgi network	3	1.948051948051948	0.3413571737619004	ENSMUSG00000075415, ENSMUSG00000023830, ENSMUSG00000052688	146	164	19662	2.463498162378884	1.0	0.8525899130204402	99.54854137916536
GOTERM_MF_DIRECT	GO:0008233~peptidase activity	6	3.896103896103896	0.4167273758997253	ENSMUSG00000037852, ENSMUSG00000028015, ENSMUSG00000021477, ENSMUSG00000021190, ENSMUSG00000039263, ENSMUSG00000041168	144	516	17446	1.40875322997416	1.0	0.9869078842765381	99.94228925951474
GOTERM_BP_DIRECT	GO:0006508~proteolysis	6	3.896103896103896	0.48338683617699835	ENSMUSG00000037852, ENSMUSG00000028015, ENSMUSG00000021477, ENSMUSG00000021190, ENSMUSG00000039263, ENSMUSG00000041168	143	582	18082	1.303583014923221	1.0	0.9999580408713754	99.99745458934599
Annotation Cluster 13	Enrichment Score: 0.9861930437438851
Category	Term	Count	%	PValue	Genes	List Total	Pop Hits	Pop Total	Fold Enrichment	Bonferroni	Benjamini	FDR
INTERPRO	IPR013083:Zinc finger, RING/FYVE/PHD-type	8	5.194805194805195	0.043339316490728474	ENSMUSG00000002028, ENSMUSG00000031161, ENSMUSG00000033228, ENSMUSG00000038056, ENSMUSG00000024457, ENSMUSG00000020376, ENSMUSG00000038437, ENSMUSG00000022043	150	445	20594	2.468194756554307	0.9999999982426581	0.8400155243906673	46.71777695798034
GOTERM_MF_DIRECT	GO:0008270~zinc ion binding	14	9.090909090909092	0.10311315007938249	ENSMUSG00000002028, ENSMUSG00000031161, ENSMUSG00000000223, ENSMUSG00000037852, ENSMUSG00000033228, ENSMUSG00000074207, ENSMUSG00000038056, ENSMUSG00000024457, ENSMUSG00000020376, ENSMUSG00000022425, ENSMUSG00000038437, ENSMUSG00000016458, ENSMUSG00000028378, ENSMUSG00000022043	144	1075	17446	1.5778036175710595	1.0	0.7579195053096417	77.80726143023537
UP_KEYWORDS	Zinc	20	12.987012987012985	0.10444385279136802	ENSMUSG00000002028, ENSMUSG00000031161, ENSMUSG00000066406, ENSMUSG00000079037, ENSMUSG00000037852, ENSMUSG00000046982, ENSMUSG00000024457, ENSMUSG00000020721, ENSMUSG00000020376, ENSMUSG00000022043, ENSMUSG00000032067, ENSMUSG00000000223, ENSMUSG00000074207, ENSMUSG00000020580, ENSMUSG00000038056, ENSMUSG00000022425, ENSMUSG00000004221, ENSMUSG00000038437, ENSMUSG00000016458, ENSMUSG00000039263	152	2099	22680	1.4217296456959454	0.9999999999440419	0.40820030009752584	75.28929938819046
UP_KEYWORDS	Zinc-finger	14	9.090909090909092	0.243303764557449	ENSMUSG00000002028, ENSMUSG00000031161, ENSMUSG00000066406, ENSMUSG00000046982, ENSMUSG00000020721, ENSMUSG00000024457, ENSMUSG00000020376, ENSMUSG00000022043, ENSMUSG00000000223, ENSMUSG00000020580, ENSMUSG00000038056, ENSMUSG00000004221, ENSMUSG00000016458, ENSMUSG00000038437	152	1565	22680	1.3347906507482763	1.0	0.6239608514599979	97.07850364614195
Annotation Cluster 14	Enrichment Score: 0.9758227265337537
Category	Term	Count	%	PValue	Genes	List Total	Pop Hits	Pop Total	Fold Enrichment	Bonferroni	Benjamini	FDR
GOTERM_CC_DIRECT	GO:0016020~membrane	67	43.506493506493506	0.008501907808735883	ENSMUSG00000066406, ENSMUSG00000048612, ENSMUSG00000031400, ENSMUSG00000031311, ENSMUSG00000028530, ENSMUSG00000020376, ENSMUSG00000028649, ENSMUSG00000031392, ENSMUSG00000023021, ENSMUSG00000000787, ENSMUSG00000031119, ENSMUSG00000032340, ENSMUSG00000036932, ENSMUSG00000027298, ENSMUSG00000029810, ENSMUSG00000023830, ENSMUSG00000030158, ENSMUSG00000079037, ENSMUSG00000033161, ENSMUSG00000000420,…	146	6998	19662	1.2893644759559482	0.8744179577327517	0.171897068700129	10.454598470752307
UP_KEYWORDS	Cell membrane	32	20.77922077922078	0.11642687969244295	ENSMUSG00000021910, ENSMUSG00000048612, ENSMUSG00000027463, ENSMUSG00000041444, ENSMUSG00000053062, ENSMUSG00000019893, ENSMUSG00000028649, ENSMUSG00000003316, ENSMUSG00000000223, ENSMUSG00000030660, ENSMUSG00000031119, ENSMUSG00000032340, ENSMUSG00000027882, ENSMUSG00000036687, ENSMUSG00000027298, ENSMUSG00000026712, ENSMUSG00000023088, ENSMUSG00000027338, ENSMUSG00000030158, ENSMUSG00000079037,…	152	3759	22680	1.2702146427521317	0.9999999999968675	0.39914844021968465	79.16730462062735
GOTERM_CC_DIRECT	GO:0005886~plasma membrane	41	26.623376623376622	0.24359016383287668	ENSMUSG00000021910, ENSMUSG00000048612, ENSMUSG00000027463, ENSMUSG00000041444, ENSMUSG00000034573, ENSMUSG00000019893, ENSMUSG00000053062, ENSMUSG00000028649, ENSMUSG00000003316, ENSMUSG00000000223, ENSMUSG00000030660, ENSMUSG00000033022, ENSMUSG00000031119, ENSMUSG00000032340, ENSMUSG00000027882, ENSMUSG00000036687, ENSMUSG00000023830, ENSMUSG00000027298, ENSMUSG00000026365, ENSMUSG00000026712,…	146	4874	19662	1.1328519794717287	1.0	0.7495422208084415	97.29617584339914
UP_KEYWORDS	Membrane	59	38.311688311688314	0.5181788665868177	ENSMUSG00000066406, ENSMUSG00000048612, ENSMUSG00000028530, ENSMUSG00000020376, ENSMUSG00000028649, ENSMUSG00000023021, ENSMUSG00000000787, ENSMUSG00000031119, ENSMUSG00000032340, ENSMUSG00000036932, ENSMUSG00000029810, ENSMUSG00000022912, ENSMUSG00000023830, ENSMUSG00000027298, ENSMUSG00000051510, ENSMUSG00000030158, ENSMUSG00000079037, ENSMUSG00000033161, ENSMUSG00000000420, ENSMUSG00000075415,…	152	8683	22680	1.0138685998654358	1.0	0.8651133848745511	99.99042151604102
Annotation Cluster 15	Enrichment Score: 0.9555920338613405
Category	Term	Count	%	PValue	Genes	List Total	Pop Hits	Pop Total	Fold Enrichment	Bonferroni	Benjamini	FDR
INTERPRO	IPR000219:Dbl homology (DH) domain	3	1.948051948051948	0.0869692225253628	ENSMUSG00000066406, ENSMUSG00000025195, ENSMUSG00000031139	150	68	20594	6.057058823529412	1.0	0.9247850693644094	72.55123205058058
GOTERM_BP_DIRECT	GO:0035556~intracellular signal transduction	7	4.545454545454546	0.09571226951357768	ENSMUSG00000000787, ENSMUSG00000066406, ENSMUSG00000025195, ENSMUSG00000028530, ENSMUSG00000020580, ENSMUSG00000026074, ENSMUSG00000031139	143	400	18082	2.212832167832168	1.0	0.9593273268757088	80.03996137500617
SMART	SM00325:RhoGEF	3	1.948051948051948	0.10821809332805493	ENSMUSG00000066406, ENSMUSG00000025195, ENSMUSG00000031139	91	65	10425	5.287404902789518	0.9999994597550118	0.9728888658064655	73.45622295655009
GOTERM_BP_DIRECT	GO:0035023~regulation of Rho protein signal transduction	3	1.948051948051948	0.12264418376610144	ENSMUSG00000066406, ENSMUSG00000025195, ENSMUSG00000031139	143	77	18082	4.926528017437109	1.0	0.9714212120184644	87.70174551124174
GOTERM_MF_DIRECT	GO:0005089~Rho guanyl-nucleotide exchange factor activity	3	1.948051948051948	0.12324223502693273	ENSMUSG00000066406, ENSMUSG00000025195, ENSMUSG00000031139	144	74	17446	4.9115990990990985	1.0	0.7988593295710031	83.78776867688393
GOTERM_MF_DIRECT	GO:0005085~guanyl-nucleotide exchange factor activity	4	2.5974025974025974	0.13564637557031778	ENSMUSG00000066406, ENSMUSG00000025195, ENSMUSG00000062232, ENSMUSG00000031139	144	156	17446	3.1064814814814814	1.0	0.8022311136934328	86.68807890681208
Annotation Cluster 16	Enrichment Score: 0.9008290094830481
Category	Term	Count	%	PValue	Genes	List Total	Pop Hits	Pop Total	Fold Enrichment	Bonferroni	Benjamini	FDR
INTERPRO	IPR013083:Zinc finger, RING/FYVE/PHD-type	8	5.194805194805195	0.043339316490728474	ENSMUSG00000002028, ENSMUSG00000031161, ENSMUSG00000033228, ENSMUSG00000038056, ENSMUSG00000024457, ENSMUSG00000020376, ENSMUSG00000038437, ENSMUSG00000022043	150	445	20594	2.468194756554307	0.9999999982426581	0.8400155243906673	46.71777695798034
INTERPRO	IPR019787:Zinc finger, PHD-finger	3	1.948051948051948	0.10720219402904457	ENSMUSG00000002028, ENSMUSG00000038056, ENSMUSG00000038437	150	77	20594	5.349090909090909	1.0	0.9519247457930904	80.03666918681893
INTERPRO	IPR001965:Zinc finger, PHD-type	3	1.948051948051948	0.14078928149057135	ENSMUSG00000002028, ENSMUSG00000038056, ENSMUSG00000038437	150	91	20594	4.526153846153846	1.0	0.9784132873361718	88.42293807745423
SMART	SM00249:PHD	3	1.948051948051948	0.18535407468026763	ENSMUSG00000002028, ENSMUSG00000038056, ENSMUSG00000038437	91	91	10425	3.7767177877067986	0.9999999999939455	0.9942928929592281	90.68974604093304
INTERPRO	IPR011011:Zinc finger, FYVE/PHD-type	3	1.948051948051948	0.25834347131156904	ENSMUSG00000002028, ENSMUSG00000038056, ENSMUSG00000038437	150	136	20594	3.028529411764706	1.0	0.9946475894032933	98.56891809103804
Annotation Cluster 17	Enrichment Score: 0.8596645810442881
Category	Term	Count	%	PValue	Genes	List Total	Pop Hits	Pop Total	Fold Enrichment	Bonferroni	Benjamini	FDR
INTERPRO	IPR013083:Zinc finger, RING/FYVE/PHD-type	8	5.194805194805195	0.043339316490728474	ENSMUSG00000002028, ENSMUSG00000031161, ENSMUSG00000033228, ENSMUSG00000038056, ENSMUSG00000024457, ENSMUSG00000020376, ENSMUSG00000038437, ENSMUSG00000022043	150	445	20594	2.468194756554307	0.9999999982426581	0.8400155243906673	46.71777695798034
INTERPRO	IPR001841:Zinc finger, RING-type	5	3.2467532467532463	0.15371936032814898	ENSMUSG00000033228, ENSMUSG00000038056, ENSMUSG00000024457, ENSMUSG00000020376, ENSMUSG00000022043	150	286	20594	2.4002331002331	1.0	0.981627816819655	90.66690472886893
UP_SEQ_FEATURE	zinc finger region:RING-type	4	2.5974025974025974	0.16625320158819573	ENSMUSG00000038056, ENSMUSG00000024457, ENSMUSG00000020376, ENSMUSG00000022043	137	186	18012	2.8274075818224627	1.0	0.9974122083886711	93.5151005485081
SMART	SM00184:RING	4	2.5974025974025974	0.3288221253822108	ENSMUSG00000038056, ENSMUSG00000024457, ENSMUSG00000020376, ENSMUSG00000022043	91	234	10425	1.9582981121442662	1.0	0.9981263317537474	99.01220562487279
Annotation Cluster 18	Enrichment Score: 0.817389839905519
Category	Term	Count	%	PValue	Genes	List Total	Pop Hits	Pop Total	Fold Enrichment	Bonferroni	Benjamini	FDR
UP_KEYWORDS	Helicase	4	2.5974025974025974	0.05618380865828838	ENSMUSG00000000787, ENSMUSG00000031099, ENSMUSG00000041415, ENSMUSG00000020721	152	130	22680	4.5910931174089065	0.9999957742030701	0.2978101749807618	51.94318254285501
GOTERM_MF_DIRECT	GO:0004386~helicase activity	4	2.5974025974025974	0.0897109305047607	ENSMUSG00000000787, ENSMUSG00000031099, ENSMUSG00000041415, ENSMUSG00000020721	144	129	17446	3.7566752799310934	0.9999999999999997	0.7188611096999247	72.75293181123605
UP_SEQ_FEATURE	domain:Helicase C-terminal	3	1.948051948051948	0.16119144364981183	ENSMUSG00000000787, ENSMUSG00000031099, ENSMUSG00000041415	137	95	18012	4.151824817518248	1.0	0.9976340688367985	92.89680904202086
UP_SEQ_FEATURE	domain:Helicase ATP-binding	3	1.948051948051948	0.169193858530618	ENSMUSG00000000787, ENSMUSG00000031099, ENSMUSG00000041415	137	98	18012	4.024728139430955	1.0	0.9969623619916547	93.85083859627721
INTERPRO	IPR001650:Helicase, C-terminal	3	1.948051948051948	0.1866385987021273	ENSMUSG00000000787, ENSMUSG00000031099, ENSMUSG00000041415	150	109	20594	3.778715596330275	1.0	0.9860523553346011	94.6888777434908
INTERPRO	IPR014001:Helicase, superfamily 1/2, ATP-binding domain	3	1.948051948051948	0.19186197685873566	ENSMUSG00000000787, ENSMUSG00000031099, ENSMUSG00000041415	150	111	20594	3.710630630630631	1.0	0.9852149547639351	95.15349973848647
SMART	SM00490:HELICc	3	1.948051948051948	0.2391220536470054	ENSMUSG00000000787, ENSMUSG00000031099, ENSMUSG00000041415	91	108	10425	3.1822344322344325	0.9999999999999989	0.9967817859524795	95.77769058544607
SMART	SM00487:DEXDc	3	1.948051948051948	0.2455207214046348	ENSMUSG00000000787, ENSMUSG00000031099, ENSMUSG00000041415	91	110	10425	3.124375624375624	0.9999999999999997	0.9937244513802898	96.17108324615688
Annotation Cluster 19	Enrichment Score: 0.8139127423633508
Category	Term	Count	%	PValue	Genes	List Total	Pop Hits	Pop Total	Fold Enrichment	Bonferroni	Benjamini	FDR
KEGG_PATHWAY	mmu05203:Viral carcinogenesis	6	3.896103896103896	0.08018549032692372	ENSMUSG00000031161, ENSMUSG00000000787, ENSMUSG00000028530, ENSMUSG00000006728, ENSMUSG00000004221, ENSMUSG00000002325	78	231	7720	2.5707625707625708	0.999998443887556	0.6719021272251572	63.55105505632127
KEGG_PATHWAY	mmu04380:Osteoclast differentiation	4	2.5974025974025974	0.13079665441501062	ENSMUSG00000028530, ENSMUSG00000019843, ENSMUSG00000004221, ENSMUSG00000002325	78	126	7720	3.142043142043142	0.9999999998182718	0.7538420351713283	81.59659841248116
KEGG_PATHWAY	mmu05160:Hepatitis C	4	2.5974025974025974	0.15392444549399048	ENSMUSG00000037706, ENSMUSG00000028530, ENSMUSG00000004221, ENSMUSG00000002325	78	136	7720	2.911010558069382	0.9999999999975708	0.7736669501899397	86.711554163474
KEGG_PATHWAY	mmu05168:Herpes simplex infection	4	2.5974025974025974	0.34383414917015764	ENSMUSG00000057000, ENSMUSG00000028530, ENSMUSG00000004221, ENSMUSG00000002325	78	208	7720	1.9033530571992108	1.0	0.9251951086472527	99.38274937183947
Annotation Cluster 20	Enrichment Score: 0.6377467579250254
Category	Term	Count	%	PValue	Genes	List Total	Pop Hits	Pop Total	Fold Enrichment	Bonferroni	Benjamini	FDR
KEGG_PATHWAY	mmu05203:Viral carcinogenesis	6	3.896103896103896	0.08018549032692372	ENSMUSG00000031161, ENSMUSG00000000787, ENSMUSG00000028530, ENSMUSG00000006728, ENSMUSG00000004221, ENSMUSG00000002325	78	231	7720	2.5707625707625708	0.999998443887556	0.6719021272251572	63.55105505632127
KEGG_PATHWAY	mmu05145:Toxoplasmosis	4	2.5974025974025974	0.10284531881654885	ENSMUSG00000031392, ENSMUSG00000052911, ENSMUSG00000028530, ENSMUSG00000004221	78	113	7720	3.503517131835716	0.999999971241091	0.6857672155504086	73.03014240749037
KEGG_PATHWAY	mmu05212:Pancreatic cancer	3	1.948051948051948	0.13692673011085543	ENSMUSG00000028530, ENSMUSG00000006728, ENSMUSG00000004221	78	65	7720	4.568047337278107	0.9999999999414365	0.7499103704209614	83.10402458418646
KEGG_PATHWAY	mmu05161:Hepatitis B	4	2.5974025974025974	0.1782425477975372	ENSMUSG00000000787, ENSMUSG00000028530, ENSMUSG00000006728, ENSMUSG00000004221	78	146	7720	2.7116262732701086	0.9999999999999771	0.80855157416449	90.6558489437889
KEGG_PATHWAY	mmu05222:Small cell lung cancer	3	1.948051948051948	0.20421673522921097	ENSMUSG00000052911, ENSMUSG00000006728, ENSMUSG00000004221	78	84	7720	3.534798534798535	0.9999999999999999	0.8391732025336863	93.65970927758843
KEGG_PATHWAY	mmu05200:Pathways in cancer	6	3.896103896103896	0.3629430195190103	ENSMUSG00000066687, ENSMUSG00000052911, ENSMUSG00000028530, ENSMUSG00000020580, ENSMUSG00000006728, ENSMUSG00000004221	78	397	7720	1.4958341406704128	1.0	0.9308845745835214	99.56800742023891
KEGG_PATHWAY	mmu04151:PI3K-Akt signaling pathway	4	2.5974025974025974	0.687146799842426	ENSMUSG00000052911, ENSMUSG00000028530, ENSMUSG00000006728, ENSMUSG00000004221	78	351	7720	1.1279129227847176	1.0	0.9950684253917335	99.99991940677957
KEGG_PATHWAY	mmu05166:HTLV-I infection	3	1.948051948051948	0.7713770168317102	ENSMUSG00000028530, ENSMUSG00000006728, ENSMUSG00000004221	78	278	7720	1.0680686220254567	1.0	0.9983071185751798	99.99999817421438
Annotation Cluster 21	Enrichment Score: 0.552542891012638
Category	Term	Count	%	PValue	Genes	List Total	Pop Hits	Pop Total	Fold Enrichment	Bonferroni	Benjamini	FDR
GOTERM_BP_DIRECT	GO:0035556~intracellular signal transduction	7	4.545454545454546	0.09571226951357768	ENSMUSG00000000787, ENSMUSG00000066406, ENSMUSG00000025195, ENSMUSG00000028530, ENSMUSG00000020580, ENSMUSG00000026074, ENSMUSG00000031139	143	400	18082	2.212832167832168	1.0	0.9593273268757088	80.03996137500617
INTERPRO	IPR011993:Pleckstrin homology-like domain	6	3.896103896103896	0.17553668782482967	ENSMUSG00000066406, ENSMUSG00000028530, ENSMUSG00000020580, ENSMUSG00000030761, ENSMUSG00000034573, ENSMUSG00000031139	150	409	20594	2.0140831295843524	1.0	0.9876149471272974	93.5605635910408
INTERPRO	IPR001849:Pleckstrin homology domain	3	1.948051948051948	0.5675514204734837	ENSMUSG00000066406, ENSMUSG00000020580, ENSMUSG00000031139	150	262	20594	1.57206106870229	1.0	0.9999749610403614	99.99932878770764
SMART	SM00233:PH	3	1.948051948051948	0.6463796978948455	ENSMUSG00000066406, ENSMUSG00000020580, ENSMUSG00000031139	91	253	10425	1.358424184511141	1.0	0.9998386710144023	99.99940875773062
Annotation Cluster 22	Enrichment Score: 0.4945712181058093
Category	Term	Count	%	PValue	Genes	List Total	Pop Hits	Pop Total	Fold Enrichment	Bonferroni	Benjamini	FDR
UP_SEQ_FEATURE	repeat:5	3	1.948051948051948	0.20730538767305615	ENSMUSG00000021910, ENSMUSG00000079037, ENSMUSG00000023830	137	112	18012	3.5216371220020855	1.0	0.9987185470899692	96.96627062019563
UP_SEQ_FEATURE	repeat:4	3	1.948051948051948	0.254591476585204	ENSMUSG00000021910, ENSMUSG00000079037, ENSMUSG00000023830	137	129	18012	3.057545408249873	1.0	0.9992679394663704	98.79750687846622
UP_SEQ_FEATURE	repeat:3	3	1.948051948051948	0.3136842846993768	ENSMUSG00000021910, ENSMUSG00000079037, ENSMUSG00000023830	137	150	18012	2.6294890510948905	1.0	0.9997645567575543	99.65295416252027
UP_SEQ_FEATURE	repeat:1	3	1.948051948051948	0.44713502209713296	ENSMUSG00000021910, ENSMUSG00000079037, ENSMUSG00000023830	137	200	18012	1.972116788321168	1.0	0.999978119829243	99.98658713374371
UP_SEQ_FEATURE	repeat:2	3	1.948051948051948	0.4547346116997798	ENSMUSG00000021910, ENSMUSG00000079037, ENSMUSG00000023830	137	203	18012	1.94297220524253	1.0	0.9999774319645125	99.98910870305622
Annotation Cluster 23	Enrichment Score: 0.480275657168314
Category	Term	Count	%	PValue	Genes	List Total	Pop Hits	Pop Total	Fold Enrichment	Bonferroni	Benjamini	FDR
UP_KEYWORDS	Endoplasmic reticulum	10	6.493506493506493	0.22067240496160506	ENSMUSG00000023021, ENSMUSG00000041444, ENSMUSG00000039953, ENSMUSG00000029767, ENSMUSG00000019916, ENSMUSG00000052852, ENSMUSG00000022037, ENSMUSG00000016918, ENSMUSG00000020097, ENSMUSG00000028980	152	997	22680	1.496595048302803	1.0	0.6078291660040337	95.75578780121991
GOTERM_CC_DIRECT	GO:0005783~endoplasmic reticulum	12	7.792207792207792	0.3852667398632455	ENSMUSG00000023021, ENSMUSG00000079037, ENSMUSG00000033161, ENSMUSG00000041444, ENSMUSG00000039953, ENSMUSG00000029767, ENSMUSG00000019916, ENSMUSG00000052852, ENSMUSG00000022037, ENSMUSG00000016918, ENSMUSG00000020097, ENSMUSG00000028980	146	1323	19662	1.2215077811946695	1.0	0.8789258956810162	99.81502793646152
GOTERM_CC_DIRECT	GO:0005789~endoplasmic reticulum membrane	7	4.545454545454546	0.4262491072988209	ENSMUSG00000023021, ENSMUSG00000041444, ENSMUSG00000039953, ENSMUSG00000029767, ENSMUSG00000052852, ENSMUSG00000027298, ENSMUSG00000020097	146	710	19662	1.327744549488713	1.0	0.8985464012876292	99.92421325260031
Annotation Cluster 24	Enrichment Score: 0.46793775960320183
Category	Term	Count	%	PValue	Genes	List Total	Pop Hits	Pop Total	Fold Enrichment	Bonferroni	Benjamini	FDR
GOTERM_BP_DIRECT	GO:0045087~innate immune response	7	4.545454545454546	0.09571226951357768	ENSMUSG00000031392, ENSMUSG00000000787, ENSMUSG00000028530, ENSMUSG00000019843, ENSMUSG00000024457, ENSMUSG00000026365, ENSMUSG00000022043	143	400	18082	2.212832167832168	1.0	0.9593273268757088	80.03996137500617
UP_KEYWORDS	Innate immunity	3	1.948051948051948	0.48158714536748376	ENSMUSG00000031392, ENSMUSG00000000787, ENSMUSG00000026365	152	241	22680	1.857392443765014	1.0	0.8465825215752731	99.97578068107826
UP_KEYWORDS	Immunity	4	2.5974025974025974	0.5009659090510836	ENSMUSG00000031392, ENSMUSG00000000787, ENSMUSG00000019843, ENSMUSG00000026365	152	401	22680	1.48838430240189	1.0	0.8551103975395342	99.98505538890574
GOTERM_BP_DIRECT	GO:0002376~immune system process	4	2.5974025974025974	0.5818329177838588	ENSMUSG00000031392, ENSMUSG00000000787, ENSMUSG00000019843, ENSMUSG00000026365	143	383	18082	1.3206010699483284	1.0	0.9999966744264861	99.9999138723345
Annotation Cluster 25	Enrichment Score: 0.4556083459350771
Category	Term	Count	%	PValue	Genes	List Total	Pop Hits	Pop Total	Fold Enrichment	Bonferroni	Benjamini	FDR
UP_KEYWORDS	GPI-anchor	3	1.948051948051948	0.239093054308934	ENSMUSG00000079037, ENSMUSG00000031119, ENSMUSG00000027338	152	140	22680	3.1973684210526314	1.0	0.6288277950244707	96.86565844325412
GOTERM_CC_DIRECT	GO:0031225~anchored component of membrane	3	1.948051948051948	0.279163776170815	ENSMUSG00000079037, ENSMUSG00000031119, ENSMUSG00000027338	146	141	19662	2.8653453803555813	1.0	0.796255501801163	98.54984358067638
UP_KEYWORDS	Lipoprotein	7	4.545454545454546	0.418557284551056	ENSMUSG00000079037, ENSMUSG00000031119, ENSMUSG00000038056, ENSMUSG00000019843, ENSMUSG00000036306, ENSMUSG00000052688, ENSMUSG00000027338	152	780	22680	1.3390688259109311	1.0	0.800445155380637	99.89632856813164
UP_SEQ_FEATURE	propeptide:Removed in mature form	3	1.948051948051948	0.5387480202240258	ENSMUSG00000079037, ENSMUSG00000031119, ENSMUSG00000027338	137	238	18012	1.657240998589217	1.0	0.9999968740043779	99.99912155893249
Annotation Cluster 26	Enrichment Score: 0.4024457912211067
Category	Term	Count	%	PValue	Genes	List Total	Pop Hits	Pop Total	Fold Enrichment	Bonferroni	Benjamini	FDR
UP_SEQ_FEATURE	domain:Fibronectin type-III 2	3	1.948051948051948	0.24062748516584487	ENSMUSG00000032340, ENSMUSG00000027298, ENSMUSG00000019893	137	124	18012	3.180833529550271	1.0	0.9993134818080516	98.41014018621696
UP_SEQ_FEATURE	domain:Fibronectin type-III 1	3	1.948051948051948	0.24341937335849798	ENSMUSG00000032340, ENSMUSG00000027298, ENSMUSG00000019893	137	125	18012	3.1553868613138687	1.0	0.9991814382652183	98.49585103606196
SMART	SM00060:FN3	3	1.948051948051948	0.3818557042340175	ENSMUSG00000032340, ENSMUSG00000027298, ENSMUSG00000019893	91	153	10425	2.24628312863607	1.0	0.9959539674400141	99.61921130276941
INTERPRO	IPR003961:Fibronectin, type III	3	1.948051948051948	0.45251676748330716	ENSMUSG00000032340, ENSMUSG00000027298, ENSMUSG00000019893	150	211	20594	1.9520379146919433	1.0	0.9998554697177336	99.98083912201248
INTERPRO	IPR013783:Immunoglobulin-like fold	5	3.2467532467532463	0.9605870178526305	ENSMUSG00000032135, ENSMUSG00000032340, ENSMUSG00000027298, ENSMUSG00000019893, ENSMUSG00000053062	150	1099	20594	0.6246284501061571	1.0	0.9999999999999999	100.0
Annotation Cluster 27	Enrichment Score: 0.3876921936394243
Category	Term	Count	%	PValue	Genes	List Total	Pop Hits	Pop Total	Fold Enrichment	Bonferroni	Benjamini	FDR
UP_KEYWORDS	Cell adhesion	7	4.545454545454546	0.08690008197540863	ENSMUSG00000052911, ENSMUSG00000032135, ENSMUSG00000032340, ENSMUSG00000039953, ENSMUSG00000027298, ENSMUSG00000035776, ENSMUSG00000030770	152	459	22680	2.2755417956656343	0.9999999964443663	0.3707382156955339	68.40204473128027
INTERPRO	IPR003598:Immunoglobulin subtype 2	4	2.5974025974025974	0.25561779493337067	ENSMUSG00000032135, ENSMUSG00000032340, ENSMUSG00000027298, ENSMUSG00000053062	150	242	20594	2.2693112947658403	1.0	0.9953581951131872	98.49234399648967
UP_SEQ_FEATURE	domain:Ig-like C2-type 1	3	1.948051948051948	0.26298598680508567	ENSMUSG00000032135, ENSMUSG00000032340, ENSMUSG00000027298	137	132	18012	2.988055739880558	1.0	0.9992822448715536	98.98590500068651
UP_SEQ_FEATURE	domain:Ig-like C2-type 2	3	1.948051948051948	0.26578258923967757	ENSMUSG00000032135, ENSMUSG00000032340, ENSMUSG00000027298	137	133	18012	2.965589155370177	1.0	0.999162639181962	99.04228304732858
INTERPRO	IPR013098:Immunoglobulin I-set	3	1.948051948051948	0.2877435666415782	ENSMUSG00000032135, ENSMUSG00000032340, ENSMUSG00000027298	150	147	20594	2.801904761904762	1.0	0.9959696646355898	99.19451681910812
SMART	SM00408:IGc2	4	2.5974025974025974	0.3478036887886617	ENSMUSG00000032135, ENSMUSG00000032340, ENSMUSG00000027298, ENSMUSG00000053062	91	242	10425	1.8935609844700754	1.0	0.9974806022694342	99.29143485611355
UP_KEYWORDS	Immunoglobulin domain	4	2.5974025974025974	0.6241214485986526	ENSMUSG00000032135, ENSMUSG00000032340, ENSMUSG00000027298, ENSMUSG00000053062	152	481	22680	1.2408359776780828	1.0	0.9222003330248069	99.99958819585125
INTERPRO	IPR003599:Immunoglobulin subtype	4	2.5974025974025974	0.7272904513702085	ENSMUSG00000032135, ENSMUSG00000032340, ENSMUSG00000027298, ENSMUSG00000053062	150	518	20594	1.0601801801801802	1.0	0.9999997390820127	99.99999904135025
SMART	SM00409:IG	4	2.5974025974025974	0.8315782013181552	ENSMUSG00000032135, ENSMUSG00000032340, ENSMUSG00000027298, ENSMUSG00000053062	91	518	10425	0.8846365989223133	1.0	0.9999991911152988	99.99999989005221
INTERPRO	IPR013783:Immunoglobulin-like fold	5	3.2467532467532463	0.9605870178526305	ENSMUSG00000032135, ENSMUSG00000032340, ENSMUSG00000027298, ENSMUSG00000019893, ENSMUSG00000053062	150	1099	20594	0.6246284501061571	1.0	0.9999999999999999	100.0
INTERPRO	IPR007110:Immunoglobulin-like domain	4	2.5974025974025974	0.96507008757836	ENSMUSG00000032135, ENSMUSG00000032340, ENSMUSG00000027298, ENSMUSG00000053062	150	920	20594	0.5969275362318841	1.0	0.9999999999999999	100.0
Annotation Cluster 28	Enrichment Score: 0.37954097629275585
Category	Term	Count	%	PValue	Genes	List Total	Pop Hits	Pop Total	Fold Enrichment	Bonferroni	Benjamini	FDR
GOTERM_MF_DIRECT	GO:0098641~cadherin binding involved in cell-cell adhesion	4	2.5974025974025974	0.40138995493105356	ENSMUSG00000000787, ENSMUSG00000058835, ENSMUSG00000068876, ENSMUSG00000030770	144	279	17446	1.736957387495022	1.0	0.9865720534887263	99.9173600540344
GOTERM_CC_DIRECT	GO:0005913~cell-cell adherens junction	4	2.5974025974025974	0.41301592216294736	ENSMUSG00000000787, ENSMUSG00000058835, ENSMUSG00000068876, ENSMUSG00000030770	146	316	19662	1.7046991503381306	1.0	0.8968147849167774	99.8982189096525
GOTERM_BP_DIRECT	GO:0098609~cell-cell adhesion	3	1.948051948051948	0.4383729792163082	ENSMUSG00000058835, ENSMUSG00000068876, ENSMUSG00000030770	143	189	18082	2.007104007104007	1.0	0.9998970458650349	99.99029720675018
Annotation Cluster 29	Enrichment Score: 0.360184693742694
Category	Term	Count	%	PValue	Genes	List Total	Pop Hits	Pop Total	Fold Enrichment	Bonferroni	Benjamini	FDR
GOTERM_CC_DIRECT	GO:0016607~nuclear speck	4	2.5974025974025974	0.19300287079832446	ENSMUSG00000066687, ENSMUSG00000000787, ENSMUSG00000031311, ENSMUSG00000016458	146	205	19662	2.627731373204143	1.0	0.6858704842838719	93.75424913572404
GOTERM_BP_DIRECT	GO:0008380~RNA splicing	4	2.5974025974025974	0.29395202964001776	ENSMUSG00000033228, ENSMUSG00000031311, ENSMUSG00000016458, ENSMUSG00000096520	143	241	18082	2.098714563444854	1.0	0.9984391716468491	99.62088546317834
INTERPRO	IPR012677:Nucleotide-binding, alpha-beta plait	4	2.5974025974025974	0.33234887379087585	ENSMUSG00000057000, ENSMUSG00000031311, ENSMUSG00000067873, ENSMUSG00000096520	150	281	20594	1.9543534994068805	1.0	0.9982329717076073	99.67866284401863
UP_KEYWORDS	RNA-binding	6	3.896103896103896	0.37140462592964135	ENSMUSG00000000787, ENSMUSG00000031311, ENSMUSG00000067873, ENSMUSG00000041415, ENSMUSG00000016458, ENSMUSG00000096520	152	601	22680	1.489622558893073	1.0	0.7680137498364364	99.72150867172553
INTERPRO	IPR000504:RNA recognition motif domain	3	1.948051948051948	0.5223424880677823	ENSMUSG00000031311, ENSMUSG00000067873, ENSMUSG00000096520	150	241	20594	1.709045643153527	1.0	0.9999492044987437	99.9972429117307
SMART	SM00360:RRM	3	1.948051948051948	0.5918440772608933	ENSMUSG00000031311, ENSMUSG00000067873, ENSMUSG00000096520	91	229	10425	1.5007917846345795	1.0	0.9998309532430036	99.99688748247424
GOTERM_MF_DIRECT	GO:0003723~RNA binding	7	4.545454545454546	0.6208832915953196	ENSMUSG00000000787, ENSMUSG00000031311, ENSMUSG00000067873, ENSMUSG00000041415, ENSMUSG00000031353, ENSMUSG00000016458, ENSMUSG00000096520	144	780	17446	1.0872685185185185	1.0	0.9988743315983085	99.99985103483381
GOTERM_MF_DIRECT	GO:0003676~nucleic acid binding	6	3.896103896103896	0.9773903925427341	ENSMUSG00000000787, ENSMUSG00000031311, ENSMUSG00000031099, ENSMUSG00000067873, ENSMUSG00000022425, ENSMUSG00000016458	144	1237	17446	0.5876448396658582	1.0	0.9999999999714032	100.0
Annotation Cluster 30	Enrichment Score: 0.35219032924038934
Category	Term	Count	%	PValue	Genes	List Total	Pop Hits	Pop Total	Fold Enrichment	Bonferroni	Benjamini	FDR
UP_KEYWORDS	Mitochondrion	10	6.493506493506493	0.27315862734012136	ENSMUSG00000024900, ENSMUSG00000000787, ENSMUSG00000024818, ENSMUSG00000052852, ENSMUSG00000022037, ENSMUSG00000036932, ENSMUSG00000024570, ENSMUSG00000057880, ENSMUSG00000053644, ENSMUSG00000041168	152	1058	22680	1.4103074320963087	1.0	0.6616745642993447	98.2458712685433
UP_KEYWORDS	Transit peptide	5	3.2467532467532463	0.4419156418305991	ENSMUSG00000036932, ENSMUSG00000024570, ENSMUSG00000057880, ENSMUSG00000053644, ENSMUSG00000041168	152	510	22680	1.4628482972136223	1.0	0.8190957055842853	99.93834125639407
UP_SEQ_FEATURE	transit peptide:Mitochondrion	4	2.5974025974025974	0.7272349070366926	ENSMUSG00000036932, ENSMUSG00000024570, ENSMUSG00000057880, ENSMUSG00000041168	137	496	18012	1.0602778431834237	1.0	0.9999999944930865	99.99999967562873
Annotation Cluster 31	Enrichment Score: 0.33201879788260863
Category	Term	Count	%	PValue	Genes	List Total	Pop Hits	Pop Total	Fold Enrichment	Bonferroni	Benjamini	FDR
UP_KEYWORDS	GTP-binding	4	2.5974025974025974	0.3806637288243503	ENSMUSG00000001525, ENSMUSG00000071723, ENSMUSG00000052688, ENSMUSG00000050379	152	332	22680	1.797717184527584	1.0	0.7737072496666046	99.76925083098459
UP_SEQ_FEATURE	nucleotide phosphate-binding region:GTP	4	2.5974025974025974	0.4338811917904516	ENSMUSG00000001525, ENSMUSG00000071723, ENSMUSG00000052688, ENSMUSG00000050379	137	319	18012	1.64858247717548	1.0	0.999974565881408	99.98084335593046
GOTERM_MF_DIRECT	GO:0005525~GTP binding	4	2.5974025974025974	0.6109860358141324	ENSMUSG00000001525, ENSMUSG00000071723, ENSMUSG00000052688, ENSMUSG00000050379	144	383	17446	1.2653031621700028	1.0	0.9988098524755554	99.99978723043813
Annotation Cluster 32	Enrichment Score: 0.33042433233089347
Category	Term	Count	%	PValue	Genes	List Total	Pop Hits	Pop Total	Fold Enrichment	Bonferroni	Benjamini	FDR
UP_KEYWORDS	Cell cycle	7	4.545454545454546	0.2392304789051577	ENSMUSG00000036223, ENSMUSG00000041096, ENSMUSG00000031314, ENSMUSG00000006728, ENSMUSG00000036306, ENSMUSG00000071723, ENSMUSG00000050379	152	626	22680	1.6684883134353454	1.0	0.622888819956763	96.87282469101062
GOTERM_BP_DIRECT	GO:0007049~cell cycle	7	4.545454545454546	0.3520958405426814	ENSMUSG00000036223, ENSMUSG00000041096, ENSMUSG00000031314, ENSMUSG00000006728, ENSMUSG00000036306, ENSMUSG00000071723, ENSMUSG00000050379	143	614	18082	1.441584474157764	1.0	0.9992654609988347	99.9042895990755
UP_KEYWORDS	Cell division	3	1.948051948051948	0.7114503821433644	ENSMUSG00000036223, ENSMUSG00000006728, ENSMUSG00000050379	152	372	22680	1.2033106960950763	1.0	0.9578451572921829	99.9999855616285
GOTERM_BP_DIRECT	GO:0051301~cell division	3	1.948051948051948	0.7955741242747559	ENSMUSG00000036223, ENSMUSG00000006728, ENSMUSG00000050379	143	374	18082	1.0142851800605812	1.0	0.9999999994425212	99.99999999909464
Annotation Cluster 33	Enrichment Score: 0.3072870632365434
Category	Term	Count	%	PValue	Genes	List Total	Pop Hits	Pop Total	Fold Enrichment	Bonferroni	Benjamini	FDR
UP_KEYWORDS	Leucine-rich repeat	4	2.5974025974025974	0.2772226987025882	ENSMUSG00000028649, ENSMUSG00000021910, ENSMUSG00000019929, ENSMUSG00000049580	152	275	22680	2.170334928229665	1.0	0.6622881389449811	98.3661896301905
UP_SEQ_FEATURE	repeat:LRR 6	3	1.948051948051948	0.42399317059565717	ENSMUSG00000021910, ENSMUSG00000019929, ENSMUSG00000049580	137	191	18012	2.0650437574043643	1.0	0.9999804704718545	99.97514213086764
UP_SEQ_FEATURE	repeat:LRR 5	3	1.948051948051948	0.4722340770679816	ENSMUSG00000021910, ENSMUSG00000019929, ENSMUSG00000049580	137	210	18012	1.8782064650677792	1.0	0.9999831736028759	99.99333295677043
UP_SEQ_FEATURE	repeat:LRR 4	3	1.948051948051948	0.5156551958791128	ENSMUSG00000021910, ENSMUSG00000019929, ENSMUSG00000049580	137	228	18012	1.72992700729927	1.0	0.9999947911558627	99.99816798747625
INTERPRO	IPR001611:Leucine-rich repeat	3	1.948051948051948	0.56128360908392	ENSMUSG00000021910, ENSMUSG00000019929, ENSMUSG00000049580	150	259	20594	1.5902702702702705	1.0	0.9999776956184666	99.99917650739411
UP_SEQ_FEATURE	repeat:LRR 3	3	1.948051948051948	0.5719543568561123	ENSMUSG00000021910, ENSMUSG00000019929, ENSMUSG00000049580	137	253	18012	1.558985603415943	1.0	0.9999987298901175	99.99971456513062
UP_SEQ_FEATURE	repeat:LRR 2	3	1.948051948051948	0.6154994880014022	ENSMUSG00000021910, ENSMUSG00000019929, ENSMUSG00000049580	137	274	18012	1.4395013053439183	1.0	0.9999995496655515	99.99994318278709
UP_SEQ_FEATURE	repeat:LRR 1	3	1.948051948051948	0.6154994880014022	ENSMUSG00000021910, ENSMUSG00000019929, ENSMUSG00000049580	137	274	18012	1.4395013053439183	1.0	0.9999995496655515	99.99994318278709
Annotation Cluster 34	Enrichment Score: 0.2751859252207583
Category	Term	Count	%	PValue	Genes	List Total	Pop Hits	Pop Total	Fold Enrichment	Bonferroni	Benjamini	FDR
INTERPRO	IPR009057:Homeodomain-like	4	2.5974025974025974	0.45671554542468223	ENSMUSG00000023021, ENSMUSG00000064137, ENSMUSG00000046982, ENSMUSG00000031099	150	345	20594	1.5918067632850241	1.0	0.9998292270365818	99.98282464346933
UP_KEYWORDS	Homeobox	3	1.948051948051948	0.5583696037566701	ENSMUSG00000023021, ENSMUSG00000064137, ENSMUSG00000046982	152	280	22680	1.5986842105263157	1.0	0.8907266803365429	99.99682366205938
INTERPRO	IPR001356:Homeodomain	3	1.948051948051948	0.5859690284258982	ENSMUSG00000023021, ENSMUSG00000064137, ENSMUSG00000046982	150	271	20594	1.5198523985239853	1.0	0.9999804773462413	99.99963835745481
Annotation Cluster 35	Enrichment Score: 0.26085776859521537
Category	Term	Count	%	PValue	Genes	List Total	Pop Hits	Pop Total	Fold Enrichment	Bonferroni	Benjamini	FDR
GOTERM_BP_DIRECT	GO:0008360~regulation of cell shape	4	2.5974025974025974	0.09648937819317137	ENSMUSG00000030447, ENSMUSG00000019843, ENSMUSG00000086040, ENSMUSG00000030770	143	139	18082	3.638778487699351	1.0	0.9567108267715879	80.31293385339337
GOTERM_BP_DIRECT	GO:0030154~cell differentiation	6	3.896103896103896	0.7384545056762353	ENSMUSG00000030447, ENSMUSG00000028530, ENSMUSG00000029810, ENSMUSG00000062232, ENSMUSG00000086040, ENSMUSG00000019893	143	780	18082	0.9726734803657882	1.0	0.9999999902393915	99.99999995313735
UP_KEYWORDS	Differentiation	4	2.5974025974025974	0.8078734111996165	ENSMUSG00000030447, ENSMUSG00000029810, ENSMUSG00000062232, ENSMUSG00000086040	152	646	22680	0.9239041877138666	1.0	0.9835070228195942	99.99999991661367
UP_KEYWORDS	Developmental protein	5	3.2467532467532463	0.8940359750133039	ENSMUSG00000030447, ENSMUSG00000046982, ENSMUSG00000019843, ENSMUSG00000062232, ENSMUSG00000086040	152	976	22680	0.7643981880931837	1.0	0.9959995036398286	99.99999999995573
GOTERM_BP_DIRECT	GO:0007275~multicellular organism development	5	3.2467532467532463	0.9642942900621952	ENSMUSG00000030447, ENSMUSG00000046982, ENSMUSG00000019843, ENSMUSG00000062232, ENSMUSG00000086040	143	1029	18082	0.6144195940114309	1.0	1.0	100.0
Annotation Cluster 36	Enrichment Score: 0.08099931941977298
Category	Term	Count	%	PValue	Genes	List Total	Pop Hits	Pop Total	Fold Enrichment	Bonferroni	Benjamini	FDR
UP_KEYWORDS	Membrane	59	38.311688311688314	0.5181788665868177	ENSMUSG00000066406, ENSMUSG00000048612, ENSMUSG00000028530, ENSMUSG00000020376, ENSMUSG00000028649, ENSMUSG00000023021, ENSMUSG00000000787, ENSMUSG00000031119, ENSMUSG00000032340, ENSMUSG00000036932, ENSMUSG00000029810, ENSMUSG00000022912, ENSMUSG00000023830, ENSMUSG00000027298, ENSMUSG00000051510, ENSMUSG00000030158, ENSMUSG00000079037, ENSMUSG00000033161, ENSMUSG00000000420, ENSMUSG00000075415,…	152	8683	22680	1.0138685998654358	1.0	0.8651133848745511	99.99042151604102
UP_SEQ_FEATURE	topological domain:Cytoplasmic	21	13.636363636363635	0.6942323394016856	ENSMUSG00000048612, ENSMUSG00000000420, ENSMUSG00000033161, ENSMUSG00000020376, ENSMUSG00000020097, ENSMUSG00000035776, ENSMUSG00000053062, ENSMUSG00000019893, ENSMUSG00000023021, ENSMUSG00000023047, ENSMUSG00000024900, ENSMUSG00000003316, ENSMUSG00000032135, ENSMUSG00000037706, ENSMUSG00000032340, ENSMUSG00000039953, ENSMUSG00000027298, ENSMUSG00000023830, ENSMUSG00000026712, ENSMUSG00000023088,…	137	2880	18012	0.958667883211679	1.0	0.9999999798976172	99.99999819136444
UP_SEQ_FEATURE	topological domain:Extracellular	15	9.740259740259742	0.819855234243577	ENSMUSG00000048612, ENSMUSG00000020376, ENSMUSG00000035776, ENSMUSG00000053062, ENSMUSG00000019893, ENSMUSG00000023047, ENSMUSG00000003316, ENSMUSG00000032135, ENSMUSG00000037706, ENSMUSG00000032340, ENSMUSG00000039953, ENSMUSG00000027298, ENSMUSG00000026712, ENSMUSG00000023088, ENSMUSG00000030158	137	2256	18012	0.8741652430501632	1.0	0.9999999999428055	99.99999999936861
UP_SEQ_FEATURE	transmembrane region	27	17.532467532467532	0.9256736843937549	ENSMUSG00000048612, ENSMUSG00000027463, ENSMUSG00000020376, ENSMUSG00000020097, ENSMUSG00000053062, ENSMUSG00000019893, ENSMUSG00000023021, ENSMUSG00000023047, ENSMUSG00000003316, ENSMUSG00000024900, ENSMUSG00000037706, ENSMUSG00000032340, ENSMUSG00000036687, ENSMUSG00000023830, ENSMUSG00000027298, ENSMUSG00000029810, ENSMUSG00000026712, ENSMUSG00000023088, ENSMUSG00000030158, ENSMUSG00000000420,…	137	4312	18012	0.8232398467017863	1.0	0.9999999999999994	100.0
UP_KEYWORDS	Transmembrane helix	33	21.428571428571427	0.9963736302589068	ENSMUSG00000003617, ENSMUSG00000048612, ENSMUSG00000027463, ENSMUSG00000020376, ENSMUSG00000020097, ENSMUSG00000019893, ENSMUSG00000053062, ENSMUSG00000023021, ENSMUSG00000023047, ENSMUSG00000003316, ENSMUSG00000024900, ENSMUSG00000037706, ENSMUSG00000032340, ENSMUSG00000036687, ENSMUSG00000023830, ENSMUSG00000022912, ENSMUSG00000027298, ENSMUSG00000029810, ENSMUSG00000036932, ENSMUSG00000026712,…	152	6938	22680	0.7097070291757067	1.0	0.9999984261369076	100.0
UP_KEYWORDS	Transmembrane	33	21.428571428571427	0.9965784204869068	ENSMUSG00000003617, ENSMUSG00000048612, ENSMUSG00000027463, ENSMUSG00000020376, ENSMUSG00000020097, ENSMUSG00000019893, ENSMUSG00000053062, ENSMUSG00000023021, ENSMUSG00000023047, ENSMUSG00000003316, ENSMUSG00000024900, ENSMUSG00000037706, ENSMUSG00000032340, ENSMUSG00000036687, ENSMUSG00000023830, ENSMUSG00000022912, ENSMUSG00000027298, ENSMUSG00000029810, ENSMUSG00000036932, ENSMUSG00000026712,…	152	6955	22680	0.7079723031518408	1.0	0.9999984101061291	100.0
GOTERM_CC_DIRECT	GO:0016021~integral component of membrane	33	21.428571428571427	0.9997500431932487	ENSMUSG00000003617, ENSMUSG00000048612, ENSMUSG00000027463, ENSMUSG00000020376, ENSMUSG00000020097, ENSMUSG00000019893, ENSMUSG00000053062, ENSMUSG00000023021, ENSMUSG00000023047, ENSMUSG00000003316, ENSMUSG00000024900, ENSMUSG00000037706, ENSMUSG00000032340, ENSMUSG00000036687, ENSMUSG00000023830, ENSMUSG00000022912, ENSMUSG00000027298, ENSMUSG00000029810, ENSMUSG00000036932, ENSMUSG00000026712,…	146	6878	19662	0.6461399658231327	1.0	0.9999999999997938	100.0
Annotation Cluster 37	Enrichment Score: 0.011975314010525632
Category	Term	Count	%	PValue	Genes	List Total	Pop Hits	Pop Total	Fold Enrichment	Bonferroni	Benjamini	FDR
INTERPRO	IPR015880:Zinc finger, C2H2-like	3	1.948051948051948	0.9627466685691071	ENSMUSG00000066687, ENSMUSG00000046982, ENSMUSG00000016458	150	693	20594	0.5943434343434343	1.0	0.9999999999999999	100.0
INTERPRO	IPR007087:Zinc finger, C2H2	3	1.948051948051948	0.9706724614410837	ENSMUSG00000066687, ENSMUSG00000046982, ENSMUSG00000016458	150	731	20594	0.5634473324213406	1.0	0.9999999999999999	100.0
SMART	SM00355:ZnF_C2H2	3	1.948051948051948	0.985120427864351	ENSMUSG00000066687, ENSMUSG00000046982, ENSMUSG00000016458	91	693	10425	0.49593263878978167	1.0	0.9999999999999715	100.0
