# Supplementary material for: Dual role of DMXL2 in olfactory information transmission and the first wave of spermatogenesis
Source: PLoS Genet. 2019 Feb 8;15(2):e1007909. doi: 10.1371/journal.pgen.1007909 (PMC6383954; doi:10.1371/journal.pgen.1007909)
Supplement: S3 File — (XLS) [file pgen.1007909.s008.xls]

## Sheet: Canonical Pathways UP
Ingenuity Canonical Pathways	-log(p-value)	p-value	Ratio	Molecules
Pentose Phosphate Pathway (Oxidative Branch)	3,55E00	0.000281838	0.5	G6PD,H6PD
Ephrin Receptor Signaling	2,88E00	0.00131826	3,45E-02	MAP4K4,FYN,ABI1,PTPN13,ROCK2,ACTR3
Pentose Phosphate Pathway	2,69E00	0.00204174	0.2	G6PD,H6PD
IL-8 Signaling	2,61E00	0.00245471	3,05E-02	IKBKG,IRAK1,MAP4K4,PIK3C2A,ROCK2,FNBP1
Apoptosis Signaling	2,46E00	0.00346737	4,44E-02	IKBKG,MAP4K4,BCL2A1,AIFM1
Phagosome Maturation	2,44E00	0.00363078	3,38E-02	DYNLRB1,CTSV,RAB7B,TUBB,CTSO
iNOS Signaling	2,44E00	0.00363078	6,67E-02	IKBKG,IRAK1,JAK1
Chronic Myeloid Leukemia Signaling	2,24E00	0.0057544	3,85E-02	IKBKG,HDAC6,CDK4,PIK3C2A
Semaphorin Signaling in Neurons	2,24E00	0.0057544	5,66E-02	FYN,ROCK2,FNBP1
Actin Nucleation by ARP-WASP Complex	2,17E00	0.00676083	5,36E-02	ROCK2,ACTR3,FNBP1
Type I Diabetes Mellitus Signaling	2,14E00	0.00724436	3,6E-02	IKBKG,IRAK1,CPE,JAK1
Signaling by Rho Family GTPases	2,13E00	0.0074131	2,42E-02	PIK3C2A,CYFIP1,SEPT6,ROCK2,ACTR3,FNBP1
Ephrin A Signaling	2,09E00	0.00812831	0.05	FYN,PIK3C2A,ROCK2
NF-κB Signaling	2,08E00	0.00831764	2,76E-02	IKBKG,IRAK1,MAP4K4,PIK3C2A,IGF2R
RhoA Signaling	1,97E00	0.0107152	3,23E-02	SEPT6,ROCK2,ACTR3,RAPGEF2
Putrescine Degradation III	1,97E00	0.0107152	8,7E-02	ALDH7A1,SAT2
Production of Nitric Oxide and Reactive Oxygen Species in Macrophages	1,95E00	0.0112202	2,58E-02	IKBKG,PIK3C2A,CLU,JAK1,FNBP1
IL-10 Signaling	1,92E00	0.0120226	4,35E-02	IKBKG,MAP4K4,JAK1
Clathrin-mediated Endocytosis Signaling	1,91E00	0.0123027	2,51E-02	TF,PIK3C2A,CLU,SH3BP4,ACTR3
CD28 Signaling in T Helper Cells	1,88E00	0.0131826	3,03E-02	IKBKG,FYN,PIK3C2A,ACTR3
β-alanine Degradation I	1,86E00	0.0138038	0.5	ABAT
Choline Degradation I	1,86E00	0.0138038	0.5	ALDH7A1
Alanine Degradation III	1,86E00	0.0138038	0.5	GPT2
Taurine Biosynthesis	1,86E00	0.0138038	0.5	CDO1
Alanine Biosynthesis II	1,86E00	0.0138038	0.5	GPT2
Toll-like Receptor Signaling	1,81E00	0.0154882	3,95E-02	IKBKG,IRAK1,MAP4K4
IL-17A Signaling in Airway Cells	1,78E00	0.0165959	3,85E-02	IKBKG,PIK3C2A,JAK1
Integrin Signaling	1,75E00	0.0177828	2,28E-02	FYN,PIK3C2A,PARVA,ACTR3,FNBP1
Macropinocytosis Signaling	1,73E00	0.0186209	3,7E-02	MRC1,PIK3C2A,ABI1
Tetrahydrobiopterin Biosynthesis I	1,69E00	0.0204174	3,33E-01	PTS
Tetrahydrobiopterin Biosynthesis II	1,69E00	0.0204174	3,33E-01	PTS
4-aminobutyrate Degradation I	1,69E00	0.0204174	3,33E-01	ABAT
Small Cell Lung Cancer Signaling	1,68E00	0.020893	3,53E-02	IKBKG,CDK4,PIK3C2A
PEDF Signaling	1,65E00	0.0223872	3,45E-02	IKBKG,PIK3C2A,ROCK2
Retinoate Biosynthesis I	1,64E00	0.0229087	5,88E-02	ADH1C,AKR1B10
Gαq Signaling	1,6E00	0.0251189	2,48E-02	IKBKG,PIK3C2A,ROCK2,FNBP1
Interferon Signaling	1,59E00	0.025704	5,56E-02	IRF9,JAK1
Ethanol Degradation II	1,57E00	0.0269153	5,41E-02	ADH1C,ALDH7A1
Spermine and Spermidine Degradation I	1,56E00	0.0275423	2,5E-01	SAT2
Glycerol-3-phosphate Shuttle	1,56E00	0.0275423	2,5E-01	GPD1
L-cysteine Degradation I	1,56E00	0.0275423	2,5E-01	CDO1
Acute Phase Response Signaling	1,52E00	0.0301995	2,35E-02	IKBKG,IRAK1,TF,CP
Tec Kinase Signaling	1,52E00	0.0301995	2,35E-02	FYN,PIK3C2A,JAK1,FNBP1
Noradrenaline and Adrenaline Degradation	1,51E00	0.030903	0.05	ADH1C,ALDH7A1
Germ Cell-Sertoli Cell Junction Signaling	1,5E00	0.0316228	2,31E-02	PIK3C2A,TUBB,MYO7A,FNBP1
Creatine-phosphate Biosynthesis	1,47E00	0.0338844	0.2	MAP4K4
Serine Biosynthesis	1,47E00	0.0338844	0.2	PSAT1
Lysine Degradation II	1,47E00	0.0338844	0.2	ALDH7A1
Lysine Degradation V	1,47E00	0.0338844	0.2	ALDH7A1
Glutamate Degradation III (via 4-aminobutyrate)	1,47E00	0.0338844	0.2	ABAT
Sertoli Cell-Sertoli Cell Junction Signaling	1,46E00	0.0346737	2,25E-02	JAM2,TUBB,MYO7A,CGN
Pyrimidine Ribonucleotides Interconversion	1,45E00	0.0354813	4,65E-02	SMARCA1,DDX3X
Role of p14/p19ARF in Tumor Suppression	1,45E00	0.0354813	4,65E-02	UBTF,PIK3C2A
IL-9 Signaling	1,42E00	0.0380189	4,44E-02	PIK3C2A,JAK1
Pyrimidine Ribonucleotides De Novo Biosynthesis	1,42E00	0.0380189	4,44E-02	SMARCA1,DDX3X
T Cell Receptor Signaling	1,4E00	0.0398107	2,75E-02	IKBKG,FYN,PIK3C2A
Pyruvate Fermentation to Lactate	1,39E00	0.040738	1,67E-01	LDHB
Glycerol Degradation I	1,39E00	0.040738	1,67E-01	GPD1
Lactose Degradation III	1,39E00	0.040738	1,67E-01	PSAP
p53 Signaling	1,38E00	0.0416869	2,7E-02	CDK4,PIK3C2A,WT1
Glioma Signaling	1,37E00	0.042658	2,68E-02	CDK4,PIK3C2A,IGF2R
Molecular Mechanisms of Cancer	1,34E00	0.0457088	1,6E-02	IKBKG,FYN,CDK4,PIK3C2A,JAK1,FNBP1
Rac Signaling	1,33E00	0.0467735	2,56E-02	PIK3C2A,CYFIP1,ACTR3
Superpathway of Serine and Glycine Biosynthesis I	1,33E00	0.0467735	1,43E-01	PSAT1
Aspartate Degradation II	1,33E00	0.0467735	1,43E-01	MDH1
Pancreatic Adenocarcinoma Signaling	1,32E00	0.047863	2,54E-02	CDK4,PIK3C2A,JAK1
3-phosphoinositide Biosynthesis	1,31E00	0.0489779	2,01E-02	FYN,PIK3C2A,ATP1A1,PTPN13
Docosahexaenoic Acid (DHA) Signaling	1,3E00	0.0501187	3,85E-02	PIK3C2A,BCL2A1
NGF Signaling	1,3E00	0.0501187	2,5E-02	IKBKG,PIK3C2A,ROCK2
fMLP Signaling in Neutrophils	1,27E00	0.0537032	2,44E-02	IKBKG,PIK3C2A,ACTR3
Phagosome Formation	1,27E00	0.0537032	2,44E-02	MRC1,PIK3C2A,FNBP1
Melanoma Signaling	1,26E00	0.0549541	3,64E-02	CDK4,PIK3C2A
IL-6 Signaling	1,23E00	0.0588844	2,34E-02	IKBKG,MAP4K4,PIK3C2A
Phosphatidylethanolamine Biosynthesis II	1,22E00	0.060256	1,11E-01	ETNK2
PI3K Signaling in B Lymphocytes	1,22E00	0.060256	2,31E-02	IKBKG,FYN,CD81
Gα12/13 Signaling	1,21E00	0.0616595	2,29E-02	IKBKG,PIK3C2A,ROCK2
HMGB1 Signaling	1,19E00	0.0645654	2,26E-02	PIK3C2A,RBBP7,FNBP1
PKCθ Signaling in T Lymphocytes	1,19E00	0.0645654	2,26E-02	IKBKG,FYN,PIK3C2A
autophagy	1,17E00	0.0676083	3,23E-02	CTSV,CTSO
Activation of IRF by Cytosolic Pattern Recognition Receptors	1,16E00	0.0691831	3,17E-02	IKBKG,IRF9
CNTF Signaling	1,16E00	0.0691831	3,17E-02	PIK3C2A,JAK1
Cell Cycle: G1/S Checkpoint Regulation	1,14E00	0.0724436	3,12E-02	HDAC6,CDK4
IL-2 Signaling	1,14E00	0.0724436	3,12E-02	PIK3C2A,JAK1
Actin Cytoskeleton Signaling	1,14E00	0.0724436	1,76E-02	PIK3C2A,CYFIP1,ROCK2,ACTR3
Assembly of RNA Polymerase I Complex	1,14E00	0.0724436	9,09E-02	UBTF
Insulin Receptor Signaling	1,13E00	0.074131	2,13E-02	FYN,PIK3C2A,JAK1
Pyridoxal 5'-phosphate Salvage Pathway	1,13E00	0.074131	3,08E-02	IRAK1,CDK4
Hereditary Breast Cancer Signaling	1,11E00	0.0776247	2,08E-02	HDAC6,CDK4,PIK3C2A
Lymphotoxin β Receptor Signaling	1,11E00	0.0776247	2,99E-02	IKBKG,PIK3C2A
Superpathway of Inositol Phosphate Compounds	1,11E00	0.0776247	1,71E-02	FYN,PIK3C2A,ATP1A1,PTPN13
EGF Signaling	1,1E00	0.0794328	2,94E-02	PIK3C2A,JAK1
IL-12 Signaling and Production in Macrophages	1,1E00	0.0794328	2,05E-02	IKBKG,PIK3C2A,CLU
Epithelial Adherens Junction Signaling	1,1E00	0.0794328	2,05E-02	TUBB,MYO7A,ACTR3
Role of IL-17A in Arthritis	1,09E00	0.0812831	2,9E-02	IKBKG,PIK3C2A
Remodeling of Epithelial Adherens Junctions	1,09E00	0.0812831	2,9E-02	TUBB,ACTR3
Glioma Invasiveness Signaling	1,08E00	0.0831764	2,86E-02	PIK3C2A,FNBP1
Role of JAK1 and JAK3 in γc Cytokine Signaling	1,07E00	0.0851138	2,82E-02	PIK3C2A,JAK1
Ephrin B Signaling	1,05E00	0.0891251	2,74E-02	ABI1,ROCK2
GM-CSF Signaling	1,05E00	0.0891251	2,74E-02	PIK3C2A,BCL2A1
Serotonin Degradation	1,03E00	0.0933254	2,67E-02	ADH1C,ALDH7A1
IL-15 Signaling	1,02E00	0.0954993	2,63E-02	PIK3C2A,JAK1
Hepatic Cholestasis	1,01E00	0.0977237	1,87E-02	IKBKG,IRAK1,ABCC1
Glioblastoma Multiforme Signaling	1,01E00	0.0977237	1,87E-02	CDK4,PIK3C2A,FNBP1
Non-Small Cell Lung Cancer Signaling	1,01E00	0.0977237	2,6E-02	CDK4,PIK3C2A
Angiopoietin Signaling	9,97E-01	0.100693	2,56E-02	IKBKG,PIK3C2A
Cyclins and Cell Cycle Regulation	9,97E-01	0.100693	2,56E-02	HDAC6,CDK4
CD40 Signaling	9,88E-01	0.102802	2,53E-02	IKBKG,PIK3C2A
Role of PI3K/AKT Signaling in the Pathogenesis of Influenza	9,88E-01	0.102802	2,53E-02	IKBKG,PIK3C2A
Granzyme B Signaling	9,8E-01	0.104713	6,25E-02	NUMA1
Extrinsic Prothrombin Activation Pathway	9,8E-01	0.104713	6,25E-02	PROS1
Methylglyoxal Degradation III	9,8E-01	0.104713	6,25E-02	AKR1B10
Regulation of IL-2 Expression in Activated and Anergic T Lymphocytes	9,78E-01	0.105196	2,5E-02	IKBKG,FYN
CXCR4 Signaling	9,77E-01	0.105439	1,82E-02	PIK3C2A,ROCK2,FNBP1
Erythropoietin Signaling	9,69E-01	0.107399	2,47E-02	IKBKG,PIK3C2A
Tight Junction Signaling	9,65E-01	0.108393	1,8E-02	JAM2,CDK4,CGN
Mitochondrial L-carnitine Shuttle Pathway	9,56E-01	0.110662	5,88E-02	CPT1A
IL-3 Signaling	9,52E-01	0.111686	2,41E-02	PIK3C2A,JAK1
Prolactin Signaling	9,52E-01	0.111686	2,41E-02	FYN,PIK3C2A
JAK/Stat Signaling	9,52E-01	0.111686	2,41E-02	PIK3C2A,JAK1
IL-17 Signaling	9,35E-01	0.116145	2,35E-02	PIK3C2A,JAK1
Valine Degradation I	9,32E-01	0.11695	5,56E-02	ABAT
RhoGDI Signaling	9,31E-01	0.11722	1,73E-02	ROCK2,ACTR3,FNBP1
LPS-stimulated MAPK Signaling	9,18E-01	0.120781	2,3E-02	IKBKG,PIK3C2A
NF-κB Activation by Viruses	9,18E-01	0.120781	2,3E-02	IKBKG,PIK3C2A
GADD45 Signaling	9,1E-01	0.123027	5,26E-02	CDK4
Histamine Degradation	9,1E-01	0.123027	5,26E-02	ALDH7A1
IL-4 Signaling	9,02E-01	0.125314	2,25E-02	PIK3C2A,JAK1
Regulation of Actin-based Motility by Rho	8,94E-01	0.127644	2,22E-02	ACTR3,FNBP1
PDGF Signaling	8,94E-01	0.127644	2,22E-02	PIK3C2A,JAK1
PPARα/RXRα Activation	8,94E-01	0.127644	1,67E-02	IKBKG,MAP4K4,GPD1
DNA Methylation and Transcriptional Repression Signaling	8,89E-01	0.129122	0.05	RBBP7
Reelin Signaling in Neurons	8,79E-01	0.13213	2,17E-02	FYN,PIK3C2A
IL-1 Signaling	8,79E-01	0.13213	2,17E-02	IKBKG,IRAK1
Fcγ Receptor-mediated Phagocytosis in Macrophages and Monocytes	8,71E-01	0.134586	2,15E-02	FYN,ACTR3
Death Receptor Signaling	8,71E-01	0.134586	2,15E-02	IKBKG,MAP4K4
Oxidative Ethanol Degradation III	8,7E-01	0.134896	4,76E-02	ALDH7A1
Role of NFAT in Regulation of the Immune Response	8,63E-01	0.137088	1,61E-02	IKBKG,FYN,PIK3C2A
Glucocorticoid Receptor Signaling	8,61E-01	0.137721	1,39E-02	IKBKG,PIK3C2A,JAK1,TAF1
Salvage Pathways of Pyrimidine Ribonucleotides	8,56E-01	0.139316	2,11E-02	IRAK1,CDK4
PPAR Signaling	8,56E-01	0.139316	2,11E-02	IKBKG,MAP4K4
Polyamine Regulation in Colon Cancer	8,51E-01	0.140929	4,55E-02	SAT2
Fatty Acid α-oxidation	8,51E-01	0.140929	4,55E-02	ALDH7A1
Prostate Cancer Signaling	8,49E-01	0.141579	2,08E-02	IKBKG,PIK3C2A
B Cell Receptor Signaling	8,44E-01	0.143219	1,58E-02	IKBKG,PIK3C2A,BCL2A1
TCA Cycle II (Eukaryotic)	8,33E-01	0.146893	4,35E-02	MDH1
NRF2-mediated Oxidative Stress Response	8,29E-01	0.148252	1,55E-02	PIK3C2A,MAFG,ABCC1
CTLA4 Signaling in Cytotoxic T Lymphocytes	8,28E-01	0.148594	2,02E-02	FYN,PIK3C2A
FAK Signaling	8,28E-01	0.148594	2,02E-02	FYN,PIK3C2A
IL-22 Signaling	8,16E-01	0.152757	4,17E-02	JAK1
Tumoricidal Function of Hepatic Natural Killer Cells	8,16E-01	0.152757	4,17E-02	AIFM1
Role of JAK1, JAK2 and TYK2 in Interferon Signaling	8,16E-01	0.152757	4,17E-02	JAK1
Estrogen-mediated S-phase Entry	8,16E-01	0.152757	4,17E-02	CDK4
ILK Signaling	8,15E-01	0.153109	1,53E-02	PIK3C2A,PARVA,FNBP1
Cholecystokinin/Gastrin-mediated Signaling	8,14E-01	0.153462	1,98E-02	ROCK2,FNBP1
Virus Entry via Endocytic Pathways	8,07E-01	0.155955	1,96E-02	FYN,PIK3C2A
RANK Signaling in Osteoclasts	8,07E-01	0.155955	1,96E-02	IKBKG,PIK3C2A
VEGF Signaling	8,01E-01	0.158125	1,94E-02	PIK3C2A,ROCK2
Role of JAK family kinases in IL-6-type Cytokine Signaling	0.8	0.158489	0.04	JAK1
Tryptophan Degradation X (Mammalian, via Tryptamine)	0.8	0.158489	0.04	ALDH7A1
Ethanol Degradation IV	0.8	0.158489	0.04	ALDH7A1
SAPK/JNK Signaling	7,94E-01	0.160694	1,92E-02	MAP4K4,PIK3C2A
Lipid Antigen Presentation by CD1	7,84E-01	0.164437	3,85E-02	PSAP
Glycolysis I	7,84E-01	0.164437	3,85E-02	PFKL
Gluconeogenesis I	7,84E-01	0.164437	3,85E-02	MDH1
AMPK Signaling	7,84E-01	0.164437	1,48E-02	PIK3C2A,CPT1A,PFKL
Breast Cancer Regulation by Stathmin1	7,84E-01	0.164437	1,48E-02	PIK3C2A,TUBB,ROCK2
Mouse Embryonic Stem Cell Pluripotency	7,81E-01	0.165577	1,89E-02	PIK3C2A,JAK1
IGF-1 Signaling	7,81E-01	0.165577	1,89E-02	PIK3C2A,JAK1
Thrombin Signaling	7,79E-01	0.166341	1,47E-02	PIK3C2A,ROCK2,FNBP1
Role of Macrophages, Fibroblasts and Endothelial Cells in Rheumatoid Arthritis	7,77E-01	0.167109	1,29E-02	IKBKG,IRAK1,PIK3C2A,ROCK2
IL-15 Production	7,55E-01	0.175792	3,57E-02	JAK1
Telomerase Signaling	7,5E-01	0.177828	1,8E-02	HDAC6,PIK3C2A
Leukocyte Extravasation Signaling	7,5E-01	0.177828	1,42E-02	JAM2,PIK3C2A,ROCK2
Paxillin Signaling	7,38E-01	0.18281	1,77E-02	PIK3C2A,PARVA
TNFR2 Signaling	7,28E-01	0.187068	3,33E-02	IKBKG
Glutathione-mediated Detoxification	7,15E-01	0.192752	3,23E-02	Gsta4
HIF1α Signaling	7,1E-01	0.194984	1,69E-02	PIK3C2A,LDHB
LPS/IL-1 Mediated Inhibition of RXR Function	7,09E-01	0.195434	1,36E-02	IRAK1,ALDH7A1,CPT1A
Fc Epsilon RI Signaling	7,04E-01	0.197697	1,68E-02	FYN,PIK3C2A
PTEN Signaling	7,04E-01	0.197697	1,68E-02	IKBKG,IGF2R
4-1BB Signaling in T Lymphocytes	7,03E-01	0.198153	3,12E-02	IKBKG
Axonal Guidance Signaling	6,96E-01	0.201372	1,11E-02	FYN,PIK3C2A,TUBB,ROCK2,ACTR3
LXR/RXR Activation	6,93E-01	0.202768	1,65E-02	TF,CLU
Natural Killer Cell Signaling	6,88E-01	0.205116	1,64E-02	FYN,PIK3C2A
Role of NANOG in Mammalian Embryonic Stem Cell Pluripotency	6,88E-01	0.205116	1,64E-02	PIK3C2A,JAK1
iCOS-iCOSL Signaling in T Helper Cells	6,83E-01	0.207491	1,63E-02	IKBKG,PIK3C2A
Role of Tissue Factor in Cancer	6,83E-01	0.207491	1,63E-02	FYN,PIK3C2A
Oncostatin M Signaling	6,79E-01	0.209411	2,94E-02	JAK1
Inhibition of Angiogenesis by TSP1	6,79E-01	0.209411	2,94E-02	FYN
Role of JAK2 in Hormone-like Cytokine Signaling	6,79E-01	0.209411	2,94E-02	JAK1
Sphingosine-1-phosphate Signaling	6,72E-01	0.212814	1,6E-02	PIK3C2A,FNBP1
PI3K/AKT Signaling	6,72E-01	0.212814	1,6E-02	IKBKG,JAK1
Coagulation System	6,68E-01	0.214783	2,86E-02	PROS1
Cell Cycle Regulation by BTG Family Proteins	6,68E-01	0.214783	2,86E-02	CDK4
TWEAK Signaling	6,68E-01	0.214783	2,86E-02	IKBKG
MIF-mediated Glucocorticoid Regulation	6,68E-01	0.214783	2,86E-02	IKBKG
IL-17A Signaling in Fibroblasts	6,68E-01	0.214783	2,86E-02	IKBKG
FXR/RXR Activation	6,67E-01	0.215278	1,59E-02	TF,CLU
Atherosclerosis Signaling	6,62E-01	0.217771	1,57E-02	GLG1,CLU
Type II Diabetes Mellitus Signaling	6,57E-01	0.220293	1,56E-02	IKBKG,PIK3C2A
Dopamine Degradation	6,57E-01	0.220293	2,78E-02	ALDH7A1
Superpathway of Methionine Degradation	6,57E-01	0.220293	2,78E-02	CDO1
Cardiac Hypertrophy Signaling	6,54E-01	0.22182	1,27E-02	PIK3C2A,ROCK2,FNBP1
CCR3 Signaling in Eosinophils	6,47E-01	0.225424	1,54E-02	PIK3C2A,ROCK2
Complement System	6,47E-01	0.225424	2,7E-02	CFH
14-3-3-mediated Signaling	6,43E-01	0.22751	1,53E-02	PIK3C2A,TUBB
Phospholipase C Signaling	6,4E-01	0.229087	1,25E-02	FYN,HDAC6,FNBP1
p70S6K Signaling	6,38E-01	0.230144	1,52E-02	PIK3C2A,JAK1
Adipogenesis pathway	6,28E-01	0.235505	1,49E-02	HDAC6,RBBP7
April Mediated Signaling	6,27E-01	0.236048	2,56E-02	IKBKG
Th1 Pathway	6,24E-01	0.237684	1,48E-02	PIK3C2A,JAK1
Cell Cycle Control of Chromosomal Replication	6,17E-01	0.241546	2,5E-02	CDK4
Colorectal Cancer Metastasis Signaling	6,13E-01	0.243781	1,21E-02	PIK3C2A,JAK1,FNBP1
Role of PKR in Interferon Induction and Antiviral Response	6,08E-01	0.246604	2,44E-02	IKBKG
B Cell Activating Factor Signaling	6,08E-01	0.246604	2,44E-02	IKBKG
Aryl Hydrocarbon Receptor Signaling	6,01E-01	0.250611	1,43E-02	CDK4,ALDH7A1
Intrinsic Prothrombin Activation Pathway	5,99E-01	0.251768	2,38E-02	PROS1
MIF Regulation of Innate Immunity	5,9E-01	0.25704	2,33E-02	IKBKG
Serotonin Receptor Signaling	5,9E-01	0.25704	2,33E-02	PTS
D-myo-inositol (1,4,5,6)-Tetrakisphosphate Biosynthesis	5,88E-01	0.258226	1,4E-02	ATP1A1,PTPN13
D-myo-inositol (3,4,5,6)-tetrakisphosphate Biosynthesis	5,88E-01	0.258226	1,4E-02	ATP1A1,PTPN13
Ovarian Cancer Signaling	5,84E-01	0.260615	1,39E-02	CDK4,PIK3C2A
Role of RIG1-like Receptors in Antiviral Innate Immunity	5,81E-01	0.262422	2,27E-02	IKBKG
Th2 Pathway	5,59E-01	0.276058	1,33E-02	PIK3C2A,JAK1
Primary Immunodeficiency Signaling	5,49E-01	0.282488	2,08E-02	IKBKG
Relaxin Signaling	5,43E-01	0.286418	1,3E-02	IKBKG,PIK3C2A
Cancer Drug Resistance By Drug Efflux	5,42E-01	0.287078	2,04E-02	ABCC1
G-Protein Coupled Receptor Signaling	5,37E-01	0.290402	1,1E-02	IKBKG,FYN,PIK3C2A
Protein Kinase A Signaling	5,37E-01	0.290402	1,01E-02	IKBKG,AKAP13,PTPN13,ROCK2
TNFR1 Signaling	5,34E-01	0.292415	0.02	IKBKG
Assembly of RNA Polymerase II Complex	5,34E-01	0.292415	0.02	TAF1
3-phosphoinositide Degradation	5,32E-01	0.293765	1,27E-02	ATP1A1,PTPN13
D-myo-inositol-5-phosphate Metabolism	5,17E-01	0.304089	1,24E-02	ATP1A1,PTPN13
FcγRIIB Signaling in B Lymphocytes	5,13E-01	0.306902	1,89E-02	PIK3C2A
CD27 Signaling in Lymphocytes	5,13E-01	0.306902	1,89E-02	IKBKG
Regulation of Cellular Mechanics by Calpain Protease	4,87E-01	0.325837	1,75E-02	CDK4
Mitochondrial Dysfunction	4,82E-01	0.32961	1,17E-02	CPT1A,AIFM1
Gap Junction Signaling	4,82E-01	0.32961	1,17E-02	PIK3C2A,TUBB
Induction of Apoptosis by HIV1	4,63E-01	0.34435	1,64E-02	IKBKG
Endometrial Cancer Signaling	4,47E-01	0.357273	1,56E-02	PIK3C2A
PXR/RXR Activation	4,41E-01	0.362243	1,54E-02	CPT1A
Thrombopoietin Signaling	4,41E-01	0.362243	1,54E-02	PIK3C2A
PCP pathway	4,41E-01	0.362243	1,54E-02	ROCK2
Th1 and Th2 Activation Pathway	4,39E-01	0.363915	1,08E-02	PIK3C2A,JAK1
UVB-Induced MAPK Signaling	4,36E-01	0.366438	1,52E-02	PIK3C2A
Regulation of the Epithelial-Mesenchymal Transition Pathway	4,27E-01	0.374111	1,06E-02	PIK3C2A,JAK1
RAR Activation	4,24E-01	0.376704	1,05E-02	ADH1C,ZBTB16
ErbB2-ErbB3 Signaling	4,21E-01	0.379315	1,45E-02	PIK3C2A
GABA Receptor Signaling	4,21E-01	0.379315	1,45E-02	ABAT
Dendritic Cell Maturation	4,19E-01	0.381066	1,04E-02	IKBKG,PIK3C2A
Myc Mediated Apoptosis Signaling	4,16E-01	0.383707	1,43E-02	PIK3C2A
Role of NFAT in Cardiac Hypertrophy	4,16E-01	0.383707	1,04E-02	HDAC6,PIK3C2A
Caveolar-mediated Endocytosis Signaling	4,11E-01	0.38815	1,41E-02	FYN
Chemokine Signaling	4,11E-01	0.38815	1,41E-02	ROCK2
MSP-RON Signaling Pathway	4,06E-01	0.392645	1,39E-02	PIK3C2A
ErbB4 Signaling	4,06E-01	0.392645	1,39E-02	PIK3C2A
ERK/MAPK Signaling	0.4	0.398107	1,01E-02	FYN,PIK3C2A
STAT3 Pathway	3,97E-01	0.400867	1,35E-02	IGF2R
Hypoxia Signaling in the Cardiovascular System	3,97E-01	0.400867	1,35E-02	IKBKG
mTOR Signaling	3,94E-01	0.403645	9,95E-03	PIK3C2A,FNBP1
TREM1 Signaling	3,93E-01	0.404576	1,33E-02	IRAK1
Antiproliferative Role of Somatostatin Receptor 2	3,93E-01	0.404576	1,33E-02	PIK3C2A
GDNF Family Ligand-Receptor Interactions	3,88E-01	0.409261	1,32E-02	PIK3C2A
Neurotrophin/TRK Signaling	3,88E-01	0.409261	1,32E-02	PIK3C2A
Estrogen-Dependent Breast Cancer Signaling	3,84E-01	0.413048	1,3E-02	PIK3C2A
Dopamine Receptor Signaling	3,84E-01	0.413048	1,3E-02	PTS
VDR/RXR Activation	3,8E-01	0.416869	1,28E-02	WT1
Growth Hormone Signaling	3,6E-01	0.436516	1,2E-02	PIK3C2A
Renal Cell Carcinoma Signaling	3,6E-01	0.436516	1,2E-02	PIK3C2A
FLT3 Signaling in Hematopoietic Progenitor Cells	3,52E-01	0.444631	1,18E-02	PIK3C2A
Leptin Signaling in Obesity	3,48E-01	0.448745	1,16E-02	PIK3C2A
TGF-β Signaling	3,45E-01	0.451856	1,15E-02	AMHR2
Neuregulin Signaling	3,41E-01	0.456037	1,14E-02	DCN
Bladder Cancer Signaling	3,41E-01	0.456037	1,14E-02	CDK4
HER-2 Signaling in Breast Cancer	3,41E-01	0.456037	1,14E-02	PIK3C2A
VEGF Family Ligand-Receptor Interactions	3,41E-01	0.456037	1,14E-02	PIK3C2A
FGF Signaling	3,34E-01	0.463447	1,11E-02	PIK3C2A
OX40 Signaling Pathway	3,31E-01	0.466659	1,1E-02	IKBKG
Ceramide Signaling	3,24E-01	0.474242	1,08E-02	PIK3C2A
Acute Myeloid Leukemia Signaling	3,24E-01	0.474242	1,08E-02	PIK3C2A
Role of Osteoblasts, Osteoclasts and Chondrocytes in Rheumatoid Arthritis	3,21E-01	0.477529	8,58E-03	IKBKG,PIK3C2A
Sumoylation Pathway	3,14E-01	0.485289	1,04E-02	FNBP1
Melanocyte Development and Pigmentation Signaling	3,11E-01	0.488652	1,03E-02	PIK3C2A
TR/RXR Activation	3,08E-01	0.49204	1,02E-02	PIK3C2A
ErbB Signaling	3,08E-01	0.49204	1,02E-02	PIK3C2A
Huntington's Disease Signaling	3,01E-01	0.500035	8,23E-03	HDAC6,PIK3C2A
PAK Signaling	2,99E-01	0.502343	9,9E-03	PIK3C2A
UVA-Induced MAPK Signaling	2,84E-01	0.519996	9,43E-03	PIK3C2A
Antioxidant Action of Vitamin C	2,79E-01	0.526017	9,26E-03	IKBKG
Gαs Signaling	2,76E-01	0.529663	9,17E-03	RAPGEF2
Amyotrophic Lateral Sclerosis Signaling	2,71E-01	0.535797	9,01E-03	PIK3C2A
Nitric Oxide Signaling in the Cardiovascular System	2,66E-01	0.542001	8,85E-03	PIK3C2A
Neuropathic Pain Signaling In Dorsal Horn Neurons	2,61E-01	0.548277	8,7E-03	PIK3C2A
HGF Signaling	2,61E-01	0.548277	8,7E-03	PIK3C2A
Neuroprotective Role of THOP1 in Alzheimer's Disease	2,51E-01	0.561048	8,4E-03	LONP1
p38 MAPK Signaling	2,51E-01	0.561048	8,4E-03	IRAK1
Renin-Angiotensin Signaling	2,44E-01	0.570164	8,2E-03	PIK3C2A
Estrogen Receptor Signaling	2,31E-01	0.587489	7,81E-03	TAF1
Xenobiotic Metabolism Signaling	2,29E-01	0.590201	6,97E-03	PIK3C2A,ALDH7A1
P2Y Purigenic Receptor Signaling Pathway	2,2E-01	0.60256	7,52E-03	PIK3C2A
Role of Pattern Recognition Receptors in Recognition of Bacteria and Viruses	2,13E-01	0.61235	7,3E-03	PIK3C2A
Cardiac β-adrenergic Signaling	2,13E-01	0.61235	7,3E-03	AKAP13
Human Embryonic Stem Cell Pluripotency	2,02E-01	0.628058	6,99E-03	PIK3C2A

## Sheet: Canonical Pathways DOWN
Ingenuity Canonical Pathways	-log(p-value)	p-value	Ratio	Molecules
Phosphatidylethanolamine Biosynthesis III	2,09E00	0.00812831	1	PTDSS2
Phospholipases	1,86E00	0.0138038	4,84E-02	PLCD4,PLCZ1,PLA2G6
Protein Kinase A Signaling	1,82E00	0.0151356	2,02E-02	AKAP12,PLCD4,PGP,PLCZ1,SMPDL3A,PHKG2,DUSP4,PPP1R11
Sperm Motility	1,71E00	0.0194984	3,15E-02	PLCD4,CATSPER1,PLCZ1,PLA2G6
D-myo-inositol (1,4,5)-Trisphosphate Biosynthesis	1,7E00	0.0199526	7,41E-02	PLCD4,PLCZ1
14-3-3-mediated Signaling	1,67E00	0.0213796	3,05E-02	PLCD4,TUBB6,PLCZ1,TUBB4B
Diphthamide Biosynthesis	1,62E00	0.0239883	3,33E-01	EEF2
Pentose Phosphate Pathway (Oxidative Branch)	1,5E00	0.0316228	2,5E-01	PGLS
N-acetylglucosamine Degradation II	1,5E00	0.0316228	2,5E-01	NAGK
CMP-N-acetylneuraminate Biosynthesis I (Eukaryotes)	1,4E00	0.0398107	0.2	NAGK
Pyrimidine Ribonucleotides Interconversion	1,33E00	0.0467735	4,65E-02	AK8,NUDT18
Aldosterone Signaling in Epithelial Cells	1,33E00	0.0467735	2,38E-02	PLCD4,DNAJB1,DNAJB12,PLCZ1
Gap Junction Signaling	1,3E00	0.0501187	2,34E-02	PLCD4,TUBB6,PLCZ1,TUBB4B
Pyrimidine Ribonucleotides De Novo Biosynthesis	1,29E00	0.0512861	4,44E-02	AK8,NUDT18
Antioxidant Action of Vitamin C	1,25E00	0.0562341	2,78E-02	PLCD4,PLCZ1,PLA2G6
Synaptic Long Term Potentiation	1,13E00	0.074131	2,48E-02	PLCD4,PLCZ1,PPP1R11
Regulation of Cellular Mechanics by Calpain Protease	1,11E00	0.0776247	3,51E-02	CCNA1,CAST
Pentose Phosphate Pathway	1,11E00	0.0776247	0.1	PGLS
Wnt/Ca+ pathway	1,1E00	0.0794328	3,45E-02	PLCD4,PLCZ1
p70S6K Signaling	1,04E00	0.0912011	2,27E-02	PLCD4,PLCZ1,EEF2
Cardiac β-adrenergic Signaling	1,01E00	0.0977237	2,19E-02	AKAP12,SMPDL3A,PPP1R11
Guanosine Nucleotides Degradation III	1	0.1	7,69E-02	NT5C1B
Remodeling of Epithelial Adherens Junctions	9,72E-01	0.10666	2,9E-02	TUBB6,TUBB4B
Urate Biosynthesis/Inosine 5'-phosphate Degradation	9,71E-01	0.106905	7,14E-02	NT5C1B
Epithelial Adherens Junction Signaling	9,44E-01	0.113763	2,05E-02	BAIAP2,TUBB6,TUBB4B
Melatonin Signaling	9,41E-01	0.114551	2,78E-02	PLCD4,PLCZ1
Synaptic Long Term Depression	9,37E-01	0.115611	2,04E-02	PLCD4,PLCZ1,PLA2G6
GPCR-Mediated Integration of Enteroendocrine Signaling Exemplified by an L Cell	9,32E-01	0.11695	2,74E-02	PLCD4,PLCZ1
RAN Signaling	8,91E-01	0.128529	5,88E-02	RAN
Mitochondrial L-carnitine Shuttle Pathway	8,91E-01	0.128529	5,88E-02	CPT1B
Adenosine Nucleotides Degradation II	8,91E-01	0.128529	5,88E-02	NT5C1B
D-myo-inositol-5-phosphate Metabolism	8,52E-01	0.140605	1,86E-02	PLCD4,PLCZ1,STYXL1
Dopamine-DARPP32 Feedback in cAMP Signaling	8,4E-01	0.144544	1,84E-02	PLCD4,PLCZ1,PPP1R11
Purine Nucleotides Degradation II (Aerobic)	8,26E-01	0.149279	0.05	NT5C1B
Leptin Signaling in Obesity	8,17E-01	0.152405	2,33E-02	PLCD4,PLCZ1
GPCR-Mediated Nutrient Sensing in Enteroendocrine Cells	8,17E-01	0.152405	2,33E-02	PLCD4,PLCZ1
Axonal Guidance Signaling	0.8	0.158489	1,33E-02	BAIAP2,C9orf3,PLCD4,TUBB6,PLCZ1,TUBB4B
Wnt/β-catenin Signaling	7,92E-01	0.161436	1,74E-02	SOX6,CSNK2B,SOX5
Protein Ubiquitination Pathway	7,8E-01	0.165959	1,51E-02	DNAJB1,THOP1,DNAJB12,UBE2D3
Pyrimidine Deoxyribonucleotides De Novo Biosynthesis I	7,7E-01	0.169824	4,35E-02	AK8
Sertoli Cell-Sertoli Cell Junction Signaling	7,61E-01	0.17338	1,69E-02	YBX3,TUBB6,TUBB4B
Estrogen-mediated S-phase Entry	7,53E-01	0.176604	4,17E-02	CCNA1
PPARα/RXRα Activation	7,51E-01	0.177419	1,67E-02	PLCD4,PLCZ1,CPT1B
Lipid Antigen Presentation by CD1	7,22E-01	0.189671	3,85E-02	AP2A1
Antiproliferative Role of TOB in T Cell Signaling	7,22E-01	0.189671	3,85E-02	CCNA1
NAD Salvage Pathway II	7,22E-01	0.189671	3,85E-02	NT5C1B
Endothelin-1 Signaling	7,04E-01	0.197697	1,58E-02	PLCD4,PLCZ1,PLA2G6
UVA-Induced MAPK Signaling	6,78E-01	0.209894	1,89E-02	PLCD4,PLCZ1
Sonic Hedgehog Signaling	6,67E-01	0.215278	3,33E-02	DYRK1B
Clathrin-mediated Endocytosis Signaling	6,65E-01	0.216272	1,51E-02	CSNK2B,SH3GLB1,AP2A1
ERK/MAPK Signaling	6,65E-01	0.216272	1,51E-02	PLA2G6,DUSP4,PPP1R11
AMPK Signaling	6,48E-01	0.224905	1,48E-02	AK8,CPT1B,EEF2
Breast Cancer Regulation by Stathmin1	6,48E-01	0.224905	1,48E-02	TUBB6,TUBB4B,PPP1R11
Neuropathic Pain Signaling In Dorsal Horn Neurons	6,26E-01	0.236592	1,74E-02	PLCD4,PLCZ1
Retinoate Biosynthesis I	6,19E-01	0.240436	2,94E-02	NT5C1B
MIF-mediated Glucocorticoid Regulation	6,08E-01	0.246604	2,86E-02	PLA2G6
Phagosome Formation	5,84E-01	0.260615	1,63E-02	PLCD4,PLCZ1
Sphingosine-1-phosphate Signaling	5,74E-01	0.266686	1,6E-02	PLCD4,PLCZ1
cAMP-mediated signaling	5,73E-01	0.267301	1,35E-02	AKAP12,SMPDL3A,DUSP4
tRNA Splicing	5,68E-01	0.270396	2,56E-02	SMPDL3A
PI3K Signaling in B Lymphocytes	5,51E-01	0.28119	1,54E-02	PLCD4,PLCZ1
Mechanisms of Viral Exit from Host Cells	5,49E-01	0.282488	2,44E-02	SH3GLB1
Cellular Effects of Sildenafil (Viagra)	5,46E-01	0.284446	1,53E-02	PLCD4,PLCZ1
P2Y Purigenic Receptor Signaling Pathway	5,37E-01	0.290402	1,5E-02	PLCD4,PLCZ1
Superpathway of Inositol Phosphate Compounds	5,35E-01	0.291743	1,28E-02	PLCD4,PLCZ1,STYXL1
MIF Regulation of Innate Immunity	5,32E-01	0.293765	2,33E-02	PLA2G6
Role of Oct4 in Mammalian Embryonic Stem Cell Pluripotency	5,08E-01	0.310456	2,17E-02	SH3GLB1
Assembly of RNA Polymerase II Complex	4,78E-01	0.33266	0.02	GTF2A2
Phagosome Maturation	4,75E-01	0.334965	1,35E-02	TUBB6,TUBB4B
Amyloid Processing	4,71E-01	0.338065	1,96E-02	CSNK2B
Actin Nucleation by ARP-WASP Complex	4,38E-01	0.364754	1,79E-02	BAIAP2
Glioblastoma Multiforme Signaling	4,32E-01	0.369828	1,25E-02	PLCD4,PLCZ1
Nur77 Signaling in T Lymphocytes	4,21E-01	0.379315	1,69E-02	NR4A1
IL-2 Signaling	3,93E-01	0.404576	1,56E-02	CSNK2B
Germ Cell-Sertoli Cell Junction Signaling	3,91E-01	0.406443	1,16E-02	TUBB6,TUBB4B
Calcium-induced T Lymphocyte Apoptosis	3,83E-01	0.414	1,52E-02	NR4A1
Eicosanoid Signaling	3,78E-01	0.418794	1,49E-02	PLA2G6
EGF Signaling	3,73E-01	0.423643	1,47E-02	CSNK2B
GABA Receptor Signaling	3,69E-01	0.427563	1,45E-02	AP2A1
CREB Signaling in Neurons	3,57E-01	0.439542	1,08E-02	PLCD4,PLCZ1
Role of MAPK Signaling in the Pathogenesis of Influenza	3,55E-01	0.44157	1,39E-02	PLA2G6
Hypoxia Signaling in the Cardiovascular System	3,46E-01	0.450817	1,35E-02	UBE2D3
RAR Activation	3,43E-01	0.453942	1,05E-02	CSNK2B,NT5C1B
Dendritic Cell Maturation	3,38E-01	0.459198	1,04E-02	PLCD4,PLCZ1
NRF2-mediated Oxidative Stress Response	3,36E-01	0.461318	1,04E-02	DNAJB1,DNAJB12
Role of NFAT in Cardiac Hypertrophy	3,36E-01	0.461318	1,04E-02	PLCD4,PLCZ1
Dopamine Receptor Signaling	3,34E-01	0.463447	1,3E-02	PPP1R11
Cyclins and Cell Cycle Regulation	3,3E-01	0.467735	1,28E-02	CCNA1
Thrombin Signaling	3,09E-01	0.490908	9,8E-03	PLCD4,PLCZ1
α-Adrenergic Signaling	2,96E-01	0.505825	1,15E-02	PHKG2
HIPPO signaling	2,96E-01	0.505825	1,15E-02	PPP1R11
VEGF Family Ligand-Receptor Interactions	2,93E-01	0.509331	1,14E-02	PLA2G6
Regulation of Actin-based Motility by Rho	2,86E-01	0.517607	1,11E-02	BAIAP2
PDGF Signaling	2,86E-01	0.517607	1,11E-02	CSNK2B
Fcγ Receptor-mediated Phagocytosis in Macrophages and Monocytes	2,76E-01	0.529663	1,08E-02	PLA2G6
Acute Myeloid Leukemia Signaling	2,76E-01	0.529663	1,08E-02	CCNA1
Salvage Pathways of Pyrimidine Ribonucleotides	2,7E-01	0.537032	1,05E-02	AK8
Sumoylation Pathway	2,67E-01	0.540754	1,04E-02	RAN
CTLA4 Signaling in Cytotoxic T Lymphocytes	2,58E-01	0.552077	1,01E-02	AP2A1
CDK5 Signaling	2,58E-01	0.552077	1,01E-02	PPP1R11
Virus Entry via Endocytic Pathways	2,5E-01	0.562341	9,8E-03	AP2A1
Cardiac Hypertrophy Signaling	2,45E-01	0.568853	8,47E-03	PLCD4,PLCZ1
SAPK/JNK Signaling	2,45E-01	0.568853	9,62E-03	DUSP4
IGF-1 Signaling	2,39E-01	0.576766	9,43E-03	CSNK2B
Phospholipase C Signaling	2,38E-01	0.578096	8,33E-03	PLCD4,PLA2G6
Corticotropin Releasing Hormone Signaling	2,27E-01	0.592925	9,01E-03	NR4A1
Androgen Signaling	2,27E-01	0.592925	9,01E-03	DNAJB1
Rac Signaling	2,13E-01	0.61235	8,55E-03	BAIAP2
Fc Epsilon RI Signaling	2,08E-01	0.619441	8,4E-03	PLA2G6
Neuroprotective Role of THOP1 in Alzheimer's Disease	2,08E-01	0.619441	8,4E-03	THOP1
PTEN Signaling	2,08E-01	0.619441	8,4E-03	CSNK2B
p38 MAPK Signaling	2,08E-01	0.619441	8,4E-03	PLA2G6
RhoA Signaling	1,98E-01	0.63387	8,06E-03	BAIAP2

## Sheet: Networks UP
ID	Molecules in Network	Score	Molecules	Top Diseases and Functions
1	AKAP13,AKR1B10,Aldose Reductase,ALT,ARHGAP32,C1q,CALU,CDK4/6,CFH,CLU,CP,CTNNAL1,DICER1,ERK1/2,G6PD,GALNT1,GAS6,GOT,GPT2,IGF2R,IgG,IgG1,JAM2,LAMB2,LDL,MYO7A,PARVA,PROS1,RAB7B,RAPGEF2,SULF1,TF,TMEM176B,TSPYL2,TYRO3	53	26	Cell-To-Cell Signaling and Interaction, Cellular Function and Maintenance, Inflammatory Response
2	26s Proteasome,ALDH7A1,Alpha tubulin,ARID4A,caspase,DNMBP,FNBP1,Hdac,HDAC6,HISTONE,Histone h4,Hsp70,Hsp90,IKBKG,KMT2A,KMT2C,LAS1L,MCF2,NEO1,NFkB (complex),NUMA1,PFKL,PP2A,Rb,RBBP7,SEPT6,SMARCA1,TAF1,TRIM35,TUBB,tubulin,tubulin (family),Ubiquitin,UBTF,UTP20	39	21	Cellular Assembly and Organization, Cellular Function and Maintenance, Cancer
3	ABCC1,ABI1,ACTR3,AIFM1,AMPK,ATP1A1,ATPase,CK1,Collagen(s),Cyclin E,CYFIP1,DDX3X,ERK,Focal adhesion kinase,Gsta4,H6PD,HDL,Integrin,IRAK1,Laminin,LDHB,LONP1,Macf1,MAP4K4,Mitochondrial complex 1,Nr1h,P38 MAPK,P4HA1,Pdgf (complex),phosphatase,PTS,SESN2,SGPL1,Sos,TMEM184A	34	19	Carbohydrate Metabolism, Drug Metabolism, Small Molecule Biochemistry
4	Akt,Alpha catenin,Arp2/3,BCL2A1,BCR (complex),Cathepsin,CD81,CGN,Collagen type I,CPE,CPT1A,CTSO,CTSV,DCN,Dynamin,Erm,F Actin,Fcer1,Gm-csf,Igm,JAK1,LGMN,MCAM,MEF2,MRC1,p70 S6k,PDGF BB,PI3K (family),PIK3C2A,PLC gamma,PSAP,SH3BP4,Shc,Tgf beta,WIPF3	27	16	Cell-To-Cell Signaling and Interaction, Hematological System Development and Function, Immune Cell Trafficking
5	ABAT,Actin,AMHR2,CD38,CERS5,Ck2,CLSTN1,CSF2,FOXO3,FSH,FYN,Gsk3,HELZ,HSPD1,HTATSF1,IL5,Insulin,Lh,LZTS1,Mapk,NMDA Receptor,NONO,p85 (pik3r),PI3K (complex),Pka,Pkc(s),PRND,PRNP,PTPN13,Rac,RNA polymerase II,SRC (family),STXBP3,Tmsb4x (includes others),WT1	25	15	Cell Cycle, Neurological Disease, Cell Death and Survival
6	1500015L24Rik,ACSL3,AES,APP,BAHD1,BEGAIN,CD38,CD99L2,CSF2,CTF1,DMD,DRP2,ELAVL1,FOS,FOXO3,GPD1,GSPT2,HSPD1,IL4,IL5,INS,KIF2A,KLF3,MED4,Nisch,OCIAD2,PIGQ,PSAT1,PSMC5,Rhox8,SLC52A3,TCF7L2,TNFRSF21,TNFSF13B,TRIM26	23	14	Cell Death and Survival, Cellular Development, Connective Tissue Disorders
7	ADH1C,ASCC1,BEGAIN,CCAR2,CDO1,CEBPB,CEP170,ETNK2,FBXO21,FOXO3,GLG1,HIF1A,HSP90AA1,HSP90AB1,KDM4A,KDM4C,KLHL23/PHOSPHO2-KLHL23,MAFG,NDC80,NR3C1,NRG1,NXF1,NXF3,POU5F1,PSMC1,SAT2,SCAF11,SKA1,SKA2,TCF25,THAP11,WASHC2A/WASHC2C,XPO1,ZC3H7B,ZMYM1	23	14	Cell Death and Survival, Cancer, Endocrine System Disorders
8	Ap1,ATAD5,CD3,CDK4,Cg,Cofilin,Creb,Cyclin A,ENPP2,Histone h3,Ifn,IFN Beta,IFN type 1,IL1,IL12 (family),Immunoglobulin,Interferon alpha,IRF9,Jnk,MDH1,Mek,MLLT6,NFAT (complex),PTGR1,Ras,Ras homolog,RNF130,ROCK2,STAT5a/b,TCR,TRANK1,trypsin,TSHZ1,Vegf,ZBTB16	19	12	Auditory Disease, Developmental Disorder, Hereditary Disorder
9	ADRB,AR,AURKB,BDNF,CLEC12B,CSF2,Cst12,DCTN1,DYNLRB1,ELAVL1,FOXO3,GJA1,GPC4,HSPD1,IL4,IL5,IL31,IL-2R,IRS,KDM4A,MAPK1,MYOF,NPEPL1,PTEN,PTPN2,PTPN11,RB1,REEP1,RETNLB,ROS1,SFTPB,SH2B2,SHB,sorbitol,TSKU	13	9	Cell Morphology, Cardiac Necrosis/Cell Death, Cardiovascular Disease
10	HSBP1L1,NR2F6	2	1	Cancer, Neurological Disease, Organismal Injury and Abnormalities
11	PAX6,Rbmy (includes others)	2	1	Cell Cycle, Cell Death and Survival, Cell Morphology
12	BEX4,HSPB2	2	1	Cellular Assembly and Organization, Cellular Compromise, Cell-mediated Immune Response
13	CMTM5,EPB41L3,KBTBD7,RBFA,SCN2B	2	1	Nervous System Development and Function, Cardiac Arrythmia, Cardiovascular Disease

## Sheet: Networks DOWN
ID	Molecules in Network	Score	Molecules	Top Diseases and Functions
1	4933415F23Rik,ADRB,AKAP12,Calcineurin protein(s),CCNA1,CPT1B,Creb,Cyclin A,cytochrome C,DUSP4,E2f,EID3,ERK1/2,FSH,HSBP1,KXD1,LGALS8,LIN7A,MARCH11,NR4A1,NUDT18,Pde,PLA2G6,Proinsulin,RAB3IP,RAN,RNASEH2A,Rxr,SLC33A1,SMPDL3A,SOX5,SOX6,TRPM4,YBX2,YBX3	46	24	Cellular Development, Cellular Growth and Proliferation, Connective Tissue Development and Function
2	26s Proteasome,Actin,Akt,Alpha tubulin,AMPK,BAG6,BAIAP2,Beta Tubulin,BSCL2,Calmodulin,caspase,CAST,CSNK2B,DCTN2,DNAJB1,DNAJB12,EEF2,FTO,GTF2A2,Hsp70,Insulin,IPO4,MAP2,MED16,PAPOLB,RAD23A,RECQL5,RNA polymerase II,SCAMP2,SH3GLB1,SIAH2,SPOUT1,TUBB6,TUBB4B,tubulin	44	23	Cellular Assembly and Organization, Cellular Compromise, Cell Morphology
3	2-methoxyestradiol,BPI,CCDC86,CD3,Cg,Collagen type II,CRLF1,DYRK1B,EFCAB6,FGD2,FRAT2,GSG2,HIST2H2AA3/HIST2H2AA4,Histone h3,Histone h4,Interferon alpha,Jnk,MAP3K20,MIF,NFkB (complex),P38 MAPK,PDGF BB,PI3K (complex),Pka,Pkc(s),PLC,PLCD4,PLCZ1,Rac,RSPH14,SEC14L1,SLC14A2,SOX6,TLR7,Vegf	25	15	Cellular Growth and Proliferation, Cellular Movement, Hematological System Development and Function
4	AMPK,APP,CARNMT1,CCND3,CDKL3,CDKN2A,CDKN2D,CFAP53,CXorf56,DDX49,EPHA2,IFI16,MAP3K7,MARCH10,MROH8,MZT2A,NDUFAF7,OCEL1,PACSIN1,PDCL2,PHF7,phosphatidylserine,PLCD1,PRDX6,PRKCG,PTDSS2,RAF1,RAP1B,RD3,ROPN1L,RSPH3,SGIP1,SMPD2,TAB2,ZNF574	22	14	Cell Morphology, Tissue Development, Amino Acid Metabolism
5	adenosine triphosphate,AGT,CCDC110,CCT5,CDKN1A,CENPV,CUL3,DMRTB1,DYNC1H1,EWSR1,FAF2,FAM104A,GAN,HDAC1,Histone h3,MATR3,MINDY4,MRPL1,NCL,NPM1,PGLS,PHKG2,RBMXL2,SELENOV,SUMO3,SYNGAP1,THEG,THOP1,TRIM28,VCP,WDTC1,YWHAE,YWHAZ,ZFP36,ZNHIT2	22	14	Cell Cycle, Cell-To-Cell Signaling and Interaction, Cellular Assembly and Organization
6	ABCB6,AHR,AK8,BCL6,BMP2,COMP,Cyclin A,DAND5,DMRTA2,DNAAF1,FIGLA,ISL1,LRRC27,LXN,MATR3,MCM7,Muc1,NANOG,OBSL1,PBX4,PDX1,PFKP,Proinsulin,RBM14,RFX2,RUNX1,SALL3,SOCS3,SUGP2,T,TCF3,TNF,TRIP12,Ttll13,ZFP36	22	14	Cellular Development, Cellular Growth and Proliferation, Connective Tissue Development and Function
7	AAMP,ADGRB2,AQP11,ATP8B3,BCL6,BMP2,BMPR1A,C9orf3,CLPB,CNR1,COQ8B,CTBP2,EGFR,FAF2,FGFR3,KCTD10,L-dopa,LRP2BP,MATR3,MTOR,Mturn,NT5C1B,PFKL,PFKP,PGP,phospholipid,PKD1,PRKCG,PTEN,RUNX1,SOCS3,SYNGAP1,TMEM97,TTBK2,UBC	20	13	Cellular Development, Cellular Growth and Proliferation, Nervous System Development and Function
8	Acan,AHR,ANKRD7,BCL2,BCL6,BMP2,BMPR1A,C1orf56,COL2A1,CRAT,DDHD1,DHRS1,ERICH6,GATA1,GLI1,HPS4,HSPA5,HSPB1,IL10RA,INS,LRRC25,LRRC46,miR-1-3p (and other miRNAs w/seed GGAAUGU),MITF,MTX1,Nnt,PHYHIPL,Proinsulin,SOCS3,SPACA4,TLR7,TNFRSF1A,tretinoin,TRIM28,TYK2	20	13	Cell-mediated Immune Response, Cellular Development, Cellular Function and Maintenance
9	2-methoxyestradiol,AP2A1,ATXN7L1,BMP2,BMP6,BSPRY,CATSPER1,CATSPER4,CDV3,CYFIP2,DMXL2,EHD1,FN1,HSPG2,INHBA,KATNB1,MAP3K20,MATR3,MIF,NCKAP1,PFKL,PFKP,PKD1,PPP1CA,PPP1R11,progesterone,R3HDM1,RALGPS2,ROGDI,STYXL1,SYNGAP1,TGFBR1,WDR7,YWHAB,YWHAZ	20	13	Cell Cycle, Skeletal and Muscular System Development and Function, Cellular Movement
10	AHR,AMBRA1,C3orf38,CCND1,CDKN1A,CUL4B,DNALI1,GGN,Ggnbp1,HDAC1,Histone h3,LRRC29,MYC,NAGK,OAZ3,POLL,PSMC3,REL,RNF139,SHCBP1L,SIAH1,SLC22A15,STAT3,STKLD1,TP53,tretinoin,TRIM23,TRIM28,UBE2D3,UBE2G2,UBE2I,UBE2U,UBE2Z,ZC2HC1C,ZFP36	20	13	Cellular Development, Cellular Growth and Proliferation, Embryonic Development
11	ADAM32,HNF1A	2	1	Amino Acid Metabolism, Cancer, Carbohydrate Metabolism
12	CCDC189,SHMT2	2	1	Amino Acid Metabolism, Small Molecule Biochemistry, Molecular Transport
13	ABHD8,AMBN	2	1	Cell Morphology, Cell-To-Cell Signaling and Interaction, Cellular Growth and Proliferation
14	Igbp1b,PPP2CA	2	1	Cell Cycle, Cellular Assembly and Organization, DNA Replication, Recombination, and Repair
15	TFAP2C,ZFAND4	2	1	Cellular Development, Cellular Growth and Proliferation, Embryonic Development
16	CREB3,MFSD11	2	1	Cancer, Organismal Injury and Abnormalities, Reproductive System Disease
17	GLT1D1,NPHP4	2	1	Cell Morphology, Cellular Assembly and Organization, Cellular Function and Maintenance
18	ASNSD1,RFPL1/RFPL3	2	1	Infectious Diseases, Organismal Injury and Abnormalities, Cancer
