# Supplementary material for: Dual role of DMXL2 in olfactory information transmission and the first wave of spermatogenesis
Source: PLoS Genet. 2019 Feb 8;15(2):e1007909. doi: 10.1371/journal.pgen.1007909 (PMC6383954; doi:10.1371/journal.pgen.1007909)
Supplement: S4 File — These data were those used to generate graphs and to perform statistical analyses in Figs 4A, 4D, 5A, 6B, 7A, 7C, 8B and 8C. (XLSX) [file pgen.1007909.s009.xlsx]

## Sheet: graph 4A
Odorant	Concentration	Genotype	Peak (mV)
Hexanal	1e-05	HTZ	0.598619
Hexanal	1e-05	HZT	0.760389
Hexanal	1e-05	HZT	0.702576
Hexanal	1e-05	HZT	0.760796
Hexanal	1e-05	HZT	0.609522
Hexanal	1e-05	HZT	0.581877
Hexanal	1e-05	KO	0.46327
Hexanal	1e-05	KO	0.378406
Hexanal	0.0001	HTZ	1.41356
Hexanal	0.0001	HZT	1.3699
Hexanal	0.0001	HZT	1.35626
Hexanal	0.0001	HZT	1.80395
Hexanal	0.0001	HZT	0.961202
Hexanal	0.0001	HZT	0.367736
Hexanal	0.0001	KO	0.932126
Hexanal	0.0001	KO	0.660244
Hexanal	0.0001	KO	0.725019
Hexanal	0.001	HTZ	3.35178
Hexanal	0.001	HZT	3.41726
Hexanal	0.001	HZT	4.07516
Hexanal	0.001	HZT	3.79468
Hexanal	0.001	HZT	2.02973
Hexanal	0.001	HZT	0.912097
Hexanal	0.001	KO	1.87976
Hexanal	0.001	KO	2.67752
Hexanal	0.001	KO	1.75494
Hexanal	0.01	HTZ	4.40313
Hexanal	0.01	HZT	4.46476
Hexanal	0.01	HZT	4.82305
Hexanal	0.01	HZT	5.67114
Hexanal	0.01	HZT	3.43374
Hexanal	0.01	HZT	2.02369
Hexanal	0.01	KO	3.15157
Hexanal	0.01	KO	4.73454
Hexanal	0.01	KO	2.30871
Hexanal	0.1	HTZ	5.53232
Hexanal	0.1	HZT	5.54333
Hexanal	0.1	HZT	6.13535
Hexanal	0.1	HZT	6.11625
Hexanal	0.1	HZT	4.83334
Hexanal	0.1	HZT	2.28304
Hexanal	0.1	KO	4.31493
Hexanal	0.1	KO	5.80447
Hexanal	0.1	KO	2.6575
Limonene	0.001	HTZ	0.342347
Limonene	0.001	HZT	0.305623
Limonene	0.001	HZT	1.15586
Limonene	0.001	HZT	0.24607
Limonene	0.001	HZT	0.178847
Limonene	0.001	HZT	0.254005
Limonene	0.001	KO	0.283823
Limonene	0.001	KO	0.384492
Limonene	0.001	KO	0.164226
Limonene	0.01	HTZ	0.985283
Limonene	0.01	HZT	1.41101
Limonene	0.01	HZT	0.763417
Limonene	0.01	HZT	1.0135
Limonene	0.01	HZT	0.649611
Limonene	0.01	HZT	0.621934
Limonene	0.01	KO	0.656649
Limonene	0.01	KO	0.903628
Limonene	0.01	KO	0.690631
Limonene	0.1	HTZ	1.70409
Limonene	0.1	HZT	2.75156
Limonene	0.1	HZT	2.73808
Limonene	0.1	HZT	1.36923
Limonene	0.1	HZT	1.47958
Limonene	0.1	HZT	0.870881
Limonene	0.1	KO	1.28834
Limonene	0.1	KO	1.74398
Limonene	0.1	KO	1.70795
Carvone	0.01	HTZ	1.85906
Carvone	0.01	HZT	2.27814
Carvone	0.01	HZT	3.6668
Carvone	0.01	HZT	2.42285
Carvone	0.01	HZT	1.76522
Carvone	0.01	HZT	1.39531
Carvone	0.01	KO	1.55638
Carvone	0.01	KO	2.4304
Carvone	0.01	KO	1.68193
Exact Two-Sample Fisher-Pitman Permutation Test
pValue
	Hexanal concentration					Limonene concentration			Carvone concentration
	1e-05	0.0001	0.001	0.01	0.1	0.001	0.01	0.1	0.01
HTZ vs KO	0.03571	0.2024	0.2976	0.4524	0.4881	0.7143	0.4167	0.7024	0.5595

## Sheet: graph 4D
Genotype	% of the area stained for c-Fos	% of the area stained for DAPI
HTZ	0.65	35.4043
HZT	2.23333	48.1042
HZT	0.514286	46.4706
HZT	1	32.3735
HZT	0.58	38.3919
KO	0.02	29.6062
KO	0.25	42.148
KO	0.1	27.9923
KO	0.233333	44.7287
Exact Two-Sample Fisher-Pitman Permutation Test
pValue
	% of the area stained for c-Fos	% of the area stained for DAPI
HTZ vs KO	0.02381	0.4524

## Sheet: graph 5A
Organs	Stages	Dmxl2 relative expression
Ovary	E12,5	0.101098
Ovary	E12,5	0.0794099
Ovary	E12,5	0.0741977
Ovary	E14,5	0.318329
Ovary	E14,5	0.145229
Ovary	E14,5	0.206806
Ovary	E16,5	0.270946
Ovary	E16,5	0.259315
Ovary	E16,5	0.26793
Ovary	E18,5	0.291837
Ovary	E18,5	0.345251
Ovary	E18,5	0.454663
Ovary	P0	0.366573
Ovary	P0	0.491708
Ovary	P0	0.331467
Ovary	P0	0.463141
Ovary	P0	0.491953
Ovary	P0	0.404542
Ovary	P5	0.270946
Ovary	P5	0.28193
Ovary	P5	0.402541
Ovary	P5	0.362118
Ovary	P5	0.363431
Ovary	P5	0.346943
Ovary	P15	0.288679
Ovary	P15	0.324945
Ovary	P15	0.348557
Ovary	P28	0.254146
Ovary	P28	0.297006
Ovary	P28	0.2647
Ovary	P28	0.231443
Ovary	P28	0.273112
Ovary	P28	0.260673
Ovary	P49	0.195125
Ovary	P49	0.208268
Ovary	P49	0.22125
Ovary	M6	0.186754
Ovary	M6	0.204266
Ovary	M6	0.220434
Testis	E12,5	0.0797329
Testis	E12,5	0.0687056
Testis	E12,5	0.095994
Testis	E14,5	0.141676
Testis	E14,5	0.119513
Testis	E14,5	0.190006
Testis	E16,5	0.162137
Testis	E16,5	0.146069
Testis	E16,5	0.160478
Testis	E18,5	0.106827
Testis	E18,5	0.153392
Testis	E18,5	0.161857
Testis	P0	0.146995
Testis	P0	0.137347
Testis	P0	0.159832
Testis	P0	0.187475
Testis	P0	0.171604
Testis	P0	0.192045
Testis	P5	0.204868
Testis	P5	0.229162
Testis	P5	0.241439
Testis	P5	0.231951
Testis	P5	0.279327
Testis	P5	0.236307
Testis	P15	0.501486
Testis	P15	0.484184
Testis	P15	0.476997
Testis	P28	1
Testis	P28	0.946853
Testis	P28	0.819623
Testis	P28	0.962093
Testis	P28	0.912341
Testis	P28	1
Testis	P49	0.760662
Testis	P49	0.67997
Testis	P49	0.702741
Testis	M6	0.570115
Testis	M6	0.662925
Testis	M6	0.628101

## Sheet: graph 7A
Genotype	Sperm concentration (million/mL)	Sperm motility (%)
Control	41.6216	74
Control	79.2105	76
Control	67.5581	86
Control	136	62
Control	112	55
Control	150	62
Control	182.8	69
Control	88	68
Control	57	41.3333
Control	48.4667	47.6667
Control	48.8333	57.6667
Control	146	51
Sertoli cell cKO	96	65
Sertoli cell cKO	95	64
Sertoli cell cKO	202	70
Sertoli cell cKO	94	75
Sertoli cell cKO	22	59
Sertoli cell cKO	44	73
Sertoli cell cKO	51	12.6667
Sertoli cell cKO	33.2	17
Sertoli cell cKO	73.8333	26.3333
Sertoli cell cKO	53.8	50.3333
Sertoli cell cKO	90.6	58.3333
Sertoli cell cKO	39.1667	43.6667
Germ cell cKO	63.6782	87
Germ cell cKO	27.2131	61
Germ cell cKO	20.8	19
Germ cell cKO	18.9667	28
dcKO	22.7869	61
dcKO	13.2667	36
dcKO	43.3667	38.6667
dcKO	73.2	58.6667
Exact Two-Sample Fisher-Pitman Permutation Test
pValue
	Sperm concentration (million/mL)	Sperm motility (%)
Control vs Sertoli cKO	0.2766	0.1381
Control vs Germ cell cko	0.02143	0.2198
Control vs dcKO	0.03516	0.08901
Sertoli cell cKO vs Germ cell cKO	0.1181	0.8681
Sertoli cell cKO vs dcKO	0.1775	0.8451
Germ cell cKO vs dcKO	0.7429	1

## Sheet: graph 7C
	Lumen (%)	Sertoli cytoplasm (%)	Seminiferous epithelium (%)
Control	10.98	11.84	52.56
Control	10.7	11.55	57.01
Control	10.13	11.84	57.67
Control	13.73	11.17	54.64
Control	12.24	10.44	55.41
Control	8	12.97	56.33
Sertoli cell cKO	11.36	11.36	62.41
Sertoli cell cKO	14.58	11.08	57.67
Sertoli cell cKO	11.84	12.03	61.08
Sertoli cell cKO	12.03	9.66	60.42
Sertoli cell cKO	10.8	13.35	56.91
Sertoli cell cKO	9.28	14.77	56.91
Germ cell cKO	6.82	10.61	57.29
Germ cell cKO	9	12.59	55.21
Germ cell cKO	6.84	15.9	51.73
Germ cell cKO	7.39	14.88	56.49
Germ cell cKO	10.61	15.06	51.52
Germ cell cKO	8.62	14.58	55.4
dcKO	8.81	17.71	50.66
dcKO	4.35	12.77	52.71
dcKO	4.86	16.31	51.98
dcKO	8.58	18.71	47.83
Exact Two-Sample Fisher-Pitman Permutation Test
pValue
	Lumen (%)	Sertoli cytoplasm (%)	Seminiferous epithelium (%)
Control vs Sertoli cKO	0.5346	0.6515	0.02165
Control vs Germ cell cko	0.02381	0.03247	0.4264
Control vs dcKO	0.01905	0.009524	0.01429
Sertoli cell cKO vs Germ cell cKO	0.004329	0.1147	0.006494
Sertoli cell cKO vs dcKO	0.004762	0.01905	0.004762
Germ cell cKO vs dcKO	0.2048	0.1286	0.04762

## Sheet: graph 6B, 6C, 8B, 8C
	Relative expression
	Tyro3	Mertk	Axl	Gas6	Pros1	Dmxl2
Control	0.728283	0.776802	0.734472	1.0032	0.969349	0.955285
Control	1.16278	0.744105	0.958904	1.02524	0.889732	0.788669
Control	0.6388	0.752925	0.743982	0.955489	0.921064	1.03217
Control	0.710768	0.747908	0.591517	0.787381	0.858422	0.916471
Control	0.891317	0.872596	0.945127	0.939817	0.872265	0.973779
Sertoli cell cKO	0.758472	0.862086	0.802372	1.09346	1.07233	0.890615
Sertoli cell cKO	1.12658	0.856969	0.980954	0.978138	0.741549	0.809772
Sertoli cell cKO	0.957242	1.03025	1.12374	1.06215	1.07264	0.969141
Sertoli cell cKO	0.838435	1.26495	0.952895	0.887043	0.725828	1.03962
Sertoli cell cKO	0.972221	0.875113	1.0261	0.821019	1.01001	0.980748
Germ cell cKO	1.0215	0.987905	1.03494	0.965586	1.19875	0.0172805
Germ cell cKO	1.49309	1.25938	1.38715	1.08756	1.27855	0.0167429
Germ cell cKO	0.87896	1.05613	0.973243	0.787021	0.896438	0.0142395
Germ cell cKO	1.44003	1.51567	1.32542	1.12104	1.37318	0.0209394
Germ cell cKO	1.02457	1.04482	1.32886	1.16738	0.778465	0.0235165
dcKO	1.03299	1.60647	1.05557	0.976988	0.801623	0.0102802
dcKO	1.58227	1.05831	1.19289	1.09189	1.29484	0.00763696
dcKO	1.19481	0.982599	0.96491	1.09139	1.21782	0.00375346
dcKO	1.05815	1.1979	1.02508	1.13651	1.31073	0.00339911
dcKO	1.07075	1.00352	1.2879	1.16135	1.1049	0.00995026
Exact Two-Sample Fisher-Pitman Permutation Test
pValue
	Tyro3	Mertk	Axl	Gas6	Pros1	Dmxl2
Control vs Sertoli cKO	0.373	0.02381	0.05556	0.6984	0.7698	0.9127
Control vs Germ cell cko	0.06349	0.007937	0.007937	0.3333	0.1429	0.007937
Control vs dcKO	0.03175	0.007937	0.007937	0.02381	0.04762	0.007937
Sertoli cell cKO vs Germ cell cKO	0.1429	0.1746	0.06349	0.5159	0.2143	0.007937
Sertoli cell cKO vs dcKO	0.03968	0.1984	0.1508	0.09524	0.1032	0.007937
Germ cell cKO vs dcKO	0.9365	0.9841	0.3016	0.4524	0.8254	0.007937
