# Supplementary material for: Dual role of DMXL2 in olfactory information transmission and the first wave of spermatogenesis
Source: PLoS Genet. 2019 Feb 8;15(2):e1007909. doi: 10.1371/journal.pgen.1007909 (PMC6383954; doi:10.1371/journal.pgen.1007909)
Supplement: S5 File — (XLSX) [file pgen.1007909.s010.xlsx]

## Sheet: Summary
	Control				dcKO
	#2533	#2534	#2397	#2398	#2760	#2736	#2384	#2877
CCASP3 positive cells	84	64	76	83	193	159	113	153
Nb of tubes	30	30	30	30	30	30	30	30
Total tubes Area (µm2)	899339	1.11575e+06	1.27846e+06	1.32462e+06	843480	807161	1.17596e+06	1.14939e+06
Nb of CCASP3 positive cells/mm2	93.4019	57.3604	59.4465	62.6594	228.814	196.987	96.0914	133.114
Exact Two-Sample Fisher-Pitman Permutation Test
data: cCasp3-positive cells/mm2 by Genotype (Control, dcKO)
Z = -2.0649, p-value = 0.02857

## Sheet: Control #2533
#2533
Seminiferous tube	Perimeter (µm)	Area (µm2)	CCASP3 positive cells
1	644	29748.8	0
2	678.8	32256.2	5
3	590.6	23933.1	6
4	657.8	30827.3	1
5	678.6	35076.2	2
6	732.1	37765.9	6
7	597.1	24837.2	0
8	623.9	28561.7	1
9	664.7	30496.2	3
10	662.5	31242.1	9
11	661	32732.6	0
12	588.3	24919.9	0
13	675.8	31177.7	8
14	798.5	41016.8	0
15	683.4	31139.3	24
16	687.5	30874.9	0
17	582.6	24761.8	1
19	544.1	21832.6	0
18	562.1	21618.3	0
20	629	27951.9	6
21	603.6	25753.5	1
22	596.8	25837	1
23	635.2	30165.7	0
24	683.2	34008.9	0
25	563.1	23619.7	1
26	864.6	42075.2	4
27	711.9	35535.6	0
28	605.7	25732.4	4
29	658.3	28954.6	1
30	711.7	34886.3	0
Total	19576.5	899339	84
Nb of CCASP3 positive cells/mm2			93.4019

## Sheet: Control #2534
#2534
Seminiferous tube	Perimeter (µm)	Area (µm2)	CCASP3 positive cells
1	979	55624	5
2	811.6	43423	2
3	886.4	48257.9	4
4	769.6	37812.8	1
5	641.6	27990.1	4
6	672.7	32601.8	3
7	688.3	33338.8	2
8	711	35801.1	0
9	689.6	33805.6	1
10	675.3	33272.1	0
11	654.1	32346	0
12	581.7	25070.4	1
13	702.7	31950.3	1
14	801	43345.2	8
15	967.9	53903.6	0
16	916.7	57870.4	0
17	687.9	34394	0
18	591.7	25688.7	0
19	798.4	44278.4	1
20	820.5	47571.9	0
22	693	36289.2	4
23	659.7	30179.3	7
24	641.6	29502.9	0
25	741.5	39274.4	7
26	824.8	47464.4	2
27	759.6	43317.3	0
28	778.7	44884.2	10
29	661.3	32469.6	0
30	674.8	34024.8	1
Total	21482.7	1.11575e+06	64
Nb of CCASP3 positive cells/mm2			57.3604

## Sheet: Control #2397
#2397
Seminiferous tube	Perimeter (µm)	Area (µm2)	CCASP3 positive cells
1	1072.2	69330.5	1
2	1107.8	73263.3	5
3	714.1	34752.5	1
4	834.1	53468	1
5	821.1	46293	0
6	810.4	48293.5	0
7	800.9	45543.8	8
8	909.1	56045.1	1
9	762.8	41248.3	0
10	643.4	31057.7	0
11	808.2	45272.9	0
12	661.4	33777.2	4
13	694.4	37112	0
14	820.2	49711.6	4
15	767.5	42313.9	3
16	763.6	43892.7	10
17	660.5	32378.9	0
18	851.6	49179.7	0
19	719.3	37162.6	0
20	725	40619.5	0
21	762.8	43981.5	0
22	817.1	46687.5	0
23	827.7	41761.9	6
24	661	29596.1	2
25	619.7	26351.6	16
26	685.2	36021.5	0
27	671.5	33867.9	2
28	628.4	28985	4
29	719.7	37823.9	3
30	762.6	42666.3	5
Total	23103.3	1.27846e+06	76
Nb of CCASP3 positive cells/mm2			59.4465

## Sheet: Control #2398
#2398
Seminiferous tube	Perimeter (µm)	Area (µm2)	CCASP3 positive cells
1	757.7	43656.7	6
2	819.4	50043.9	0
3	863.2	53956.9	0
4	831.8	52082.5	1
5	892.7	57804.1	2
6	811.4	50093	0
7	1049	75790.3	8
8	802.3	49191.1	5
9	1156.2	85638.2	2
10	804.5	47478	1
11	797	47135.2	9
12	645.8	31001.1	1
13	772.1	45432.6	1
14	729.6	39168	0
15	719.6	40070.9	0
16	649.1	32031.5	0
17	728.7	40464.1	5
18	618.8	29726.3	1
19	594.6	27268.1	0
20	757.9	43586.3	3
21	769.5	44705.8	8
22	735.6	40834.9	10
23	733.8	39537.8	1
24	896.6	54197.1	1
25	695.1	37158.6	4
26	704.1	38161.2	1
27	710.2	39009.7	2
28	709.5	38716	0
29	872.6	53871.5	4
30	733.3	40467.6	7
Total	23361.7	1.32462e+06	83
Nb of CCASP3 positive cells/mm2			62.6594

## Sheet: dcKO #2760
#2760
Seminiferous tube	Perimeter (µm)	Area (µm2)	CCASP3 positive cells
1	575.6	23278.6	10
2	674.6	28541.8	16
3	555.1	22377.6	24
4	610.5	26678.9	0
5	707.4	32006.7	0
6	599.1	24808.9	4
7	693.1	29921.1	13
8	614.8	24520	8
9	655.5	25630.5	3
10	651	29501	3
11	669.5	34130.1	1
12	597	25672.4	12
13	728	38274.8	1
14	737.4	32609.1	13
15	787.2	38080.6	0
16	681	32646.2	0
17	784.1	37006.9	23
18	748.5	34035.9	8
19	610	24156.8	0
20	805.6	32622.3	13
21	825.4	35114.7	0
22	716.5	32502.2	8
23	730.2	34652.1	16
24	554.8	23114.2	7
25	640.3	23529.2	6
26	524.1	19503.3	0
27	522.1	19100.5	0
28	503.7	17604.5	0
29	550.2	21560.4	4
30	524.7	20298.9	0
Total	19577	843480	193
Nb of CCASP3 positive cells/mm2			228.814

## Sheet: dcKO#2736
#2736
Seminiferous tube	Perimeter (µm)	Area (µm2)	CCASP3 positive cells
1	707.2	30695.6	6
2	597.2	22444.7	1
3	532.5	16297.9	0
4	593.3	25720.8	2
5	862.9	45963.1	16
6	761.5	34751.2	22
7	723.1	34160.6	0
8	663.4	26856.5	5
9	621.4	25597.9	1
10	566.7	22772.7	4
11	700.7	28684.9	11
12	582.8	23099.7	0
13	593.1	23127.1	0
14	648.5	26204.1	11
15	731.4	35999.8	9
16	651	29561.7	18
17	723.9	33315.9	0
18	590.2	25054.6	2
19	643.7	26937.4	4
20	603.7	26914.4	1
21	624.7	19846.9	17
22	541	21696.9	4
23	529.9	20532.3	2
24	552.3	21971.9	2
25	604.5	26965.4	3
26	668.4	31517.5	4
27	651	32282.2	2
28	483.4	17531.6	5
29	592.9	24497.6	4
30	610.5	26158.3	3
Total	18956.8	807161	159
Nb of CCASP3 positive cells/mm2			196.987

## Sheet: dcKO#2384
#2384
Seminiferous tube	Perimeter (µm)	Area (µm2)	CCASP3 positive cells
1	651.4	30431	3
2	722.9	37832.2	1
3	720.8	33590.8	2
4	598.6	27095.8	4
5	639.7	30509.7	2
6	788.1	41827.5	10
7	701.9	36170.9	7
8	741.1	41507.6	6
9	732.2	40320	2
10	689.5	33211.7	2
11	1115.4	71247.3	22
12	822.5	41154.3	0
13	760.5	37886.4	0
14	900.2	57696.2	4
15	902.5	60160.9	0
16	787.8	45105.1	0
17	718.4	39115.3	9
18	675.1	34003.3	0
19	632.1	28223.2	1
20	642.6	30719.9	2
21	633.6	30052.5	3
22	627.3	29362	3
23	777.6	44407.4	6
24	725.8	37252.3	3
25	667	33027.2	2
26	751.1	39314.3	4
27	914.7	53960.4	7
28	626.1	29271.5	0
29	798.9	43066.2	4
30	736	38440.9	4
Total	22201.4	1.17596e+06	113
Nb of CCASP3 positive cells/mm2			96.0914

## Sheet: dcKO#2877
#2877
Seminiferous tube	Perimeter (µm)	Area (µm2)	CCASP3 positive cells
1	676.7	34137.3	8
2	808.6	47044.3	0
3	632.8	29821.4	2
4	703.9	36856.9	0
5	786.1	41698.1	10
6	904.5	54598.3	13
7	635.2	30229.4	0
8	724.3	38864	0
9	706.6	35251.4	7
10	666.9	33152.6	7
11	693.3	35398.1	10
12	867.9	49087	8
13	738.1	40094.6	2
14	766.1	42571.5	10
15	672.3	32372	3
16	676.1	34588	13
17	712.9	36079.6	7
18	742.6	39171.6	10
19	1045.3	65751.6	13
20	726.8	38799.8	1
21	644.6	31583.7	2
22	606.6	26896.1	0
23	680.2	33141.3	1
24	605.5	27675.3	4
25	786.2	41046.8	7
26	661.2	33245.8	8
27	728.2	39306.6	5
28	770.5	42321.1	0
29	891.5	49055.4	2
30	627.2	29554.3	0
Total	21888.7	1.14939e+06	153
Nb of CCASP3 positive cells/mm2			133.114
