# Supplementary material for: Dual role of DMXL2 in olfactory information transmission and the first wave of spermatogenesis
Source: PLoS Genet. 2019 Feb 8;15(2):e1007909. doi: 10.1371/journal.pgen.1007909 (PMC6383954; doi:10.1371/journal.pgen.1007909)
Supplement: S6 File — (XLS) [file pgen.1007909.s011.xls]

## Sheet: SOX9-Summary
	Control				dcKO
	#2533	#2534	#2397	#2398	#2760	#2736	#2384	#2877
SOX9 positive cells	258	267	314	276	263	256	259	263
Nb of tubes	10	10	10	10	10	10	10	10
Total tubes Area (µm2)	314712	382791	439035	412098	232456	243188	346307	411365
Nb of SOX9 positive cells/tube	25.8	26.7	31.4	27.6	26.3	25.6	25.9	26.3
Nb of SOX9 positive cells/mm2	819.796	697.508	715.205	669.744	1131.4	1052.69	747.892	639.334

## Sheet: Control #2533
#2533
Seminiferous tube	Perimeter µm	Area µm2	SOX9 positive cells
1	724.3	35807.2	25
2	671.1	31845.5	20
3	637.5	28627.5	30
4	663.2	30283.2	28
5	618.7	27343.7	25
6	611.7	27894.8	25
7	688.3	34502.8	25
8	671.6	32050.2	29
9	632.3	29340.9	22
10	739	37016.6	29
TOTAL	6657.7	314712	258
Nb of SOX9-positive cells/mm2			819.796

## Sheet: Control #2534
#2534
Seminiferous tube	Perimeter µm	Area µm2	SOX9 positive cells
1	707.9	35781.7	28
2	843.4	50222.9	33
3	785.2	43329.8	28
4	746.6	41033.9	29
5	762.3	38938.4	28
6	591.7	25318	20
7	756	41619.7	26
8	660.9	32041.6	22
9	762.2	39433	28
10	744.7	35072.3	25
TOTAL	7360.9	382791	267
Nb of SOX9-positive cells/mm2			697.508

## Sheet: Control #2397
#2397
Seminiferous tube	Perimeter µm	Area µm2	SOX9 positive cells
1	739.1	40581.6	30
2	804.8	47759	30
3	824.4	52815.7	36
4	690.7	37066.9	28
5	833.8	51911	34
6	723.7	39921	29
7	768	44456.2	31
8	664.8	33155.3	34
9	687.3	35828.2	27
10	882.6	55539.9	35
TOTAL	7619.2	439035	314
Nb of SOX9-positive cells/mm2			715.205

## Sheet: Control #2398
#2398
Seminiferous tube	Perimeter µm	Area µm2	SOX9 positive cells
1	707.3	38300.5	30
2	727.5	39684.8	26
3	670.8	33454.8	21
4	773.3	46031.2	26
5	791.5	47892.2	26
6	727.6	39716.2	28
7	876.6	56838.1	30
8	718.4	36817.1	28
9	702.5	38096.9	34
10	692.6	35266.1	27
TOTAL	7388.1	412098	276
Nb of SOX9-positive cells/mm2			669.744

## Sheet: dcKO #2760
#2760
Seminiferous tube	Perimeter µm	Area µm2	SOX9 positive cells
1	594.5	23363.3	23
2	534.9	20448.6	22
3	481.5	17570.6	29
4	544	21330.5	22
5	533.1	20602.9	24
6	625.1	26113.6	32
7	589.2	23442.6	27
8	532.2	19865.1	23
9	630.5	27723.7	29
10	659.2	31994.9	32
TOTAL	5724.2	232456	263
Nb of SOX9-positive cells/mm2			1131.4

## Sheet: dcKO #2736
#2736
Seminiferous tube	Perimeter µm	Area µm2	SOX9 positive cells
SOX9 1	566.9	22468.2	22
SOX9 2	459.7	16068.3	20
SOX9 3	551.1	21625	23
SOX9 4	541.3	21626.3	24
SOX9 5	668	32997	32
SOX9 6	667.5	33295	34
SOX9 7	605.6	26114.5	22
SOX9 8	572.8	21713.9	24
SOX9 9	596.7	23758.1	24
SOX9 10	583.6	23521.3	31
TOTAL	5813.2	243188	256
Nb of SOX9-positive cells/mm2			1052.69

## Sheet: dcKO #2384
#2384
Seminiferous tube	Perimeter µm	Area µm2	SOX9 positive cells
1	656.7	32454.9	28
2	658.7	32440	20
3	542.6	22325.2	20
4	716.7	38549.7	26
5	719.1	37300.3	30
6	647.9	31029.1	29
7	704.7	36629.5	27
8	724.4	38264.2	27
9	694.5	35752.1	21
10	776.7	41561.8	31
TOTAL	6842	346307	259
Nb of SOX9-positive cells/mm2			747.892

## Sheet: dcKO #2877
#2877
Seminiferous tube	Perimeter µm	Area µm2	SOX9 positive cells
1	911.2	52347.6	32
2	840.8	49016.9	30
3	805.7	47560.3	32
4	700.4	36228.5	23
5	668.9	33321.7	21
6	736.8	41858.2	26
7	785.7	46932.8	28
8	601.3	27153.3	26
9	712.6	38469.7	19
10	735.1	38476.4	26
TOTAL	7498.5	411365	263
Nb of SOX9-positive cells/mm2			639.334
